# Supplementary material for: Deep Sequencing of the Rat MCAO Cortexes Reveals Crucial circRNAs Involved in Early Stroke Events and Their Regulatory Networks
Source: Neural Plast. 2021 Nov 24;2021:9942537. doi: 10.1155/2021/9942537 (PMC8635952; doi:10.1155/2021/9942537)
Supplement: Supplementary Materials — The following are available online. Figure S1: distribution of circRNA reads. Figure S2: tissue enrichment of select genes. Table S1: neurobehavioral scores and performance of the selected rats in the MCAO group and sham group. Table S2: summary of the mapping data from the cortex tissue. Table S3: circRNA_known. Table S4: circRNA_newname. Table S5: DE-circRNAs. Table S6: Biological_Process_enrich. Table S7: Molecular_Function_enrich. Table S8: Cellular_Component_enrich. Table S9: KEGG_pathway_enrich. Table S10: cyto-scape_circRNA-miRNA-mRNA. Table S11: expression of select mRNAs. [file 9942537.f1.zip › Table S10 cytoscape_circRNA_miRNA_mRNA.txt]

ID	symbol	Mirbase ID	context score	context score percentile	regulated
1:48131641|48132726	circ_Prdx3_2	rno-miR-30c-1-3p	-0.2302	95	down
1:48131641|48132726	circ_Prdx3_2	rno-miR-30c-2-3p	-0.23225	95	down
1:48131641|48132726	circ_Prdx3_2	rno-miR-34b-3p	-0.4733	99	down
1:48131641|48132726	circ_Prdx3_2	rno-miR-34c-3p	-0.4692	99	down
1:48131641|48132726	circ_Prdx3_2	rno-miR-494-3p	-0.21315	91	down
1:48131641|48132726	circ_Prdx3_2	rno-miR-3558-3p	-0.2752	97	down
1:48131641|48132726	circ_Prdx3_2	rno-miR-3561-5p	-0.3562	99	down
1:48131641|48132726	circ_Prdx3_2	rno-miR-3561-5p	-0.42545	99	down
1:48131641|48132726	circ_Prdx3_2	rno-miR-452-5p	-0.4723	99	down
1:48131641|48132726	circ_Prdx3_2	rno-miR-490-5p	-0.3432	97	down
1:48131641|48132726	circ_Prdx3_2	rno-miR-509-3p	-0.43725	98	down
1:48131641|48132726	circ_Prdx3_2	rno-miR-5132-5p	-0.3772	99	down
1:48131641|48132726	circ_Prdx3_2	rno-miR-6331	-0.4463	99	down
1:104740008|104750940	circ_Nav2_4	rno-miR-212-5p	-0.36735	98	up
1:127025462|127025957	circ_Yes1_4	rno-miR-346	-0.22215	91	up
1:127025462|127025957	circ_Yes1_4	rno-miR-448-5p	-0.2233	94	up
1:104740008|104750940	circ_Nav2_4	rno-miR-3580-5p	-0.29815	96	up
1:127025462|127025957	circ_Yes1_4	rno-miR-3543	-0.25515	98	up
1:127025462|127025957	circ_Yes1_4	rno-miR-3576	-0.23615	95	up
14:81667646|81672500	circ_Rnf4_2	rno-miR-505-5p	-0.3962	99	up
14:81667646|81672500	circ_Rnf4_2	rno-miR-673-5p	-0.3492	99	up
15:3233141|3239097	circ_intergenic_1231	rno-miR-380-3p	-0.4422	99	up
15:12513465|12514085	circ_intergenic_1231	rno-miR-298-5p	-0.1904	94	up
15:12513465|12514085	circ_intergenic_1231	rno-miR-301b-5p	-0.1921	94	up
15:48278041|48278517	circ_intergenic_1231	rno-miR-130a-3p	-0.24915	95	down
15:48278041|48278517	circ_intergenic_1231	rno-miR-130b-3p	-0.24915	97	down
15:48278041|48278517	circ_intergenic_1231	rno-miR-26b-3p	-0.4282	99	down
15:48278041|48278517	circ_intergenic_1231	rno-miR-301a-3p	-0.2512	97	down
15:48278041|48278517	circ_intergenic_1231	rno-miR-301b-3p	-0.2512	97	down
15:48278041|48278517	circ_intergenic_1231	rno-miR-34b-3p	-0.3662	98	down
15:48278041|48278517	circ_intergenic_1231	rno-miR-34c-3p	-0.3621	98	down
15:48278041|48278517	circ_intergenic_1231	rno-miR-879-5p	-0.3653	98	down
15:12513465|12514085	circ_intergenic_1231	rno-miR-6216	-0.30065	96	up
15:48278041|48278517	circ_intergenic_1231	rno-miR-3583-5p	-0.41235	99	down
15:84446868|84477808	circ_intergenic_1231	rno-miR-141-3p	-0.35725	98	down
15:84446868|84477808	circ_intergenic_1231	rno-miR-151-3p	-0.3812	98	down
15:84446868|84477808	circ_intergenic_1231	rno-miR-19a-3p	-0.3073	97	down
15:84446868|84477808	circ_intergenic_1231	rno-miR-19b-3p	-0.3073	97	down
15:84446868|84477808	circ_intergenic_1231	rno-miR-200a-3p	-0.36135	98	down
15:84446868|84477808	circ_intergenic_1231	rno-miR-23a-3p	-0.3002	96	down
15:84446868|84477808	circ_intergenic_1231	rno-miR-23a-3p	-0.40315	99	down
15:84446868|84477808	circ_intergenic_1231	rno-miR-23b-3p	-0.3002	96	down
15:84446868|84477808	circ_intergenic_1231	rno-miR-23b-3p	-0.40315	99	down
15:84446868|84477808	circ_intergenic_1231	rno-miR-24-3p	-0.41225	99	down
15:84446868|84477808	circ_intergenic_1231	rno-miR-485-5p	-0.2252	95	down
16:4041087|4100241	circ_Wdr17_10	rno-miR-1-5p	-0.1923	91	up
16:4041087|4100241	circ_Wdr17_10	rno-miR-10a-5p	-0.2322	97	up
16:4041087|4100241	circ_Wdr17_10	rno-miR-127-5p	-0.22515	94	up
16:4041087|4100241	circ_Wdr17_10	rno-miR-127-5p	-0.3271	98	up
16:4041087|4100241	circ_Wdr17_10	rno-miR-129-5p	-0.21825	92	up
16:4041087|4100241	circ_Wdr17_10	rno-miR-130a-5p	-0.24525	92	up
16:4041087|4100241	circ_Wdr17_10	rno-miR-133a-3p	-0.18915	91	up
16:4041087|4100241	circ_Wdr17_10	rno-miR-133a-3p	-0.24415	95	up
16:4041087|4100241	circ_Wdr17_10	rno-miR-133b-3p	-0.18915	92	up
16:4041087|4100241	circ_Wdr17_10	rno-miR-133b-3p	-0.24415	95	up
16:4041087|4100241	circ_Wdr17_10	rno-miR-138-2-3p	-0.2311	92	up
16:4041087|4100241	circ_Wdr17_10	rno-miR-138-2-3p	-0.242	93	up
16:4041087|4100241	circ_Wdr17_10	rno-miR-138-2-3p	-0.284	95	up
16:4041087|4100241	circ_Wdr17_10	rno-miR-139-3p	-0.1271	91	up
16:4041087|4100241	circ_Wdr17_10	rno-miR-139-5p	-0.2732	98	up
16:4041087|4100241	circ_Wdr17_10	rno-miR-140-5p	-0.2162	95	up
16:4041087|4100241	circ_Wdr17_10	rno-miR-141-3p	-0.20815	91	up
16:4041087|4100241	circ_Wdr17_10	rno-miR-143-5p	-0.15715	91	up
16:4041087|4100241	circ_Wdr17_10	rno-miR-145-5p	-0.22125	92	up
16:4041087|4100241	circ_Wdr17_10	rno-miR-146a-3p	-0.18745	91	up
16:4041087|4100241	circ_Wdr17_10	rno-miR-146a-5p	-0.2002	92	up
16:4041087|4100241	circ_Wdr17_10	rno-miR-152-5p	-0.29825	98	up
16:4041087|4100241	circ_Wdr17_10	rno-miR-153-5p	-0.2923	94	up
16:4041087|4100241	circ_Wdr17_10	rno-miR-17-1-3p	-0.29425	97	up
16:4041087|4100241	circ_Wdr17_10	rno-miR-17-1-3p	-0.30125	97	up
16:4041087|4100241	circ_Wdr17_10	rno-miR-181a-2-3p	-0.18915	91	up
16:4041087|4100241	circ_Wdr17_10	rno-miR-181a-2-3p	-0.2822	98	up
16:4041087|4100241	circ_Wdr17_10	rno-miR-185-5p	-0.2052	93	up
16:4041087|4100241	circ_Wdr17_10	rno-miR-186-5p	-0.2721	97	up
16:4041087|4100241	circ_Wdr17_10	rno-miR-188-3p	-0.18115	91	up
16:4041087|4100241	circ_Wdr17_10	rno-miR-18a-3p	-0.1842	95	up
16:4041087|4100241	circ_Wdr17_10	rno-miR-194-3p	-0.2231	95	up
16:4041087|4100241	circ_Wdr17_10	rno-miR-194-5p	-0.23325	94	up
16:4041087|4100241	circ_Wdr17_10	rno-miR-196c-3p	-0.2432	95	up
16:4041087|4100241	circ_Wdr17_10	rno-miR-199a-5p	-0.1893	91	up
16:4041087|4100241	circ_Wdr17_10	rno-miR-199a-5p	-0.2042	93	up
16:4041087|4100241	circ_Wdr17_10	rno-miR-19b-1-5p	-0.2952	97	up
16:4041087|4100241	circ_Wdr17_10	rno-miR-19b-2-5p	-0.29725	97	up
16:4041087|4100241	circ_Wdr17_10	rno-miR-200a-3p	-0.20815	92	up
16:4041087|4100241	circ_Wdr17_10	rno-miR-200c-5p	-0.25735	97	up
16:4041087|4100241	circ_Wdr17_10	rno-miR-200c-5p	-0.1912	92	up
16:4041087|4100241	circ_Wdr17_10	rno-miR-20b-3p	-0.29425	97	up
16:4041087|4100241	circ_Wdr17_10	rno-miR-20b-3p	-0.3033	97	up
16:4041087|4100241	circ_Wdr17_10	rno-miR-214-3p	-0.1913	93	up
16:4041087|4100241	circ_Wdr17_10	rno-miR-216a-5p	-0.2192	91	up
16:4041087|4100241	circ_Wdr17_10	rno-miR-216a-5p	-0.2421	94	up
16:4041087|4100241	circ_Wdr17_10	rno-miR-218a-5p	-0.2912	98	up
16:4041087|4100241	circ_Wdr17_10	rno-miR-22-5p	-0.2192	93	up
16:4041087|4100241	circ_Wdr17_10	rno-miR-221-5p	-0.2152	93	up
16:4041087|4100241	circ_Wdr17_10	rno-miR-224-5p	-0.22925	95	up
16:4041087|4100241	circ_Wdr17_10	rno-miR-23a-5p	-0.1753	93	up
16:4041087|4100241	circ_Wdr17_10	rno-miR-24-1-5p	-0.2012	96	up
16:4041087|4100241	circ_Wdr17_10	rno-miR-24-2-5p	-0.2012	97	up
16:4041087|4100241	circ_Wdr17_10	rno-miR-26a-3p	-0.2252	93	up
16:4041087|4100241	circ_Wdr17_10	rno-miR-26a-3p	-0.27925	97	up
16:4041087|4100241	circ_Wdr17_10	rno-miR-27a-3p	-0.2723	98	up
16:4041087|4100241	circ_Wdr17_10	rno-miR-27b-3p	-0.2723	98	up
16:4041087|4100241	circ_Wdr17_10	rno-miR-27b-5p	-0.2372	98	up
16:4041087|4100241	circ_Wdr17_10	rno-miR-28-3p	-0.24615	97	up
16:4041087|4100241	circ_Wdr17_10	rno-miR-291a-3p	-0.2403	94	up
16:4041087|4100241	circ_Wdr17_10	rno-miR-298-5p	-0.24615	97	up
16:4041087|4100241	circ_Wdr17_10	rno-miR-29b-5p	-0.26815	98	up
16:4041087|4100241	circ_Wdr17_10	rno-miR-29b-5p	-0.2141	95	up
16:4041087|4100241	circ_Wdr17_10	rno-miR-31a-5p	-0.2702	97	up
16:4041087|4100241	circ_Wdr17_10	rno-miR-320-3p	-0.2751	95	up
16:4041087|4100241	circ_Wdr17_10	rno-miR-320-3p	-0.2471	94	up
16:4041087|4100241	circ_Wdr17_10	rno-miR-320-5p	-0.34115	98	up
16:4041087|4100241	circ_Wdr17_10	rno-miR-324-3p	-0.2272	93	up
16:4041087|4100241	circ_Wdr17_10	rno-miR-324-3p	-0.24425	96	up
16:4041087|4100241	circ_Wdr17_10	rno-miR-325-3p	-0.2452	95	up
16:4041087|4100241	circ_Wdr17_10	rno-miR-326-3p	-0.22915	96	up
16:4041087|4100241	circ_Wdr17_10	rno-miR-326-3p	-0.1912	92	up
16:4041087|4100241	circ_Wdr17_10	rno-miR-329-3p	-0.1513	92	up
16:4041087|4100241	circ_Wdr17_10	rno-miR-329-3p	-0.16515	94	up
16:4041087|4100241	circ_Wdr17_10	rno-miR-329-3p	-0.1602	94	up
16:4041087|4100241	circ_Wdr17_10	rno-miR-330-5p	-0.2353	96	up
16:4041087|4100241	circ_Wdr17_10	rno-miR-330-5p	-0.19325	93	up
16:4041087|4100241	circ_Wdr17_10	rno-miR-331-3p	-0.1882	94	up
16:4041087|4100241	circ_Wdr17_10	rno-miR-338-5p	-0.2532	96	up
16:4041087|4100241	circ_Wdr17_10	rno-miR-345-5p	-0.23315	98	up
16:4041087|4100241	circ_Wdr17_10	rno-miR-347	-0.187	91	up
16:4041087|4100241	circ_Wdr17_10	rno-miR-34b-3p	-0.2284	91	up
16:4041087|4100241	circ_Wdr17_10	rno-miR-34b-3p	-0.3723	99	up
16:4041087|4100241	circ_Wdr17_10	rno-miR-34c-3p	-0.2202	91	up
16:4041087|4100241	circ_Wdr17_10	rno-miR-34c-3p	-0.3682	99	up
16:4041087|4100241	circ_Wdr17_10	rno-miR-361-3p	-0.1522	93	up
16:4041087|4100241	circ_Wdr17_10	rno-miR-370-5p	-0.1972	92	up
16:4041087|4100241	circ_Wdr17_10	rno-miR-375-3p	-0.2601	98	up
16:4041087|4100241	circ_Wdr17_10	rno-miR-376a-5p	-0.2351	93	up
16:4041087|4100241	circ_Wdr17_10	rno-miR-376b-3p	-0.2352	94	up
16:4041087|4100241	circ_Wdr17_10	rno-miR-377-5p	-0.2982	97	up
16:4041087|4100241	circ_Wdr17_10	rno-miR-383-3p	-0.20515	92	up
16:4041087|4100241	circ_Wdr17_10	rno-miR-409a-5p	-0.1833	92	up
16:4041087|4100241	circ_Wdr17_10	rno-miR-411-3p	-0.2271	91	up
16:4041087|4100241	circ_Wdr17_10	rno-miR-425-5p	-0.1992	94	up
16:4041087|4100241	circ_Wdr17_10	rno-miR-429	-0.30925	97	up
16:4041087|4100241	circ_Wdr17_10	rno-miR-433-3p	-0.2941	97	up
16:4041087|4100241	circ_Wdr17_10	rno-miR-449a-3p	-0.18435	93	up
16:4041087|4100241	circ_Wdr17_10	rno-miR-455-5p	-0.2221	97	up
16:4041087|4100241	circ_Wdr17_10	rno-miR-466b-2-3p	-0.34525	98	up
16:4041087|4100241	circ_Wdr17_10	rno-miR-466b-2-3p	-0.33635	97	up
16:4041087|4100241	circ_Wdr17_10	rno-miR-466b-2-3p	-0.3022	95	up
16:4041087|4100241	circ_Wdr17_10	rno-miR-466b-3p	-0.29115	94	up
16:4041087|4100241	circ_Wdr17_10	rno-miR-466b-3p	-0.3433	97	up
16:4041087|4100241	circ_Wdr17_10	rno-miR-485-5p	-0.2121	93	up
16:4041087|4100241	circ_Wdr17_10	rno-miR-487b-5p	-0.2672	97	up
16:4041087|4100241	circ_Wdr17_10	rno-miR-487b-5p	-0.3562	99	up
16:4041087|4100241	circ_Wdr17_10	rno-miR-494-3p	-0.2423	94	up
16:4041087|4100241	circ_Wdr17_10	rno-miR-501-5p	-0.23815	93	up
16:4041087|4100241	circ_Wdr17_10	rno-miR-501-5p	-0.22535	91	up
16:4041087|4100241	circ_Wdr17_10	rno-miR-532-3p	-0.217	95	up
16:4041087|4100241	circ_Wdr17_10	rno-miR-542-5p	-0.2253	92	up
16:4041087|4100241	circ_Wdr17_10	rno-miR-664-1-5p	-0.18815	92	up
16:4041087|4100241	circ_Wdr17_10	rno-miR-664-1-5p	-0.20815	95	up
16:4041087|4100241	circ_Wdr17_10	rno-miR-664-1-5p	-0.2901	98	up
16:4041087|4100241	circ_Wdr17_10	rno-miR-664-2-5p	-0.1943	92	up
16:4041087|4100241	circ_Wdr17_10	rno-miR-664-2-5p	-0.2102	95	up
16:4041087|4100241	circ_Wdr17_10	rno-miR-664-2-5p	-0.2942	98	up
16:4041087|4100241	circ_Wdr17_10	rno-miR-672-3p	-0.21125	95	up
16:4041087|4100241	circ_Wdr17_10	rno-miR-672-3p	-0.2092	95	up
16:4041087|4100241	circ_Wdr17_10	rno-miR-672-5p	-0.2982	97	up
16:4041087|4100241	circ_Wdr17_10	rno-miR-673-5p	-0.20125	95	up
16:4041087|4100241	circ_Wdr17_10	rno-miR-673-5p	-0.17425	91	up
16:4041087|4100241	circ_Wdr17_10	rno-miR-673-5p	-0.17725	91	up
16:4041087|4100241	circ_Wdr17_10	rno-miR-673-5p	-0.18015	92	up
16:4041087|4100241	circ_Wdr17_10	rno-miR-674-5p	-0.2122	94	up
16:4041087|4100241	circ_Wdr17_10	rno-miR-674-5p	-0.3182	99	up
16:4041087|4100241	circ_Wdr17_10	rno-miR-708-3p	-0.19925	93	up
16:4041087|4100241	circ_Wdr17_10	rno-miR-743b-5p	-0.24525	96	up
16:4041087|4100241	circ_Wdr17_10	rno-miR-7a-1-3p	-0.21815	91	up
16:4041087|4100241	circ_Wdr17_10	rno-miR-7a-2-3p	-0.2282	93	up
16:4041087|4100241	circ_Wdr17_10	rno-miR-872-3p	-0.2702	98	up
16:4041087|4100241	circ_Wdr17_10	rno-miR-872-3p	-0.24535	97	up
16:4041087|4100241	circ_Wdr17_10	rno-miR-877	-0.19415	92	up
16:4041087|4100241	circ_Wdr17_10	rno-miR-878	-0.2092	93	up
16:4041087|4100241	circ_Wdr17_10	rno-miR-880-5p	-0.30715	99	up
16:4041087|4100241	circ_Wdr17_10	rno-miR-883-3p	-0.2752	97	up
16:4041087|4100241	circ_Wdr17_10	rno-miR-883-5p	-0.2183	92	up
16:21238049|21238306	circ_Slmap_5	rno-miR-136-5p	-0.4083	99	up
16:21238049|21238306	circ_Slmap_5	rno-miR-153-5p	-0.32715	97	up
15:84446868|84477808	circ_intergenic_1231	rno-miR-1247-5p	-0.29515	92	down
15:84446868|84477808	circ_intergenic_1231	rno-miR-3075	-0.3553	98	down
15:84446868|84477808	circ_intergenic_1231	rno-miR-3592	-0.37815	99	down
15:84446868|84477808	circ_intergenic_1231	rno-miR-509-3p	-0.37825	98	down
15:84446868|84477808	circ_intergenic_1231	rno-miR-6320	-0.32915	97	down
15:84446868|84477808	circ_intergenic_1231	rno-miR-665	-0.2322	96	down
15:84446868|84477808	circ_intergenic_1231	rno-miR-762	-0.2642	98	down
16:4041087|4100241	circ_Wdr17_10	rno-miR-105	-0.2362	95	up
16:4041087|4100241	circ_Wdr17_10	rno-miR-1224	-0.1863	93	up
16:4041087|4100241	circ_Wdr17_10	rno-miR-1306-5p	-0.2002	93	up
16:4041087|4100241	circ_Wdr17_10	rno-miR-146b-5p	-0.2002	93	up
16:4041087|4100241	circ_Wdr17_10	rno-miR-1839-5p	-0.2002	95	up
16:4041087|4100241	circ_Wdr17_10	rno-miR-1843a-3p	-0.1613	96	up
16:4041087|4100241	circ_Wdr17_10	rno-miR-1843b-3p	-0.1613	96	up
16:4041087|4100241	circ_Wdr17_10	rno-miR-1956-3p	-0.3762	99	up
16:4041087|4100241	circ_Wdr17_10	rno-miR-1956-5p	-0.3453	98	up
16:4041087|4100241	circ_Wdr17_10	rno-miR-202-3p	-0.2822	98	up
16:4041087|4100241	circ_Wdr17_10	rno-miR-203b-3p	-0.1952	94	up
16:4041087|4100241	circ_Wdr17_10	rno-miR-219b	-0.18915	93	up
16:4041087|4100241	circ_Wdr17_10	rno-miR-219b	-0.3172	99	up
16:4041087|4100241	circ_Wdr17_10	rno-miR-295-5p	-0.2232	95	up
16:4041087|4100241	circ_Wdr17_10	rno-miR-295-5p	-0.2463	97	up
16:4041087|4100241	circ_Wdr17_10	rno-miR-3102	-0.2771	98	up
16:4041087|4100241	circ_Wdr17_10	rno-miR-3120	-0.2343	95	up
16:4041087|4100241	circ_Wdr17_10	rno-miR-31b	-0.246	97	up
16:4041087|4100241	circ_Wdr17_10	rno-miR-344i	-0.2572	94	up
16:4041087|4100241	circ_Wdr17_10	rno-miR-3541	-0.22725	97	up
16:4041087|4100241	circ_Wdr17_10	rno-miR-3551-5p	-0.1722	91	up
16:4041087|4100241	circ_Wdr17_10	rno-miR-3558-3p	-0.2172	95	up
16:4041087|4100241	circ_Wdr17_10	rno-miR-3559-3p	-0.3261	98	up
16:4041087|4100241	circ_Wdr17_10	rno-miR-3560	-0.2222	92	up
16:4041087|4100241	circ_Wdr17_10	rno-miR-3561-5p	-0.1752	92	up
16:4041087|4100241	circ_Wdr17_10	rno-miR-3568	-0.2233	93	up
16:4041087|4100241	circ_Wdr17_10	rno-miR-3569	-0.1742	91	up
16:4041087|4100241	circ_Wdr17_10	rno-miR-3571	-0.22625	97	up
16:4041087|4100241	circ_Wdr17_10	rno-miR-3572	-0.31115	97	up
16:4041087|4100241	circ_Wdr17_10	rno-miR-3575	-0.1962	93	up
16:4041087|4100241	circ_Wdr17_10	rno-miR-3577	-0.2261	97	up
16:4041087|4100241	circ_Wdr17_10	rno-miR-3580-3p	-0.1872	91	up
16:4041087|4100241	circ_Wdr17_10	rno-miR-3586-3p	-0.2341	93	up
16:4041087|4100241	circ_Wdr17_10	rno-miR-3589	-0.19625	92	up
16:4041087|4100241	circ_Wdr17_10	rno-miR-3591	-0.3433	99	up
16:4041087|4100241	circ_Wdr17_10	rno-miR-3593-3p	-0.3192	99	up
16:4041087|4100241	circ_Wdr17_10	rno-miR-3594-5p	-0.17735	92	up
16:4041087|4100241	circ_Wdr17_10	rno-miR-362-3p	-0.1472	91	up
16:4041087|4100241	circ_Wdr17_10	rno-miR-362-3p	-0.16515	94	up
16:4041087|4100241	circ_Wdr17_10	rno-miR-362-3p	-0.1643	94	up
16:4041087|4100241	circ_Wdr17_10	rno-miR-465-5p	-0.302	97	up
16:4041087|4100241	circ_Wdr17_10	rno-miR-466b-4-3p	-0.34525	98	up
16:4041087|4100241	circ_Wdr17_10	rno-miR-466b-4-3p	-0.33635	97	up
16:4041087|4100241	circ_Wdr17_10	rno-miR-466b-4-3p	-0.3022	95	up
16:4041087|4100241	circ_Wdr17_10	rno-miR-466d	-0.18125	96	up
16:4041087|4100241	circ_Wdr17_10	rno-miR-466d	-0.1913	97	up
16:4041087|4100241	circ_Wdr17_10	rno-miR-488-3p	-0.2313	96	up
16:4041087|4100241	circ_Wdr17_10	rno-miR-509-3p	-0.2212	94	up
16:4041087|4100241	circ_Wdr17_10	rno-miR-582-5p	-0.27215	98	up
16:4041087|4100241	circ_Wdr17_10	rno-miR-615	-0.1722	93	up
16:4041087|4100241	circ_Wdr17_10	rno-miR-6216	-0.2082	91	up
16:4041087|4100241	circ_Wdr17_10	rno-miR-6216	-0.2391	93	up
16:4041087|4100241	circ_Wdr17_10	rno-miR-628	-0.20135	93	up
16:4041087|4100241	circ_Wdr17_10	rno-miR-6319	-0.1922	91	up
16:4041087|4100241	circ_Wdr17_10	rno-miR-6320	-0.23725	91	up
16:4041087|4100241	circ_Wdr17_10	rno-miR-6321	-0.2132	92	up
16:4041087|4100241	circ_Wdr17_10	rno-miR-6323	-0.2371	95	up
16:4041087|4100241	circ_Wdr17_10	rno-miR-6325	-0.21725	94	up
16:4041087|4100241	circ_Wdr17_10	rno-miR-652-5p	-0.2001	94	up
16:4041087|4100241	circ_Wdr17_10	rno-miR-666-3p	-0.18915	91	up
16:4041087|4100241	circ_Wdr17_10	rno-miR-679	-0.21325	92	up
16:4041087|4100241	circ_Wdr17_10	rno-miR-702-3p	-0.2331	97	up
16:4041087|4100241	circ_Wdr17_10	rno-miR-702-3p	-0.23115	96	up
16:4041087|4100241	circ_Wdr17_10	rno-miR-7578	-0.25415	97	up
16:4041087|4100241	circ_Wdr17_10	rno-miR-7578	-0.1922	94	up
16:4041087|4100241	circ_Wdr17_10	rno-miR-761	-0.1872	92	up
16:4041087|4100241	circ_Wdr17_10	rno-miR-876	-0.2402	92	up
17:65735987|65737596	circ_Ryr2_23	rno-miR-124-5p	-0.4142	98	down
17:65735987|65737596	circ_Ryr2_23	rno-miR-18a-3p	-0.31325	98	down
17:65735987|65737596	circ_Ryr2_23	rno-miR-217-5p	-0.3512	98	down
17:65735987|65737596	circ_Ryr2_23	rno-miR-874-3p	-0.25715	96	down
17:65837118|65873042	circ_Ryr2_36	rno-miR-22-5p	-0.33815	98	down
17:65837118|65873042	circ_Ryr2_36	rno-miR-489-3p	-0.2872	97	down
17:65837118|65873042	circ_Ryr2_36	rno-miR-7a-5p	-0.2882	98	down
17:65837118|65873042	circ_Ryr2_36	rno-miR-7b	-0.2882	98	down
17:65837118|65873042	circ_Ryr2_36	rno-miR-874-5p	-0.32805	95	down
17:65837118|65873042	circ_Ryr2_36	rno-miR-879-5p	-0.40615	98	down
17:65735987|65737596	circ_Ryr2_23	rno-miR-6328	-0.29125	97	down
17:65837118|65873042	circ_Ryr2_36	rno-miR-1956-3p	-0.2501	97	down
17:65837118|65873042	circ_Ryr2_36	rno-miR-3551-5p	-0.41635	98	down
17:65837118|65873042	circ_Ryr2_36	rno-miR-3568	-0.33815	98	down
17:65837118|65873042	circ_Ryr2_36	rno-miR-6327	-0.39625	99	down
17:65837118|65873042	circ_Ryr2_36	rno-miR-6329	-0.3392	97	down
18:63843748|63844188	circ_intergenic_1552	rno-miR-370-3p	-0.34815	94	up
18:63843748|63844188	circ_intergenic_1552	rno-miR-672-3p	-0.2932	98	up
18:69642130|69657373	circ_Smad4_4	rno-miR-130b-5p	-0.3992	99	down
18:69642130|69657373	circ_Smad4_4	rno-miR-130b-5p	-0.3462	97	down
18:69642130|69657373	circ_Smad4_4	rno-miR-17-1-3p	-0.3002	96	down
18:69642130|69657373	circ_Smad4_4	rno-miR-182	-0.39025	97	down
18:69642130|69657373	circ_Smad4_4	rno-miR-182	-0.33825	94	down
18:69642130|69657373	circ_Smad4_4	rno-miR-186-5p	-0.32525	98	down
18:69642130|69657373	circ_Smad4_4	rno-miR-186-5p	-0.27225	95	down
18:69642130|69657373	circ_Smad4_4	rno-miR-199a-5p	-0.3272	98	down
18:69642130|69657373	circ_Smad4_4	rno-miR-199a-5p	-0.2522	95	down
18:69642130|69657373	circ_Smad4_4	rno-miR-20b-3p	-0.3002	96	down
18:69642130|69657373	circ_Smad4_4	rno-miR-672-3p	-0.3103	98	down
18:63843748|63844188	circ_intergenic_1552	rno-miR-3575	-0.31015	98	up
18:69642130|69657373	circ_Smad4_4	rno-miR-1956-5p	-0.35615	99	down
18:69642130|69657373	circ_Smad4_4	rno-miR-3570	-0.2511	92	down
18:69642130|69657373	circ_Smad4_4	rno-miR-551b-5p	-0.48715	99	down
18:69642130|69657373	circ_Smad4_4	rno-miR-551b-5p	-0.43115	98	down
18:69642130|69657373	circ_Smad4_4	rno-miR-632	-0.2371	96	down
18:69642130|69657373	circ_Smad4_4	rno-miR-632	-0.1841	92	down
18:69642130|69657373	circ_Smad4_4	rno-miR-6331	-0.2592	95	down
18:69642130|69657373	circ_Smad4_4	rno-miR-667-5p	-0.3342	99	down
1:134843160|134848903	circ_Chd2_24	rno-miR-188-3p	-0.41115	98	up
1:184041764|184055555	circ_Pde3b_5	rno-miR-145-5p	-0.3342	95	down
1:184041764|184055555	circ_Pde3b_5	rno-miR-15b-3p	-0.45715	98	down
1:184041764|184055555	circ_Pde3b_5	rno-miR-29b-5p	-0.45235	99	down
1:184041764|184055555	circ_Pde3b_5	rno-miR-323-5p	-0.38915	98	down
1:184041764|184055555	circ_Pde3b_5	rno-miR-503-3p	-0.35425	98	down
1:184041764|184055555	circ_Pde3b_5	rno-miR-3551-5p	-0.4103	99	down
1:184041764|184055555	circ_Pde3b_5	rno-miR-490-3p	-0.3723	98	down
1:184041764|184055555	circ_Pde3b_5	rno-miR-702-5p	-0.4412	99	down
3:8990956|9004080	circ_Pcmtd2_5	rno-miR-10b-5p	-0.24015	97	down
3:8990956|9004080	circ_Pcmtd2_5	rno-miR-204-5p	-0.3153	96	down
3:8990956|9004080	circ_Pcmtd2_5	rno-miR-211-5p	-0.31735	96	down
3:8990956|9004080	circ_Pcmtd2_5	rno-miR-493-3p	-0.3272	95	down
3:8990956|9004080	circ_Pcmtd2_5	rno-miR-598-5p	-0.3183	94	down
3:8990956|9004080	circ_Pcmtd2_5	rno-miR-92a-2-5p	-0.33425	97	down
3:21721366|21725405	circ_Zmynd19_1	rno-miR-181b-2-3p	-0.29115	96	down
3:21721366|21725405	circ_Zmynd19_1	rno-miR-224-3p	-0.29925	97	down
3:21721366|21725405	circ_Zmynd19_1	rno-miR-325-3p	-0.4423	99	down
3:21878521|21904269	circ_intergenic_2051	rno-miR-130b-5p	-0.43525	98	down
3:21878521|21904269	circ_intergenic_2051	rno-miR-130b-5p	-0.40025	97	down
3:21878521|21904269	circ_intergenic_2051	rno-miR-466b-2-3p	-0.40925	99	down
3:8990956|9004080	circ_Pcmtd2_5	rno-miR-3075	-0.29825	94	down
3:21721366|21725405	circ_Zmynd19_1	rno-miR-1188-3p	-0.4892	97	down
3:21721366|21725405	circ_Zmynd19_1	rno-miR-1188-5p	-0.3762	99	down
3:21721366|21725405	circ_Zmynd19_1	rno-miR-6318	-0.4221	97	down
3:21721366|21725405	circ_Zmynd19_1	rno-miR-653-3p	-0.2891	96	down
3:21878521|21904269	circ_intergenic_2051	rno-miR-466b-4-3p	-0.40925	99	down
3:45843760|45845123	circ_Notch1_1	rno-miR-153-5p	-0.34125	98	up
3:45843760|45845123	circ_Notch1_1	rno-miR-298-3p	-0.2282	96	up
3:45843760|45845123	circ_Notch1_1	rno-miR-466b-5p	-0.3512	98	up
3:45843760|45845123	circ_Notch1_1	rno-miR-628	-0.3422	98	up
3:111249502|111253236	circ_Sim1_1	rno-miR-10a-5p	-0.46925	98	down
3:112699901|112716654	circ_Sim1_1	rno-miR-323-5p	-0.2292	96	up
3:112699901|112716654	circ_Sim1_1	rno-miR-347	-0.48525	99	up
3:123299120|123308032	circ_Sim1_1	rno-miR-135b-3p	-0.4361	99	up
3:123299120|123308032	circ_Sim1_1	rno-miR-326-3p	-0.34215	98	up
3:123299120|123308032	circ_Sim1_1	rno-miR-330-5p	-0.3442	98	up
3:123299120|123308032	circ_Sim1_1	rno-miR-342-3p	-0.4892	99	up
3:112699901|112716654	circ_Sim1_1	rno-miR-219b	-0.4411	98	up
3:123299120|123308032	circ_Sim1_1	rno-miR-3580-5p	-0.3224	98	up
3:133043468|133122763	circ_Sim1_1	rno-miR-15b-5p	-0.35625	98	down
3:133043468|133122763	circ_Sim1_1	rno-miR-15b-5p	-0.33125	97	down
3:133043468|133122763	circ_Sim1_1	rno-miR-16-5p	-0.3501	98	down
3:133043468|133122763	circ_Sim1_1	rno-miR-16-5p	-0.3251	97	down
3:133043468|133122763	circ_Sim1_1	rno-miR-185-3p	-0.4094	99	down
3:133043468|133122763	circ_Sim1_1	rno-miR-18a-3p	-0.33115	99	down
3:133043468|133122763	circ_Sim1_1	rno-miR-195-5p	-0.3501	98	down
3:133043468|133122763	circ_Sim1_1	rno-miR-195-5p	-0.3251	97	down
3:133043468|133122763	circ_Sim1_1	rno-miR-207	-0.31815	97	down
3:133043468|133122763	circ_Sim1_1	rno-miR-207	-0.29015	96	down
3:133043468|133122763	circ_Sim1_1	rno-miR-212-5p	-0.4072	98	down
3:133043468|133122763	circ_Sim1_1	rno-miR-320-5p	-0.3052	97	down
3:133043468|133122763	circ_Sim1_1	rno-miR-320-5p	-0.2802	96	down
3:133043468|133122763	circ_Sim1_1	rno-miR-320-5p	-0.294	97	down
3:133043468|133122763	circ_Sim1_1	rno-miR-322-5p	-0.35625	98	down
3:133043468|133122763	circ_Sim1_1	rno-miR-322-5p	-0.33125	97	down
3:133043468|133122763	circ_Sim1_1	rno-miR-497-5p	-0.3542	98	down
3:133043468|133122763	circ_Sim1_1	rno-miR-497-5p	-0.3292	97	down
3:163358590|163365098	circ_Sim1_1	rno-miR-431	-0.37625	99	up
3:163358590|163365098	circ_Sim1_1	rno-miR-499-3p	-0.27525	97	up
4:635804|662533	circ_Bicd1_2	rno-miR-125a-5p	-0.2122	95	up
4:635804|662533	circ_Bicd1_2	rno-miR-125b-5p	-0.2122	95	up
4:635804|662533	circ_Bicd1_2	rno-miR-351-5p	-0.2081	94	up
3:133043468|133122763	circ_Sim1_1	rno-miR-3084a-3p	-0.31725	97	down
3:133043468|133122763	circ_Sim1_1	rno-miR-3084b-3p	-0.31725	97	down
3:133043468|133122763	circ_Sim1_1	rno-miR-3084d	-0.31725	97	down
3:133043468|133122763	circ_Sim1_1	rno-miR-6319	-0.38615	98	down
3:163358590|163365098	circ_Sim1_1	rno-miR-203b-3p	-0.35405	99	up
3:163358590|163365098	circ_Sim1_1	rno-miR-219b	-0.2942	97	up
3:163358590|163365098	circ_Sim1_1	rno-miR-3583-5p	-0.3272	98	up
3:163358590|163365098	circ_Sim1_1	rno-miR-665	-0.3843	99	up
4:635804|662533	circ_Bicd1_2	rno-miR-3584-5p	-0.2602	96	up
4:635804|662533	circ_Bicd1_2	rno-miR-3584-5p	-0.21415	94	up
4:635804|662533	circ_Bicd1_2	rno-miR-615	-0.22125	92	up
1:216721931|216735739	circ_Nap1l4_1	rno-miR-103-1-5p	-0.35725	98	up
1:216721931|216735739	circ_Nap1l4_1	rno-miR-107-5p	-0.3552	98	up
1:216721931|216735739	circ_Nap1l4_1	rno-miR-218a-5p	-0.2431	92	up
1:216721931|216735739	circ_Nap1l4_1	rno-miR-297	-0.3782	99	up
1:216721931|216735739	circ_Nap1l4_1	rno-miR-29a-5p	-0.28425	95	up
1:216721931|216735739	circ_Nap1l4_1	rno-miR-337-3p	-0.34115	98	up
1:216721931|216735739	circ_Nap1l4_1	rno-miR-672-3p	-0.2722	98	up
1:221184324|221186464	circ_intergenic_325	rno-miR-134-5p	-0.24435	96	up
1:221184324|221186464	circ_intergenic_325	rno-miR-146a-3p	-0.33535	95	up
1:221184324|221186464	circ_intergenic_325	rno-miR-17-1-3p	-0.1812	92	up
1:221184324|221186464	circ_intergenic_325	rno-miR-20b-3p	-0.1812	92	up
1:221184324|221186464	circ_intergenic_325	rno-miR-328a-3p	-0.4023	96	up
1:221184324|221186464	circ_intergenic_325	rno-miR-337-3p	-0.32515	97	up
1:221184324|221186464	circ_intergenic_325	rno-miR-383-3p	-0.2952	98	up
1:221184324|221186464	circ_intergenic_325	rno-miR-466b-5p	-0.2612	95	up
1:221184324|221186464	circ_intergenic_325	rno-miR-487b-5p	-0.2332	95	up
1:221185801|221186464	circ_intergenic_329	rno-miR-146a-3p	-0.40035	97	up
1:221185801|221186464	circ_intergenic_329	rno-miR-297	-0.2882	92	up
1:221185801|221186464	circ_intergenic_329	rno-miR-487b-5p	-0.3122	96	up
1:221185801|221186729	circ_intergenic_330	rno-miR-146a-3p	-0.40035	97	up
1:221185801|221186729	circ_intergenic_330	rno-miR-297	-0.2882	92	up
1:221185801|221186729	circ_intergenic_330	rno-miR-352	-0.37315	97	up
1:221185801|221186729	circ_intergenic_330	rno-miR-487b-5p	-0.3122	96	up
4:50180977|50200342	circ_Bicd1_2	rno-let-7c-1-3p	-0.21615	92	down
4:50180977|50200342	circ_Bicd1_2	rno-miR-1-5p	-0.2412	97	down
4:50180977|50200342	circ_Bicd1_2	rno-miR-124-5p	-0.2882	95	down
4:50180977|50200342	circ_Bicd1_2	rno-miR-125b-2-3p	-0.3621	98	down
4:50180977|50200342	circ_Bicd1_2	rno-miR-130a-5p	-0.3222	98	down
4:50180977|50200342	circ_Bicd1_2	rno-miR-130b-5p	-0.2842	95	down
4:50180977|50200342	circ_Bicd1_2	rno-miR-133a-3p	-0.2072	91	down
4:50180977|50200342	circ_Bicd1_2	rno-miR-133b-3p	-0.2072	91	down
4:50180977|50200342	circ_Bicd1_2	rno-miR-134-5p	-0.2861	96	down
4:50180977|50200342	circ_Bicd1_2	rno-miR-138-2-3p	-0.1991	91	down
4:50180977|50200342	circ_Bicd1_2	rno-miR-139-3p	-0.2232	98	down
4:50180977|50200342	circ_Bicd1_2	rno-miR-141-3p	-0.22335	95	down
4:50180977|50200342	circ_Bicd1_2	rno-miR-141-3p	-0.2123	93	down
4:50180977|50200342	circ_Bicd1_2	rno-miR-145-5p	-0.2732	96	down
4:50180977|50200342	circ_Bicd1_2	rno-miR-146a-3p	-0.22915	94	down
4:50180977|50200342	circ_Bicd1_2	rno-miR-150-3p	-0.1921	91	down
4:50180977|50200342	circ_Bicd1_2	rno-miR-153-5p	-0.2812	95	down
4:50180977|50200342	circ_Bicd1_2	rno-miR-15b-3p	-0.28215	96	down
4:50180977|50200342	circ_Bicd1_2	rno-miR-185-3p	-0.296	97	down
4:50180977|50200342	circ_Bicd1_2	rno-miR-185-5p	-0.2461	94	down
4:50180977|50200342	circ_Bicd1_2	rno-miR-187-5p	-0.3252	98	down
4:50180977|50200342	circ_Bicd1_2	rno-miR-192-3p	-0.1984	92	down
4:50180977|50200342	circ_Bicd1_2	rno-miR-194-5p	-0.2393	94	down
4:50180977|50200342	circ_Bicd1_2	rno-miR-19b-1-5p	-0.2283	94	down
4:50180977|50200342	circ_Bicd1_2	rno-miR-19b-2-5p	-0.2283	94	down
4:50180977|50200342	circ_Bicd1_2	rno-miR-200a-3p	-0.2213	95	down
4:50180977|50200342	circ_Bicd1_2	rno-miR-200a-3p	-0.2123	94	down
4:50180977|50200342	circ_Bicd1_2	rno-miR-216a-3p	-0.2312	97	down
4:50180977|50200342	circ_Bicd1_2	rno-miR-216a-3p	-0.39315	99	down
4:50180977|50200342	circ_Bicd1_2	rno-miR-27a-3p	-0.22725	93	down
4:50180977|50200342	circ_Bicd1_2	rno-miR-27b-3p	-0.22725	93	down
4:50180977|50200342	circ_Bicd1_2	rno-miR-301b-5p	-0.23115	97	down
4:50180977|50200342	circ_Bicd1_2	rno-miR-30b-3p	-0.2083	92	down
4:50180977|50200342	circ_Bicd1_2	rno-miR-32-3p	-0.2823	95	down
4:50180977|50200342	circ_Bicd1_2	rno-miR-323-3p	-0.1902	92	down
4:50180977|50200342	circ_Bicd1_2	rno-miR-323-5p	-0.2851	96	down
4:50180977|50200342	circ_Bicd1_2	rno-miR-327	-0.3122	98	down
4:50180977|50200342	circ_Bicd1_2	rno-miR-327	-0.2254	93	down
4:50180977|50200342	circ_Bicd1_2	rno-miR-329-3p	-0.1722	91	down
4:50180977|50200342	circ_Bicd1_2	rno-miR-33-3p	-0.27415	96	down
4:50180977|50200342	circ_Bicd1_2	rno-miR-33-5p	-0.3273	96	down
4:50180977|50200342	circ_Bicd1_2	rno-miR-337-3p	-0.24825	96	down
4:50180977|50200342	circ_Bicd1_2	rno-miR-342-5p	-0.2474	97	down
4:50180977|50200342	circ_Bicd1_2	rno-miR-343	-0.15905	91	down
4:50180977|50200342	circ_Bicd1_2	rno-miR-346	-0.3402	98	down
4:50180977|50200342	circ_Bicd1_2	rno-miR-34b-3p	-0.44535	99	down
4:50180977|50200342	circ_Bicd1_2	rno-miR-34c-3p	-0.43715	99	down
4:50180977|50200342	circ_Bicd1_2	rno-miR-378a-5p	-0.2262	97	down
4:50180977|50200342	circ_Bicd1_2	rno-miR-378a-5p	-0.19315	93	down
4:50180977|50200342	circ_Bicd1_2	rno-miR-379-5p	-0.2062	95	down
4:50180977|50200342	circ_Bicd1_2	rno-miR-409a-3p	-0.20625	93	down
4:50180977|50200342	circ_Bicd1_2	rno-miR-425-3p	-0.2341	96	down
4:50180977|50200342	circ_Bicd1_2	rno-miR-433-5p	-0.17425	94	down
4:50180977|50200342	circ_Bicd1_2	rno-miR-449a-3p	-0.2073	92	down
4:50180977|50200342	circ_Bicd1_2	rno-miR-451-3p	-0.26025	98	down
4:50180977|50200342	circ_Bicd1_2	rno-miR-466b-5p	-0.2903	98	down
4:50180977|50200342	circ_Bicd1_2	rno-miR-466b-5p	-0.32745	98	down
4:50180977|50200342	circ_Bicd1_2	rno-miR-485-5p	-0.2081	94	down
4:50180977|50200342	circ_Bicd1_2	rno-miR-505-3p	-0.383	99	down
4:50180977|50200342	circ_Bicd1_2	rno-miR-742-5p	-0.2252	94	down
4:50180977|50200342	circ_Bicd1_2	rno-miR-879-5p	-0.2991	99	down
4:50180977|50200342	circ_Bicd1_2	rno-miR-880-5p	-0.24505	95	down
4:50180977|50200342	circ_Bicd1_2	rno-miR-92a-1-5p	-0.18925	95	down
4:50180977|50200342	circ_Bicd1_2	rno-miR-93-3p	-0.3543	98	down
4:50180977|50200342	circ_Bicd1_2	rno-miR-1306-5p	-0.22825	93	down
4:50180977|50200342	circ_Bicd1_2	rno-miR-193b-5p	-0.2332	92	down
4:50180977|50200342	circ_Bicd1_2	rno-miR-3068-3p	-0.2331	96	down
4:50180977|50200342	circ_Bicd1_2	rno-miR-3473	-0.21325	95	down
4:50180977|50200342	circ_Bicd1_2	rno-miR-3544	-0.2272	95	down
4:50180977|50200342	circ_Bicd1_2	rno-miR-3551-3p	-0.2383	93	down
4:50180977|50200342	circ_Bicd1_2	rno-miR-3561-3p	-0.23605	96	down
4:50180977|50200342	circ_Bicd1_2	rno-miR-3570	-0.2302	92	down
4:50180977|50200342	circ_Bicd1_2	rno-miR-3571	-0.21025	96	down
4:50180977|50200342	circ_Bicd1_2	rno-miR-3577	-0.2441	97	down
4:50180977|50200342	circ_Bicd1_2	rno-miR-466d	-0.23115	98	down
4:50180977|50200342	circ_Bicd1_2	rno-miR-466d	-0.16925	96	down
4:50180977|50200342	circ_Bicd1_2	rno-miR-486	-0.1792	92	down
4:50180977|50200342	circ_Bicd1_2	rno-miR-6318	-0.1823	94	down
4:50180977|50200342	circ_Bicd1_2	rno-miR-6319	-0.2992	93	down
4:50180977|50200342	circ_Bicd1_2	rno-miR-6319	-0.26625	92	down
4:50180977|50200342	circ_Bicd1_2	rno-miR-632	-0.18055	93	down
4:50180977|50200342	circ_Bicd1_2	rno-miR-6320	-0.2242	93	down
4:50180977|50200342	circ_Bicd1_2	rno-miR-6327	-0.2422	95	down
4:50180977|50200342	circ_Bicd1_2	rno-miR-6329	-0.2333	96	down
4:50180977|50200342	circ_Bicd1_2	rno-miR-6329	-0.2393	97	down
4:50180977|50200342	circ_Bicd1_2	rno-miR-652-5p	-0.20615	96	down
4:50180977|50200342	circ_Bicd1_2	rno-miR-665	-0.38715	99	down
4:50180977|50200342	circ_Bicd1_2	rno-miR-667-3p	-0.2103	95	down
4:50180977|50200342	circ_Bicd1_2	rno-miR-702-5p	-0.26135	98	down
4:50180977|50200342	circ_Bicd1_2	rno-miR-764-5p	-0.2741	97	down
4:50180977|50200342	circ_Bicd1_2	rno-miR-873-3p	-0.20225	97	down
1:216721931|216735739	circ_Nap1l4_1	rno-miR-149-5p	-0.3743	97	up
1:216721931|216735739	circ_Nap1l4_1	rno-miR-1956-5p	-0.35325	98	up
1:216721931|216735739	circ_Nap1l4_1	rno-miR-294	-0.3592	99	up
1:216721931|216735739	circ_Nap1l4_1	rno-miR-3551-5p	-0.37515	98	up
1:216721931|216735739	circ_Nap1l4_1	rno-miR-3593-5p	-0.30725	92	up
1:216721931|216735739	circ_Nap1l4_1	rno-miR-409b	-0.3602	97	up
1:216721931|216735739	circ_Nap1l4_1	rno-miR-702-3p	-0.32715	98	up
1:216721931|216735739	circ_Nap1l4_1	rno-miR-760-3p	-0.40015	99	up
1:221184324|221186464	circ_intergenic_325	rno-miR-328b-3p	-0.4023	96	up
1:221184324|221186464	circ_intergenic_325	rno-miR-3552	-0.2453	93	up
1:221184324|221186464	circ_intergenic_325	rno-miR-3593-5p	-0.36015	94	up
1:221184324|221186464	circ_intergenic_325	rno-miR-378b	-0.29735	98	up
1:221184324|221186464	circ_intergenic_325	rno-miR-760-5p	-0.2832	95	up
1:221185801|221186464	circ_intergenic_329	rno-miR-3552	-0.3303	96	up
1:221185801|221186464	circ_intergenic_329	rno-miR-3593-5p	-0.36515	95	up
1:221185801|221186729	circ_intergenic_330	rno-miR-3552	-0.3303	96	up
1:221185801|221186729	circ_intergenic_330	rno-miR-3593-5p	-0.36515	95	up
4:89120376|89134337	circ_Bicd1_2	rno-let-7a-5p	-0.3862	99	down
4:89120376|89134337	circ_Bicd1_2	rno-let-7b-5p	-0.3862	99	down
4:89120376|89134337	circ_Bicd1_2	rno-let-7c-1-3p	-0.4103	99	down
4:89120376|89134337	circ_Bicd1_2	rno-let-7c-5p	-0.3862	99	down
4:89120376|89134337	circ_Bicd1_2	rno-let-7d-5p	-0.3862	99	down
4:89120376|89134337	circ_Bicd1_2	rno-let-7e-5p	-0.3862	99	down
4:89120376|89134337	circ_Bicd1_2	rno-let-7f-5p	-0.3862	99	down
4:89120376|89134337	circ_Bicd1_2	rno-let-7i-5p	-0.3862	99	down
4:89120376|89134337	circ_Bicd1_2	rno-miR-103-3p	-0.26025	92	down
4:89120376|89134337	circ_Bicd1_2	rno-miR-107-3p	-0.26025	92	down
4:89120376|89134337	circ_Bicd1_2	rno-miR-15b-5p	-0.4621	99	down
4:89120376|89134337	circ_Bicd1_2	rno-miR-16-5p	-0.46825	99	down
4:89120376|89134337	circ_Bicd1_2	rno-miR-181a-5p	-0.3502	99	down
4:89120376|89134337	circ_Bicd1_2	rno-miR-181b-5p	-0.3502	99	down
4:89120376|89134337	circ_Bicd1_2	rno-miR-181c-5p	-0.3502	99	down
4:89120376|89134337	circ_Bicd1_2	rno-miR-181d-5p	-0.3502	99	down
4:89120376|89134337	circ_Bicd1_2	rno-miR-195-5p	-0.47235	99	down
4:89120376|89134337	circ_Bicd1_2	rno-miR-322-5p	-0.458	99	down
4:89120376|89134337	circ_Bicd1_2	rno-miR-463-3p	-0.23915	96	down
4:89120376|89134337	circ_Bicd1_2	rno-miR-487b-3p	-0.38915	97	down
4:89120376|89134337	circ_Bicd1_2	rno-miR-497-5p	-0.458	99	down
4:89120376|89134337	circ_Bicd1_2	rno-miR-532-3p	-0.3093	98	down
4:124694516|124767723	circ_Adamts9_2	rno-miR-133a-3p	-0.3352	98	up
4:124694516|124767723	circ_Adamts9_2	rno-miR-133b-3p	-0.3352	98	up
4:124694516|124767723	circ_Adamts9_2	rno-miR-134-3p	-0.3112	95	up
4:124694516|124767723	circ_Adamts9_2	rno-miR-141-5p	-0.3784	99	up
4:124694516|124767723	circ_Adamts9_2	rno-miR-146a-3p	-0.3522	99	up
4:124694516|124767723	circ_Adamts9_2	rno-miR-150-3p	-0.21415	97	up
4:124694516|124767723	circ_Adamts9_2	rno-miR-18a-3p	-0.2683	98	up
4:124694516|124767723	circ_Adamts9_2	rno-miR-204-3p	-0.2401	95	up
4:124694516|124767723	circ_Adamts9_2	rno-miR-212-5p	-0.2253	92	up
4:124694516|124767723	circ_Adamts9_2	rno-miR-879-5p	-0.20015	95	up
4:66172555|66180964	circ_Bicd1_2	rno-miR-3560	-0.30725	96	up
4:89120376|89134337	circ_Bicd1_2	rno-let-7g-5p	-0.3862	99	down
4:89120376|89134337	circ_Bicd1_2	rno-miR-31b	-0.4062	99	down
4:89120376|89134337	circ_Bicd1_2	rno-miR-3570	-0.40015	99	down
4:124694516|124767723	circ_Adamts9_2	rno-miR-1199-5p	-0.3472	98	up
4:124694516|124767723	circ_Adamts9_2	rno-miR-3064-5p	-0.35545	99	up
4:124694516|124767723	circ_Adamts9_2	rno-miR-3085	-0.37515	99	up
4:124694516|124767723	circ_Adamts9_2	rno-miR-3559-5p	-0.2082	93	up
4:124694516|124767723	circ_Adamts9_2	rno-miR-466d	-0.2242	98	up
4:124694516|124767723	circ_Adamts9_2	rno-miR-6326	-0.31915	96	up
4:124694516|124767723	circ_Adamts9_2	rno-miR-676	-0.3681	96	up
4:179289175|179317028	circ_Bcat1_2	rno-miR-101a-5p	-0.40815	99	down
4:179289175|179317028	circ_Bcat1_2	rno-miR-130a-5p	-0.21725	91	down
4:179289175|179317028	circ_Bcat1_2	rno-miR-134-3p	-0.29715	98	down
4:179289175|179317028	circ_Bcat1_2	rno-miR-135a-3p	-0.22225	92	down
4:179289175|179317028	circ_Bcat1_2	rno-miR-136-5p	-0.2473	92	down
4:179289175|179317028	circ_Bcat1_2	rno-miR-138-5p	-0.21915	95	down
4:179289175|179317028	circ_Bcat1_2	rno-miR-140-3p	-0.1723	91	down
4:179289175|179317028	circ_Bcat1_2	rno-miR-145-5p	-0.2413	94	down
4:179289175|179317028	circ_Bcat1_2	rno-miR-185-5p	-0.2993	99	down
4:179289175|179317028	circ_Bcat1_2	rno-miR-194-5p	-0.26125	96	down
4:179289175|179317028	circ_Bcat1_2	rno-miR-196c-3p	-0.2201	94	down
4:179289175|179317028	circ_Bcat1_2	rno-miR-204-3p	-0.17525	92	down
4:179289175|179317028	circ_Bcat1_2	rno-miR-204-3p	-0.24425	97	down
4:179289175|179317028	circ_Bcat1_2	rno-miR-221-3p	-0.2702	98	down
4:179289175|179317028	circ_Bcat1_2	rno-miR-222-3p	-0.2702	98	down
4:179289175|179317028	circ_Bcat1_2	rno-miR-26b-3p	-0.22025	94	down
4:179289175|179317028	circ_Bcat1_2	rno-miR-27a-5p	-0.2183	93	down
4:179289175|179317028	circ_Bcat1_2	rno-miR-298-5p	-0.16425	93	down
4:179289175|179317028	circ_Bcat1_2	rno-miR-30c-1-3p	-0.2942	98	down
4:179289175|179317028	circ_Bcat1_2	rno-miR-30c-2-3p	-0.2942	98	down
4:179289175|179317028	circ_Bcat1_2	rno-miR-325-3p	-0.2202	91	down
4:179289175|179317028	circ_Bcat1_2	rno-miR-326-5p	-0.2012	93	down
4:179289175|179317028	circ_Bcat1_2	rno-miR-327	-0.1912	93	down
4:179289175|179317028	circ_Bcat1_2	rno-miR-33-3p	-0.3091	97	down
4:179289175|179317028	circ_Bcat1_2	rno-miR-336-5p	-0.21145	95	down
4:179289175|179317028	circ_Bcat1_2	rno-miR-342-3p	-0.21415	96	down
4:179289175|179317028	circ_Bcat1_2	rno-miR-343	-0.2522	96	down
4:179289175|179317028	circ_Bcat1_2	rno-miR-344a-3p	-0.2352	97	down
4:179289175|179317028	circ_Bcat1_2	rno-miR-350	-0.2472	94	down
4:179289175|179317028	circ_Bcat1_2	rno-miR-361-3p	-0.22915	98	down
4:179289175|179317028	circ_Bcat1_2	rno-miR-377-3p	-0.2151	92	down
4:179289175|179317028	circ_Bcat1_2	rno-miR-379-5p	-0.2381	98	down
4:179289175|179317028	circ_Bcat1_2	rno-miR-485-5p	-0.2012	92	down
4:179289175|179317028	circ_Bcat1_2	rno-miR-540-3p	-0.2442	96	down
4:179289175|179317028	circ_Bcat1_2	rno-miR-664-3p	-0.25825	95	down
4:179289175|179317028	circ_Bcat1_2	rno-miR-673-5p	-0.24225	96	down
4:179289175|179317028	circ_Bcat1_2	rno-miR-743a-5p	-0.1982	93	down
4:179289175|179317028	circ_Bcat1_2	rno-miR-7a-2-3p	-0.4054	99	down
4:179289175|179317028	circ_Bcat1_2	rno-miR-871-5p	-0.1982	93	down
4:179289175|179317028	circ_Bcat1_2	rno-miR-879-5p	-0.23025	96	down
4:179289175|179317028	circ_Bcat1_2	rno-miR-881-5p	-0.20025	93	down
4:179289175|179317028	circ_Bcat1_2	rno-miR-1188-3p	-0.17215	91	down
4:179289175|179317028	circ_Bcat1_2	rno-miR-146b-3p	-0.1904	92	down
4:179289175|179317028	circ_Bcat1_2	rno-miR-1839-3p	-0.23625	95	down
4:179289175|179317028	circ_Bcat1_2	rno-miR-3084a-3p	-0.2334	91	down
4:179289175|179317028	circ_Bcat1_2	rno-miR-3084b-3p	-0.2334	91	down
4:179289175|179317028	circ_Bcat1_2	rno-miR-3084d	-0.2334	91	down
4:179289175|179317028	circ_Bcat1_2	rno-miR-3541	-0.1673	91	down
4:179289175|179317028	circ_Bcat1_2	rno-miR-3541	-0.2262	97	down
4:179289175|179317028	circ_Bcat1_2	rno-miR-3551-5p	-0.2552	94	down
4:179289175|179317028	circ_Bcat1_2	rno-miR-3557-5p	-0.24815	94	down
4:179289175|179317028	circ_Bcat1_2	rno-miR-3561-5p	-0.23315	95	down
4:179289175|179317028	circ_Bcat1_2	rno-miR-3561-5p	-0.2691	96	down
4:179289175|179317028	circ_Bcat1_2	rno-miR-3583-5p	-0.1952	92	down
4:179289175|179317028	circ_Bcat1_2	rno-miR-3589	-0.1912	92	down
4:179289175|179317028	circ_Bcat1_2	rno-miR-466d	-0.1862	97	down
4:179289175|179317028	circ_Bcat1_2	rno-miR-5132-3p	-0.3811	98	down
4:179289175|179317028	circ_Bcat1_2	rno-miR-5132-5p	-0.3242	98	down
4:179289175|179317028	circ_Bcat1_2	rno-miR-551b-5p	-0.25305	95	down
4:179289175|179317028	circ_Bcat1_2	rno-miR-615	-0.1812	92	down
4:179289175|179317028	circ_Bcat1_2	rno-miR-6216	-0.2112	92	down
4:179289175|179317028	circ_Bcat1_2	rno-miR-6216	-0.2752	97	down
4:179289175|179317028	circ_Bcat1_2	rno-miR-6332	-0.1852	92	down
4:179289175|179317028	circ_Bcat1_2	rno-miR-666-3p	-0.3363	98	down
4:179289175|179317028	circ_Bcat1_2	rno-miR-764-5p	-0.4071	99	down
4:179289175|179317028	circ_Bcat1_2	rno-miR-935	-0.2133	92	down
5:75965074|75967381	circ_Agrn_3	rno-miR-92a-2-5p	-0.42515	99	down
5:75999930|76011558	circ_Agrn_3	rno-miR-29b-5p	-0.37215	99	down
5:75999930|76011558	circ_Agrn_3	rno-miR-329-5p	-0.1922	91	down
5:75999930|76011558	circ_Agrn_3	rno-miR-338-3p	-0.36915	99	down
5:75999930|76011558	circ_Agrn_3	rno-miR-370-3p	-0.3152	97	down
5:75999930|76011558	circ_Agrn_3	rno-miR-743a-5p	-0.4052	98	down
5:75999930|76011558	circ_Agrn_3	rno-miR-871-5p	-0.4052	98	down
5:75999930|76011558	circ_Agrn_3	rno-miR-881-5p	-0.41545	99	down
5:75999930|76011558	circ_Agrn_3	rno-miR-9a-5p	-0.3803	96	down
5:75965074|75967381	circ_Agrn_3	rno-miR-3084a-3p	-0.3812	98	down
5:75965074|75967381	circ_Agrn_3	rno-miR-3084b-3p	-0.3812	98	down
5:75965074|75967381	circ_Agrn_3	rno-miR-3084d	-0.3812	98	down
5:75999930|76011558	circ_Agrn_3	rno-miR-92b-5p	-0.4242	94	down
5:138445481|138449955	circ_Bicd1_2	rno-miR-664-1-5p	-0.3942	99	up
5:138445481|138449955	circ_Bicd1_2	rno-miR-664-2-5p	-0.3942	99	up
5:145257717|145264951	circ_intergenic_2543	rno-miR-214-3p	-0.3393	98	down
5:145257717|145264951	circ_intergenic_2543	rno-miR-22-3p	-0.20215	96	down
5:145257717|145264951	circ_intergenic_2543	rno-miR-30c-1-3p	-0.23625	94	down
5:145257717|145264951	circ_intergenic_2543	rno-miR-30c-2-3p	-0.2342	94	down
5:145257717|145264951	circ_intergenic_2543	rno-miR-344a-5p	-0.2412	96	down
5:145257717|145264951	circ_intergenic_2543	rno-miR-484	-0.2494	96	down
5:146508948|146526210	circ_intergenic_2543	rno-miR-210-5p	-0.2772	95	up
5:146508948|146526210	circ_intergenic_2543	rno-miR-96-5p	-0.3643	97	up
5:138445481|138449955	circ_Bicd1_2	rno-miR-1956-3p	-0.39915	99	up
5:138445481|138449955	circ_Bicd1_2	rno-miR-509-5p	-0.3462	97	up
5:138445481|138449955	circ_Bicd1_2	rno-miR-760-5p	-0.2561	96	up
5:145257717|145264951	circ_intergenic_2543	rno-miR-1199-5p	-0.29125	98	down
5:145257717|145264951	circ_intergenic_2543	rno-miR-203b-3p	-0.22825	93	down
5:145257717|145264951	circ_intergenic_2543	rno-miR-6323	-0.21425	94	down
5:145257717|145264951	circ_intergenic_2543	rno-miR-6334	-0.2412	96	down
5:145257717|145264951	circ_intergenic_2543	rno-miR-665	-0.28235	96	down
5:145257717|145264951	circ_intergenic_2543	rno-miR-761	-0.33725	98	down
5:146508948|146526210	circ_intergenic_2543	rno-miR-15a-3p	-0.2103	93	up
5:146508948|146526210	circ_intergenic_2543	rno-miR-668	-0.3102	98	up
5:146508948|146526210	circ_intergenic_2543	rno-miR-702-3p	-0.25135	95	up
5:146508948|146526210	circ_intergenic_2543	rno-miR-764-3p	-0.30415	96	up
5:168985430|169005490	circ_Camta1_9	rno-let-7c-1-3p	-0.2762	97	up
5:168985430|169005490	circ_Camta1_9	rno-let-7c-1-3p	-0.2512	97	up
5:168985430|169005490	circ_Camta1_9	rno-miR-101b-3p	-0.1752	91	up
5:168985430|169005490	circ_Camta1_9	rno-miR-106b-5p	-0.29115	94	up
5:168985430|169005490	circ_Camta1_9	rno-miR-130a-3p	-0.2893	96	up
5:168985430|169005490	circ_Camta1_9	rno-miR-130b-3p	-0.2893	96	up
5:168985430|169005490	circ_Camta1_9	rno-miR-146a-5p	-0.3512	98	up
5:168985430|169005490	circ_Camta1_9	rno-miR-152-5p	-0.2571	96	up
5:168985430|169005490	circ_Camta1_9	rno-miR-15b-3p	-0.31425	99	up
5:168985430|169005490	circ_Camta1_9	rno-miR-17-5p	-0.29115	93	up
5:168985430|169005490	circ_Camta1_9	rno-miR-181a-5p	-0.39115	99	up
5:168985430|169005490	circ_Camta1_9	rno-miR-181b-5p	-0.385	99	up
5:168985430|169005490	circ_Camta1_9	rno-miR-181c-5p	-0.39115	99	up
5:168985430|169005490	circ_Camta1_9	rno-miR-181d-5p	-0.385	99	up
5:168985430|169005490	circ_Camta1_9	rno-miR-183-3p	-0.3552	95	up
5:168985430|169005490	circ_Camta1_9	rno-miR-186-5p	-0.34025	98	up
5:168985430|169005490	circ_Camta1_9	rno-miR-194-3p	-0.21625	94	up
5:168985430|169005490	circ_Camta1_9	rno-miR-194-5p	-0.1992	93	up
5:168985430|169005490	circ_Camta1_9	rno-miR-204-3p	-0.2051	92	up
5:168985430|169005490	circ_Camta1_9	rno-miR-20a-5p	-0.2891	93	up
5:168985430|169005490	circ_Camta1_9	rno-miR-20b-5p	-0.29115	93	up
5:168985430|169005490	circ_Camta1_9	rno-miR-218a-2-3p	-0.19525	93	up
5:168985430|169005490	circ_Camta1_9	rno-miR-223-5p	-0.2702	98	up
5:168985430|169005490	circ_Camta1_9	rno-miR-301a-3p	-0.28315	94	up
5:168985430|169005490	circ_Camta1_9	rno-miR-301b-3p	-0.28315	94	up
5:168985430|169005490	circ_Camta1_9	rno-miR-320-5p	-0.25525	91	up
5:168985430|169005490	circ_Camta1_9	rno-miR-326-5p	-0.25015	93	up
5:168985430|169005490	circ_Camta1_9	rno-miR-33-3p	-0.2563	91	up
5:168985430|169005490	circ_Camta1_9	rno-miR-330-3p	-0.22725	91	up
5:168985430|169005490	circ_Camta1_9	rno-miR-330-3p	-0.2682	94	up
5:168985430|169005490	circ_Camta1_9	rno-miR-331-3p	-0.28915	95	up
5:168985430|169005490	circ_Camta1_9	rno-miR-34a-3p	-0.3123	95	up
5:168985430|169005490	circ_Camta1_9	rno-miR-350	-0.3792	97	up
5:168985430|169005490	circ_Camta1_9	rno-miR-381-3p	-0.30715	98	up
5:168985430|169005490	circ_Camta1_9	rno-miR-384-3p	-0.2072	96	up
5:168985430|169005490	circ_Camta1_9	rno-miR-434-5p	-0.1852	91	up
5:168985430|169005490	circ_Camta1_9	rno-miR-483-3p	-0.35825	98	up
5:168985430|169005490	circ_Camta1_9	rno-miR-7a-1-3p	-0.40815	98	up
5:168985430|169005490	circ_Camta1_9	rno-miR-874-3p	-0.1902	93	up
5:168985430|169005490	circ_Camta1_9	rno-miR-880-3p	-0.2883	98	up
5:168985430|169005490	circ_Camta1_9	rno-miR-93-5p	-0.29115	92	up
5:168985430|169005490	circ_Camta1_9	rno-miR-1188-5p	-0.3221	99	up
5:168985430|169005490	circ_Camta1_9	rno-miR-1188-5p	-0.1922	92	up
5:168985430|169005490	circ_Camta1_9	rno-miR-146b-5p	-0.3512	98	up
5:168985430|169005490	circ_Camta1_9	rno-miR-149-5p	-0.25025	94	up
5:168985430|169005490	circ_Camta1_9	rno-miR-155-3p	-0.2333	94	up
5:168985430|169005490	circ_Camta1_9	rno-miR-3541	-0.1852	95	up
5:168985430|169005490	circ_Camta1_9	rno-miR-3552	-0.28125	91	up
5:168985430|169005490	circ_Camta1_9	rno-miR-3577	-0.2233	93	up
5:168985430|169005490	circ_Camta1_9	rno-miR-3583-5p	-0.33015	95	up
5:168985430|169005490	circ_Camta1_9	rno-miR-3589	-0.1962	93	up
5:168985430|169005490	circ_Camta1_9	rno-miR-3592	-0.252	96	up
5:168985430|169005490	circ_Camta1_9	rno-miR-378b	-0.25715	97	up
5:168985430|169005490	circ_Camta1_9	rno-miR-452-5p	-0.2571	94	up
5:168985430|169005490	circ_Camta1_9	rno-miR-488-5p	-0.19525	91	up
5:168985430|169005490	circ_Camta1_9	rno-miR-6216	-0.21035	92	up
5:168985430|169005490	circ_Camta1_9	rno-miR-653-5p	-0.21425	91	up
5:168985430|169005490	circ_Camta1_9	rno-miR-702-3p	-0.1872	91	up
5:168985430|169005490	circ_Camta1_9	rno-miR-876	-0.25125	94	up
6:28041574|28084649	circ_Dtnb_10	rno-miR-205	-0.2522	94	up
6:28041574|28084649	circ_Dtnb_10	rno-miR-24-3p	-0.3784	98	up
6:28041574|28084649	circ_Dtnb_10	rno-miR-7a-5p	-0.3662	99	up
6:28041574|28084649	circ_Dtnb_10	rno-miR-7b	-0.3662	99	up
6:38583992|38641066	circ_Nbas_8	rno-miR-145-5p	-0.2973	97	up
6:38583992|38641066	circ_Nbas_8	rno-miR-181a-2-3p	-0.3142	97	up
6:38583992|38641066	circ_Nbas_8	rno-miR-186-5p	-0.3083	98	up
6:38583992|38641066	circ_Nbas_8	rno-miR-187-5p	-0.36115	98	up
6:38583992|38641066	circ_Nbas_8	rno-miR-18a-3p	-0.2472	95	up
6:38583992|38641066	circ_Nbas_8	rno-miR-194-5p	-0.23415	91	up
6:38583992|38641066	circ_Nbas_8	rno-miR-199a-5p	-0.2393	93	up
6:38583992|38641066	circ_Nbas_8	rno-miR-207	-0.3971	98	up
6:38583992|38641066	circ_Nbas_8	rno-miR-22-3p	-0.3624	97	up
6:38583992|38641066	circ_Nbas_8	rno-miR-350	-0.2802	97	up
6:38583992|38641066	circ_Nbas_8	rno-miR-485-5p	-0.1972	91	up
6:38583992|38641066	circ_Nbas_8	rno-miR-485-5p	-0.28915	96	up
6:38583992|38641066	circ_Nbas_8	rno-miR-93-3p	-0.3012	97	up
6:57791484|57852070	circ_Dgkb_10	rno-miR-124-3p	-0.3592	97	down
6:57791484|57852070	circ_Dgkb_10	rno-miR-296-3p	-0.4161	98	down
6:57791484|57852070	circ_Dgkb_10	rno-miR-412-3p	-0.4252	97	down
6:57821344|57852070	circ_Dgkb_13	rno-miR-124-3p	-0.3592	97	down
6:57821344|57852070	circ_Dgkb_13	rno-miR-412-3p	-0.4252	97	down
6:57837921|57852070	circ_Dgkb_14	rno-miR-124-3p	-0.3592	97	down
6:57837921|57852070	circ_Dgkb_14	rno-miR-412-3p	-0.4252	97	down
6:28041574|28084649	circ_Dtnb_10	rno-miR-3584-5p	-0.2752	97	up
6:28041574|28084649	circ_Dtnb_10	rno-miR-667-5p	-0.28225	95	up
6:38583992|38641066	circ_Nbas_8	rno-miR-3551-5p	-0.2172	91	up
6:38583992|38641066	circ_Nbas_8	rno-miR-3551-5p	-0.2021	91	up
6:38583992|38641066	circ_Nbas_8	rno-miR-3552	-0.26425	95	up
6:38583992|38641066	circ_Nbas_8	rno-miR-504	-0.3232	97	up
6:57791484|57852070	circ_Dgkb_10	rno-miR-6215	-0.38315	96	down
6:57791484|57852070	circ_Dgkb_10	rno-miR-632	-0.35415	99	down
6:57791484|57852070	circ_Dgkb_10	rno-miR-873-5p	-0.2843	97	down
6:73787676|73789019	circ_Itgb8_5	rno-miR-1956-5p	-0.28235	94	up
6:73787676|73789019	circ_Itgb8_5	rno-miR-3594-5p	-0.3702	97	up
6:98097887|98113376	circ_Itgb8_5	rno-miR-500-5p	-0.3931	99	down
6:98097887|98113376	circ_Itgb8_5	rno-miR-664-3p	-0.30215	95	down
6:106763698|106815489	circ_Agrn_3	rno-miR-141-5p	-0.3713	98	down
6:106763698|106815489	circ_Agrn_3	rno-miR-199a-5p	-0.2402	97	down
6:98097887|98113376	circ_Itgb8_5	rno-miR-201-3p	-0.3552	98	down
6:98097887|98113376	circ_Itgb8_5	rno-miR-3084a-3p	-0.31425	98	down
6:98097887|98113376	circ_Itgb8_5	rno-miR-3084b-3p	-0.31425	98	down
6:98097887|98113376	circ_Itgb8_5	rno-miR-3084d	-0.31425	98	down
6:98097887|98113376	circ_Itgb8_5	rno-miR-362-5p	-0.3972	99	down
6:98097887|98113376	circ_Itgb8_5	rno-miR-378b	-0.3532	98	down
6:98097887|98113376	circ_Itgb8_5	rno-miR-6327	-0.34215	97	down
6:106763698|106815489	circ_Agrn_3	rno-miR-665	-0.3142	98	down
6:124625936|124677509	circ_Agrn_3	rno-miR-130a-3p	-0.2612	96	down
6:124625936|124677509	circ_Agrn_3	rno-miR-130b-3p	-0.2653	97	down
6:124625936|124677509	circ_Agrn_3	rno-miR-143-3p	-0.3912	98	down
6:124625936|124677509	circ_Agrn_3	rno-miR-17-2-3p	-0.3612	99	down
6:124625936|124677509	circ_Agrn_3	rno-miR-191a-3p	-0.3612	99	down
6:124625936|124677509	circ_Agrn_3	rno-miR-301a-3p	-0.25915	96	down
6:124625936|124677509	circ_Agrn_3	rno-miR-301b-3p	-0.25915	96	down
6:124625936|124677509	circ_Agrn_3	rno-miR-338-3p	-0.35515	97	down
6:124625936|124677509	circ_Agrn_3	rno-miR-880-5p	-0.3342	99	down
7:9897983|9906503	circ_intergenic_3243	rno-miR-138-1-3p	-0.33735	99	down
7:9897983|9906503	circ_intergenic_3243	rno-miR-145-5p	-0.37325	99	down
7:9897983|9906503	circ_intergenic_3243	rno-miR-146a-3p	-0.3832	99	down
7:9897983|9906503	circ_intergenic_3243	rno-miR-153-5p	-0.41505	99	down
7:9897983|9906503	circ_intergenic_3243	rno-miR-323-3p	-0.4452	99	down
7:9897983|9906503	circ_intergenic_3243	rno-miR-338-3p	-0.3753	99	down
7:9897983|9906503	circ_intergenic_3243	rno-miR-342-3p	-0.4022	99	down
7:9897983|9906503	circ_intergenic_3243	rno-miR-350	-0.42835	99	down
7:9897983|9906503	circ_intergenic_3243	rno-miR-383-5p	-0.3992	99	down
7:9897983|9906503	circ_intergenic_3243	rno-miR-532-3p	-0.4892	99	down
7:9897983|9906503	circ_intergenic_3243	rno-miR-672-3p	-0.37325	99	down
7:9897983|9906503	circ_intergenic_3243	rno-miR-743a-5p	-0.2683	99	down
7:9897983|9906503	circ_intergenic_3243	rno-miR-871-5p	-0.26625	99	down
7:9897983|9906503	circ_intergenic_3243	rno-miR-881-5p	-0.26215	99	down
7:9897983|9906503	circ_intergenic_3243	rno-miR-1188-3p	-0.379	99	down
7:9897983|9906503	circ_intergenic_3243	rno-miR-202-3p	-0.4052	99	down
7:9897983|9906503	circ_intergenic_3243	rno-miR-203b-3p	-0.3741	99	down
7:9897983|9906503	circ_intergenic_3243	rno-miR-466d	-0.2592	99	down
7:9897983|9906503	circ_intergenic_3243	rno-miR-138-1-3p	-0.2991	98	down
7:9897983|9906503	circ_intergenic_3243	rno-miR-148b-5p	-0.33115	98	down
7:9897983|9906503	circ_intergenic_3243	rno-miR-212-5p	-0.3333	98	down
7:9897983|9906503	circ_intergenic_3243	rno-miR-323-3p	-0.2871	98	down
7:9897983|9906503	circ_intergenic_3243	rno-miR-376b-5p	-0.3463	98	down
7:9897983|9906503	circ_intergenic_3243	rno-miR-409a-3p	-0.35615	98	down
7:9897983|9906503	circ_intergenic_3243	rno-miR-541-5p	-0.2753	98	down
7:9897983|9906503	circ_intergenic_3243	rno-miR-1224	-0.3442	98	down
7:9897983|9906503	circ_intergenic_3243	rno-miR-148a-5p	-0.33115	98	down
7:9897983|9906503	circ_intergenic_3243	rno-miR-3561-5p	-0.3253	98	down
7:9897983|9906503	circ_intergenic_3243	rno-miR-3569	-0.29715	98	down
7:9897983|9906503	circ_intergenic_3243	rno-miR-6331	-0.3032	98	down
7:9897983|9906503	circ_intergenic_3243	rno-miR-194-5p	-0.23615	97	down
7:9897983|9906503	circ_intergenic_3243	rno-miR-204-3p	-0.2893	97	down
7:9897983|9906503	circ_intergenic_3243	rno-miR-205	-0.2751	97	down
7:9897983|9906503	circ_intergenic_3243	rno-miR-489-3p	-0.2742	97	down
7:9897983|9906503	circ_intergenic_3243	rno-miR-93-3p	-0.2662	97	down
7:9897983|9906503	circ_intergenic_3243	rno-miR-3564	-0.2481	97	down
7:9897983|9906503	circ_intergenic_3243	rno-miR-204-3p	-0.2711	96	down
7:9897983|9906503	circ_intergenic_3243	rno-miR-195-3p	-0.2442	95	down
7:9897983|9906503	circ_intergenic_3243	rno-miR-23a-5p	-0.2562	95	down
7:9897983|9906503	circ_intergenic_3243	rno-miR-325-3p	-0.27015	95	down
7:9897983|9906503	circ_intergenic_3243	rno-miR-501-3p	-0.2112	95	down
7:9897983|9906503	circ_intergenic_3243	rno-miR-6327	-0.2872	95	down
7:9897983|9906503	circ_intergenic_3243	rno-miR-702-3p	-0.2162	95	down
7:9897983|9906503	circ_intergenic_3243	rno-miR-770-3p	-0.2092	95	down
7:9897983|9906503	circ_intergenic_3243	rno-miR-500-3p	-0.20915	94	down
7:9897983|9906503	circ_intergenic_3243	rno-miR-155-5p	-0.23325	94	down
7:9897983|9906503	circ_intergenic_3243	rno-miR-3084a-5p	-0.2453	94	down
7:9897983|9906503	circ_intergenic_3243	rno-miR-743a-5p	-0.1932	93	down
7:9897983|9906503	circ_intergenic_3243	rno-miR-770-5p	-0.2152	93	down
7:9897983|9906503	circ_intergenic_3243	rno-miR-181c-5p	-0.2292	92	down
7:9897983|9906503	circ_intergenic_3243	rno-miR-871-5p	-0.1932	92	down
7:9897983|9906503	circ_intergenic_3243	rno-miR-881-5p	-0.1932	92	down
7:9897983|9906503	circ_intergenic_3243	rno-miR-181a-5p	-0.2292	91	down
7:9897983|9906503	circ_intergenic_3243	rno-miR-181b-5p	-0.2292	91	down
7:9897983|9906503	circ_intergenic_3243	rno-miR-181d-5p	-0.2292	91	down
7:9897983|9906503	circ_intergenic_3243	rno-miR-411-3p	-0.1972	91	down
7:9897983|9906503	circ_intergenic_3243	rno-miR-3064-5p	-0.20045	91	down
7:9897983|9906503	circ_intergenic_3243	rno-miR-452-3p	-0.1832	91	down
7:29284390|29288495	circ_Arl1_1	rno-miR-297	-0.3442	99	up
6:124625936|124677509	circ_Agrn_3	rno-miR-3065-3p	-0.42325	98	down
6:124625936|124677509	circ_Agrn_3	rno-miR-3594-5p	-0.3933	99	down
7:29284390|29288495	circ_Arl1_1	rno-miR-3583-3p	-0.32315	99	up
7:29284390|29288495	circ_Arl1_1	rno-miR-632	-0.26525	97	up
1:240369088|240384919	circ_Trpm3_5	rno-miR-145-5p	-0.32625	96	down
1:240369088|240384919	circ_Trpm3_5	rno-miR-361-3p	-0.31225	99	down
1:240369088|240384919	circ_Trpm3_5	rno-miR-532-3p	-0.3522	97	down
1:240369088|240384919	circ_Trpm3_5	rno-miR-543-5p	-0.4102	97	down
1:257191149|257192683	circ_Plce1_2	rno-miR-138-5p	-0.1793	91	up
1:257191149|257192683	circ_Plce1_2	rno-miR-140-3p	-0.2802	99	up
1:257191149|257192683	circ_Plce1_2	rno-miR-145-5p	-0.42505	98	up
1:257191149|257192683	circ_Plce1_2	rno-miR-187-3p	-0.2713	98	up
1:257191149|257192683	circ_Plce1_2	rno-miR-188-3p	-0.3422	98	up
1:257191149|257192683	circ_Plce1_2	rno-miR-19b-1-5p	-0.30315	96	up
1:257191149|257192683	circ_Plce1_2	rno-miR-19b-2-5p	-0.3052	96	up
1:257191149|257192683	circ_Plce1_2	rno-miR-210-5p	-0.2633	96	up
1:257191149|257192683	circ_Plce1_2	rno-miR-216a-5p	-0.33615	98	up
1:257191149|257192683	circ_Plce1_2	rno-miR-219a-1-3p	-0.34215	97	up
1:257191149|257192683	circ_Plce1_2	rno-miR-330-3p	-0.2342	93	up
1:257191149|257192683	circ_Plce1_2	rno-miR-339-5p	-0.4861	99	up
1:257191149|257192683	circ_Plce1_2	rno-miR-346	-0.22725	94	up
1:257191149|257192683	circ_Plce1_2	rno-miR-361-5p	-0.3553	98	up
1:257191149|257192683	circ_Plce1_2	rno-miR-532-3p	-0.3741	99	up
7:60397574|60401897	circ_intergenic_3243	rno-miR-433-3p	-0.4582	99	up
7:60397574|60401897	circ_intergenic_3243	rno-miR-674-3p	-0.43415	99	up
7:76861675|76865675	circ_intergenic_3243	rno-miR-125b-2-3p	-0.2682	94	down
7:76861675|76865675	circ_intergenic_3243	rno-miR-129-1-3p	-0.3392	98	down
7:76861675|76865675	circ_intergenic_3243	rno-miR-129-2-3p	-0.3392	98	down
7:76861675|76865675	circ_intergenic_3243	rno-miR-146a-5p	-0.1816	91	down
7:76861675|76865675	circ_intergenic_3243	rno-miR-181b-2-3p	-0.24315	97	down
7:76861675|76865675	circ_intergenic_3243	rno-miR-195-3p	-0.3012	98	down
7:76861675|76865675	circ_intergenic_3243	rno-miR-204-3p	-0.32235	98	down
7:76861675|76865675	circ_intergenic_3243	rno-miR-21-3p	-0.2822	98	down
7:76861675|76865675	circ_intergenic_3243	rno-miR-22-5p	-0.3501	98	down
7:76861675|76865675	circ_intergenic_3243	rno-miR-24-3p	-0.2762	97	down
7:76861675|76865675	circ_intergenic_3243	rno-miR-328a-3p	-0.2981	97	down
7:76861675|76865675	circ_intergenic_3243	rno-miR-449a-3p	-0.35125	99	down
7:76861675|76865675	circ_intergenic_3243	rno-miR-485-5p	-0.3142	99	down
7:76861675|76865675	circ_intergenic_3243	rno-miR-489-3p	-0.3852	99	down
7:76861675|76865675	circ_intergenic_3243	rno-miR-742-3p	-0.2402	94	down
7:76861675|76865675	circ_intergenic_3243	rno-miR-872-3p	-0.34025	98	down
7:60397574|60401897	circ_intergenic_3243	rno-miR-3548	-0.3852	99	up
7:76861675|76865675	circ_intergenic_3243	rno-miR-1188-3p	-0.35335	98	down
7:76861675|76865675	circ_intergenic_3243	rno-miR-1224	-0.1872	94	down
7:76861675|76865675	circ_intergenic_3243	rno-miR-1247-5p	-0.32425	95	down
7:76861675|76865675	circ_intergenic_3243	rno-miR-146b-5p	-0.1816	91	down
7:76861675|76865675	circ_intergenic_3243	rno-miR-1843a-5p	-0.2392	98	down
7:76861675|76865675	circ_intergenic_3243	rno-miR-3120	-0.32135	98	down
7:76861675|76865675	circ_intergenic_3243	rno-miR-328b-3p	-0.2981	97	down
7:76861675|76865675	circ_intergenic_3243	rno-miR-3564	-0.3013	98	down
7:76861675|76865675	circ_intergenic_3243	rno-miR-3568	-0.34805	98	down
7:76861675|76865675	circ_intergenic_3243	rno-miR-3576	-0.27245	97	down
7:76861675|76865675	circ_intergenic_3243	rno-miR-3584-5p	-0.21645	97	down
7:76861675|76865675	circ_intergenic_3243	rno-miR-3593-3p	-0.34025	99	down
7:76861675|76865675	circ_intergenic_3243	rno-miR-465-5p	-0.2282	91	down
7:76861675|76865675	circ_intergenic_3243	rno-miR-551b-5p	-0.27025	96	down
7:76861675|76865675	circ_intergenic_3243	rno-miR-652-5p	-0.3453	99	down
7:76861675|76865675	circ_intergenic_3243	rno-miR-653-3p	-0.24725	97	down
7:76861675|76865675	circ_intergenic_3243	rno-miR-679	-0.2662	97	down
7:76861675|76865675	circ_intergenic_3243	rno-miR-764-5p	-0.45515	99	down
1:240369088|240384919	circ_Trpm3_5	rno-miR-667-3p	-0.2723	93	down
1:257191149|257192683	circ_Plce1_2	rno-miR-3586-5p	-0.48405	99	up
1:257191149|257192683	circ_Plce1_2	rno-miR-6216	-0.2961	97	up
7:119894247|119897119	circ_Arl13b_1	rno-miR-103-1-5p	-0.2452	94	down
7:119894247|119897119	circ_Arl13b_1	rno-miR-107-5p	-0.24315	94	down
7:119894247|119897119	circ_Arl13b_1	rno-miR-135b-3p	-0.2274	94	down
7:119894247|119897119	circ_Arl13b_1	rno-miR-141-3p	-0.32715	98	down
7:119894247|119897119	circ_Arl13b_1	rno-miR-188-3p	-0.2623	96	down
7:119894247|119897119	circ_Arl13b_1	rno-miR-200a-3p	-0.32715	98	down
7:119894247|119897119	circ_Arl13b_1	rno-miR-212-5p	-0.3193	97	down
7:119894247|119897119	circ_Arl13b_1	rno-miR-23a-5p	-0.30815	98	down
7:119894247|119897119	circ_Arl13b_1	rno-miR-27b-5p	-0.2853	99	down
7:119894247|119897119	circ_Arl13b_1	rno-miR-370-3p	-0.3072	98	down
7:119894247|119897119	circ_Arl13b_1	rno-miR-377-5p	-0.2543	94	down
7:119894247|119897119	circ_Arl13b_1	rno-miR-377-5p	-0.2063	92	down
7:119894247|119897119	circ_Arl13b_1	rno-miR-505-5p	-0.18715	91	down
7:119894247|119897119	circ_Arl13b_1	rno-miR-543-5p	-0.2552	92	down
7:119894247|119897119	circ_Arl13b_1	rno-miR-672-5p	-0.2502	95	down
7:119894247|119897119	circ_Arl13b_1	rno-miR-758-5p	-0.2062	94	down
7:119894247|119897119	circ_Arl13b_1	rno-miR-1306-5p	-0.2452	96	down
7:119894247|119897119	circ_Arl13b_1	rno-miR-3075	-0.28625	98	down
7:119894247|119897119	circ_Arl13b_1	rno-miR-3085	-0.2025	95	down
7:119894247|119897119	circ_Arl13b_1	rno-miR-3552	-0.18625	93	down
7:119894247|119897119	circ_Arl13b_1	rno-miR-3575	-0.26135	97	down
7:119894247|119897119	circ_Arl13b_1	rno-miR-466d	-0.2242	98	down
7:119894247|119897119	circ_Arl13b_1	rno-miR-6333	-0.2072	96	down
7:119894247|119897119	circ_Arl13b_1	rno-miR-762	-0.26615	94	down
8:495676|509712	circ_Tmprss4_1	rno-miR-10b-5p	-0.22025	94	down
8:495676|509712	circ_Tmprss4_1	rno-miR-130b-5p	-0.28925	97	down
8:495676|509712	circ_Tmprss4_1	rno-miR-15b-3p	-0.2612	96	down
8:495676|509712	circ_Tmprss4_1	rno-miR-181b-2-3p	-0.2492	93	down
8:495676|509712	circ_Tmprss4_1	rno-miR-185-5p	-0.3522	99	down
8:495676|509712	circ_Tmprss4_1	rno-miR-186-5p	-0.204	91	down
8:495676|509712	circ_Tmprss4_1	rno-miR-186-5p	-0.3083	98	down
8:495676|509712	circ_Tmprss4_1	rno-miR-19a-3p	-0.2812	96	down
8:495676|509712	circ_Tmprss4_1	rno-miR-19b-3p	-0.2812	96	down
8:495676|509712	circ_Tmprss4_1	rno-miR-203a-3p	-0.4952	99	down
8:495676|509712	circ_Tmprss4_1	rno-miR-206-3p	-0.38125	98	down
8:495676|509712	circ_Tmprss4_1	rno-miR-216a-3p	-0.1781	93	down
8:495676|509712	circ_Tmprss4_1	rno-miR-23a-5p	-0.17525	91	down
8:495676|509712	circ_Tmprss4_1	rno-miR-24-3p	-0.3522	98	down
8:495676|509712	circ_Tmprss4_1	rno-miR-291a-5p	-0.46935	99	down
8:495676|509712	circ_Tmprss4_1	rno-miR-320-3p	-0.38115	99	down
8:495676|509712	circ_Tmprss4_1	rno-miR-328a-3p	-0.20515	96	down
8:495676|509712	circ_Tmprss4_1	rno-miR-33-3p	-0.2642	95	down
8:495676|509712	circ_Tmprss4_1	rno-miR-330-3p	-0.36415	98	down
8:495676|509712	circ_Tmprss4_1	rno-miR-336-3p	-0.2292	95	down
8:495676|509712	circ_Tmprss4_1	rno-miR-352	-0.32525	95	down
8:495676|509712	circ_Tmprss4_1	rno-miR-380-3p	-0.2723	97	down
8:495676|509712	circ_Tmprss4_1	rno-miR-380-3p	-0.22315	93	down
8:495676|509712	circ_Tmprss4_1	rno-miR-411-3p	-0.2771	96	down
8:495676|509712	circ_Tmprss4_1	rno-miR-425-5p	-0.2612	93	down
8:495676|509712	circ_Tmprss4_1	rno-miR-448-3p	-0.30325	96	down
8:495676|509712	circ_Tmprss4_1	rno-miR-532-3p	-0.18525	93	down
8:495676|509712	circ_Tmprss4_1	rno-miR-539-5p	-0.28525	96	down
8:495676|509712	circ_Tmprss4_1	rno-miR-743a-3p	-0.4352	99	down
8:495676|509712	circ_Tmprss4_1	rno-miR-743a-5p	-0.3832	99	down
8:495676|509712	circ_Tmprss4_1	rno-miR-7a-1-3p	-0.2602	97	down
8:495676|509712	circ_Tmprss4_1	rno-miR-7a-1-3p	-0.2492	96	down
8:495676|509712	circ_Tmprss4_1	rno-miR-871-5p	-0.3832	99	down
8:495676|509712	circ_Tmprss4_1	rno-miR-877	-0.20525	94	down
8:495676|509712	circ_Tmprss4_1	rno-miR-877	-0.32015	99	down
8:495676|509712	circ_Tmprss4_1	rno-miR-881-5p	-0.3791	99	down
8:495676|509712	circ_Tmprss4_1	rno-miR-883-5p	-0.2403	95	down
8:495676|509712	circ_Tmprss4_1	rno-miR-92a-2-5p	-0.25625	97	down
8:495676|509712	circ_Tmprss4_1	rno-miR-9a-5p	-0.19825	93	down
8:495676|509712	circ_Tmprss4_1	rno-miR-1843a-5p	-0.2142	94	down
8:495676|509712	circ_Tmprss4_1	rno-miR-1956-5p	-0.3062	96	down
8:495676|509712	circ_Tmprss4_1	rno-miR-294	-0.25315	94	down
8:495676|509712	circ_Tmprss4_1	rno-miR-3068-5p	-0.37415	99	down
8:495676|509712	circ_Tmprss4_1	rno-miR-3074	-0.2312	96	down
8:495676|509712	circ_Tmprss4_1	rno-miR-328b-3p	-0.20515	96	down
8:495676|509712	circ_Tmprss4_1	rno-miR-344b-3p	-0.1981	93	down
8:495676|509712	circ_Tmprss4_1	rno-miR-344i	-0.19015	92	down
8:495676|509712	circ_Tmprss4_1	rno-miR-3551-3p	-0.3032	95	down
8:495676|509712	circ_Tmprss4_1	rno-miR-3561-5p	-0.2051	93	down
8:495676|509712	circ_Tmprss4_1	rno-miR-3589	-0.18925	92	down
8:495676|509712	circ_Tmprss4_1	rno-miR-6319	-0.2971	95	down
8:495676|509712	circ_Tmprss4_1	rno-miR-6319	-0.2505	92	down
8:495676|509712	circ_Tmprss4_1	rno-miR-653-3p	-0.2492	93	down
8:495676|509712	circ_Tmprss4_1	rno-miR-741-5p	-0.2403	97	down
8:495676|509712	circ_Tmprss4_1	rno-miR-764-3p	-0.25435	96	down
8:495676|509712	circ_Tmprss4_1	rno-miR-873-3p	-0.21825	97	down
8:65620439|65625328	circ_Larp6_1	rno-miR-326-3p	-0.3102	99	up
8:65620439|65625328	circ_Larp6_1	rno-miR-330-5p	-0.3102	99	up
8:65620439|65625328	circ_Larp6_1	rno-miR-3085	-0.4002	99	up
8:65620439|65625328	circ_Larp6_1	rno-miR-23a-5p	-0.34725	98	up
8:65620439|65625328	circ_Larp6_1	rno-miR-500-5p	-0.32125	98	up
8:65620439|65625328	circ_Larp6_1	rno-miR-362-5p	-0.32125	98	up
8:65620439|65625328	circ_Larp6_1	rno-miR-129-5p	-0.3511	97	up
8:65620439|65625328	circ_Larp6_1	rno-miR-320-5p	-0.3062	97	up
8:65620439|65625328	circ_Larp6_1	rno-miR-203b-3p	-0.3031	97	up
8:65620439|65625328	circ_Larp6_1	rno-miR-19b-1-5p	-0.2542	96	up
8:65620439|65625328	circ_Larp6_1	rno-miR-410-5p	-0.3491	96	up
8:65620439|65625328	circ_Larp6_1	rno-miR-494-5p	-0.35115	96	up
8:65620439|65625328	circ_Larp6_1	rno-miR-3068-5p	-0.2724	96	up
8:65620439|65625328	circ_Larp6_1	rno-miR-496-5p	-0.3491	96	up
8:65620439|65625328	circ_Larp6_1	rno-miR-199a-5p	-0.2222	95	up
8:65620439|65625328	circ_Larp6_1	rno-miR-19b-2-5p	-0.2542	95	up
8:65620439|65625328	circ_Larp6_1	rno-miR-149-5p	-0.2502	95	up
8:65620439|65625328	circ_Larp6_1	rno-miR-3064-3p	-0.28415	95	up
8:65620439|65625328	circ_Larp6_1	rno-miR-125a-3p	-0.2352	94	up
8:65620439|65625328	circ_Larp6_1	rno-miR-320-5p	-0.26215	94	up
8:65620439|65625328	circ_Larp6_1	rno-miR-15a-3p	-0.2432	94	up
8:65620439|65625328	circ_Larp6_1	rno-miR-3577	-0.2301	93	up
8:65620439|65625328	circ_Larp6_1	rno-miR-6319	-0.2382	93	up
8:65620439|65625328	circ_Larp6_1	rno-miR-146b-3p	-0.17915	91	up
8:65620439|65625328	circ_Larp6_1	rno-miR-1912-5p	-0.18215	91	up
8:94525778|94530500	circ_Sacm1l_3	rno-miR-103-3p	-0.52025	99	down
8:94525778|94530500	circ_Sacm1l_3	rno-miR-107-3p	-0.52025	99	down
8:94525778|94530500	circ_Sacm1l_3	rno-miR-26a-5p	-0.3892	97	down
8:94525778|94530500	circ_Sacm1l_3	rno-miR-26b-5p	-0.3892	97	down
8:94525778|94530500	circ_Sacm1l_3	rno-miR-425-5p	-0.40815	99	down
8:94525778|94530500	circ_Sacm1l_3	rno-miR-201-3p	-0.38045	97	down
8:94525778|94530500	circ_Sacm1l_3	rno-miR-6322	-0.27215	96	down
8:94525778|94530500	circ_Sacm1l_3	rno-miR-873-5p	-0.34925	99	down
X:129213182|129225089	circ_Atp6ap2_4	rno-miR-206-3p	-0.39915	99	up
X:129213182|129225089	circ_Atp6ap2_4	rno-miR-212-5p	-0.46925	99	up
X:129213182|129225089	circ_Atp6ap2_4	rno-miR-291a-5p	-0.3421	99	up
X:129213182|129225089	circ_Atp6ap2_4	rno-miR-7a-2-3p	-0.4032	99	up
X:129213182|129225089	circ_Atp6ap2_4	rno-miR-295-3p	-0.3971	99	up
X:129213182|129225089	circ_Atp6ap2_4	rno-miR-3084a-3p	-0.43825	99	up
X:129213182|129225089	circ_Atp6ap2_4	rno-miR-3084b-3p	-0.43825	99	up
X:129213182|129225089	circ_Atp6ap2_4	rno-miR-3084d	-0.43825	99	up
X:129213182|129225089	circ_Atp6ap2_4	rno-let-7b-3p	-0.3421	98	up
X:129213182|129225089	circ_Atp6ap2_4	rno-miR-194-3p	-0.3692	98	up
X:129213182|129225089	circ_Atp6ap2_4	rno-miR-350	-0.3223	98	up
X:129213182|129225089	circ_Atp6ap2_4	rno-miR-363-5p	-0.2433	98	up
X:129213182|129225089	circ_Atp6ap2_4	rno-miR-381-3p	-0.33625	98	up
X:129213182|129225089	circ_Atp6ap2_4	rno-miR-383-3p	-0.39225	98	up
X:129213182|129225089	circ_Atp6ap2_4	rno-miR-497-3p	-0.29325	98	up
X:129213182|129225089	circ_Atp6ap2_4	rno-miR-503-3p	-0.3211	98	up
X:129213182|129225089	circ_Atp6ap2_4	rno-miR-539-5p	-0.42125	98	up
X:129213182|129225089	circ_Atp6ap2_4	rno-miR-539-5p	-0.3672	98	up
X:129213182|129225089	circ_Atp6ap2_4	rno-miR-98-3p	-0.3462	98	up
X:129213182|129225089	circ_Atp6ap2_4	rno-miR-466d	-0.22425	98	up
X:129213182|129225089	circ_Atp6ap2_4	rno-miR-6316	-0.2962	98	up
X:129213182|129225089	circ_Atp6ap2_4	rno-miR-6329	-0.27315	98	up
X:129213182|129225089	circ_Atp6ap2_4	rno-miR-130b-3p	-0.2362	97	up
X:129213182|129225089	circ_Atp6ap2_4	rno-miR-132-3p	-0.24625	97	up
X:129213182|129225089	circ_Atp6ap2_4	rno-miR-203a-3p	-0.3141	97	up
X:129213182|129225089	circ_Atp6ap2_4	rno-miR-27a-3p	-0.3401	97	up
X:129213182|129225089	circ_Atp6ap2_4	rno-miR-27b-3p	-0.3401	97	up
X:129213182|129225089	circ_Atp6ap2_4	rno-miR-301a-3p	-0.2403	97	up
X:129213182|129225089	circ_Atp6ap2_4	rno-miR-301b-3p	-0.2403	97	up
X:129213182|129225089	circ_Atp6ap2_4	rno-miR-33-3p	-0.2711	97	up
X:129213182|129225089	circ_Atp6ap2_4	rno-miR-742-5p	-0.2792	97	up
X:129213182|129225089	circ_Atp6ap2_4	rno-miR-743a-5p	-0.3122	97	up
X:129213182|129225089	circ_Atp6ap2_4	rno-miR-871-5p	-0.3122	97	up
X:129213182|129225089	circ_Atp6ap2_4	rno-miR-881-5p	-0.3122	97	up
X:129213182|129225089	circ_Atp6ap2_4	rno-miR-6315	-0.3151	97	up
X:129213182|129225089	circ_Atp6ap2_4	rno-miR-130a-3p	-0.23825	96	up
X:129213182|129225089	circ_Atp6ap2_4	rno-miR-183-3p	-0.25335	96	up
X:129213182|129225089	circ_Atp6ap2_4	rno-miR-199a-3p	-0.22935	96	up
X:129213182|129225089	circ_Atp6ap2_4	rno-miR-212-3p	-0.2442	96	up
X:129213182|129225089	circ_Atp6ap2_4	rno-miR-361-3p	-0.2543	96	up
X:129213182|129225089	circ_Atp6ap2_4	rno-miR-433-3p	-0.28215	96	up
X:129213182|129225089	circ_Atp6ap2_4	rno-miR-434-3p	-0.257	96	up
X:129213182|129225089	circ_Atp6ap2_4	rno-miR-3064-3p	-0.32515	96	up
X:129213182|129225089	circ_Atp6ap2_4	rno-miR-711	-0.2832	96	up
X:129213182|129225089	circ_Atp6ap2_4	rno-miR-186-5p	-0.2492	95	up
X:129213182|129225089	circ_Atp6ap2_4	rno-miR-199a-5p	-0.30625	95	up
X:129213182|129225089	circ_Atp6ap2_4	rno-miR-21-3p	-0.2682	95	up
X:129213182|129225089	circ_Atp6ap2_4	rno-miR-24-3p	-0.25025	95	up
X:129213182|129225089	circ_Atp6ap2_4	rno-miR-350	-0.2622	95	up
X:129213182|129225089	circ_Atp6ap2_4	rno-miR-501-5p	-0.2942	95	up
X:129213182|129225089	circ_Atp6ap2_4	rno-miR-1193-5p	-0.2762	95	up
X:129213182|129225089	circ_Atp6ap2_4	rno-miR-3543	-0.2173	95	up
X:129213182|129225089	circ_Atp6ap2_4	rno-miR-103-3p	-0.24025	94	up
X:129213182|129225089	circ_Atp6ap2_4	rno-miR-130b-5p	-0.29435	94	up
X:129213182|129225089	circ_Atp6ap2_4	rno-miR-181c-5p	-0.27515	94	up
X:129213182|129225089	circ_Atp6ap2_4	rno-miR-181d-5p	-0.27515	94	up
X:129213182|129225089	circ_Atp6ap2_4	rno-miR-343	-0.1953	94	up
X:129213182|129225089	circ_Atp6ap2_4	rno-miR-6317	-0.26925	94	up
X:129213182|129225089	circ_Atp6ap2_4	rno-miR-107-3p	-0.24025	93	up
X:129213182|129225089	circ_Atp6ap2_4	rno-miR-130a-5p	-0.26015	93	up
X:129213182|129225089	circ_Atp6ap2_4	rno-miR-181a-5p	-0.27515	93	up
X:129213182|129225089	circ_Atp6ap2_4	rno-miR-181b-5p	-0.27515	93	up
X:129213182|129225089	circ_Atp6ap2_4	rno-miR-186-5p	-0.2242	93	up
X:129213182|129225089	circ_Atp6ap2_4	rno-miR-195-3p	-0.2592	93	up
X:129213182|129225089	circ_Atp6ap2_4	rno-miR-291a-3p	-0.20755	93	up
X:129213182|129225089	circ_Atp6ap2_4	rno-miR-325-3p	-0.25235	93	up
X:129213182|129225089	circ_Atp6ap2_4	rno-miR-34a-3p	-0.2565	93	up
X:129213182|129225089	circ_Atp6ap2_4	rno-miR-3585-5p	-0.2012	93	up
X:129213182|129225089	circ_Atp6ap2_4	rno-miR-133a-3p	-0.19345	92	up
X:129213182|129225089	circ_Atp6ap2_4	rno-miR-133b-3p	-0.19345	92	up
X:129213182|129225089	circ_Atp6ap2_4	rno-miR-92a-1-5p	-0.18415	92	up
X:129213182|129225089	circ_Atp6ap2_4	rno-miR-31b	-0.2601	92	up
X:129213182|129225089	circ_Atp6ap2_4	rno-miR-450b-3p	-0.199	92	up
X:129213182|129225089	circ_Atp6ap2_4	rno-miR-6320	-0.2362	92	up
X:129213182|129225089	circ_Atp6ap2_4	rno-miR-19b-3p	-0.23845	91	up
X:129213182|129225089	circ_Atp6ap2_4	rno-miR-92a-1-5p	-0.1681	91	up
X:129213182|129225089	circ_Atp6ap2_4	rno-miR-105	-0.19525	91	up
X:129213182|129225089	circ_Atp6ap2_4	rno-miR-452-5p	-0.2301	91	up
11:11103972|11139578	circ_Tbcd_12	rno-miR-101a-5p	-0.2412	94	down
11:11103972|11139578	circ_Tbcd_12	rno-miR-10b-3p	-0.3472	97	down
11:11103972|11139578	circ_Tbcd_12	rno-miR-127-5p	-0.32615	98	down
11:11103972|11139578	circ_Tbcd_12	rno-miR-139-3p	-0.3832	99	down
11:11103972|11139578	circ_Tbcd_12	rno-miR-17-2-3p	-0.3311	98	down
11:11103972|11139578	circ_Tbcd_12	rno-miR-191a-3p	-0.33315	98	down
11:11103972|11139578	circ_Tbcd_12	rno-miR-199a-3p	-0.2733	96	down
11:11103972|11139578	circ_Tbcd_12	rno-miR-203a-3p	-0.37715	99	down
11:11103972|11139578	circ_Tbcd_12	rno-miR-210-5p	-0.4204	99	down
11:11103972|11139578	circ_Tbcd_12	rno-miR-22-3p	-0.2601	97	down
11:11103972|11139578	circ_Tbcd_12	rno-miR-222-5p	-0.39125	99	down
11:11103972|11139578	circ_Tbcd_12	rno-miR-224-5p	-0.27825	96	down
11:11103972|11139578	circ_Tbcd_12	rno-miR-29a-5p	-0.32125	95	down
11:11103972|11139578	circ_Tbcd_12	rno-miR-30a-3p	-0.36825	98	down
11:11103972|11139578	circ_Tbcd_12	rno-miR-30d-3p	-0.36825	98	down
11:11103972|11139578	circ_Tbcd_12	rno-miR-30e-3p	-0.36825	98	down
11:11103972|11139578	circ_Tbcd_12	rno-miR-323-5p	-0.1872	93	down
11:11103972|11139578	circ_Tbcd_12	rno-miR-325-3p	-0.3202	94	down
11:11103972|11139578	circ_Tbcd_12	rno-miR-346	-0.3453	97	down
11:11103972|11139578	circ_Tbcd_12	rno-miR-349	-0.3802	99	down
11:11103972|11139578	circ_Tbcd_12	rno-miR-499-3p	-0.3062	97	down
11:11103972|11139578	circ_Tbcd_12	rno-miR-664-1-5p	-0.4162	99	down
11:11103972|11139578	circ_Tbcd_12	rno-miR-664-2-5p	-0.4162	99	down
11:11103972|11139578	circ_Tbcd_12	rno-miR-674-5p	-0.3242	98	down
11:11103972|11139578	circ_Tbcd_12	rno-miR-871-3p	-0.37525	97	down
11:69540357|69610990	circ_Kalrn_2	rno-let-7a-5p	-0.19025	91	up
11:69540357|69610990	circ_Kalrn_2	rno-let-7b-5p	-0.1882	92	up
11:69540357|69610990	circ_Kalrn_2	rno-let-7c-5p	-0.1882	91	up
11:69540357|69610990	circ_Kalrn_2	rno-let-7d-5p	-0.1882	92	up
11:69540357|69610990	circ_Kalrn_2	rno-let-7e-5p	-0.19025	91	up
11:69540357|69610990	circ_Kalrn_2	rno-let-7f-5p	-0.19025	91	up
11:69540357|69610990	circ_Kalrn_2	rno-let-7i-5p	-0.1882	91	up
11:69540357|69610990	circ_Kalrn_2	rno-miR-122-5p	-0.1942	94	up
11:69540357|69610990	circ_Kalrn_2	rno-miR-125a-3p	-0.1892	92	up
11:69540357|69610990	circ_Kalrn_2	rno-miR-125a-5p	-0.19215	94	up
11:69540357|69610990	circ_Kalrn_2	rno-miR-125b-5p	-0.1942	93	up
11:69540357|69610990	circ_Kalrn_2	rno-miR-130b-5p	-0.25415	94	up
11:69540357|69610990	circ_Kalrn_2	rno-miR-133a-3p	-0.2952	96	up
11:69540357|69610990	circ_Kalrn_2	rno-miR-133b-3p	-0.2952	96	up
11:69540357|69610990	circ_Kalrn_2	rno-miR-138-2-3p	-0.25515	94	up
11:69540357|69610990	circ_Kalrn_2	rno-miR-140-5p	-0.2662	98	up
11:69540357|69610990	circ_Kalrn_2	rno-miR-141-3p	-0.28315	95	up
11:69540357|69610990	circ_Kalrn_2	rno-miR-141-5p	-0.2252	92	up
11:69540357|69610990	circ_Kalrn_2	rno-miR-145-3p	-0.2393	91	up
11:69540357|69610990	circ_Kalrn_2	rno-miR-145-5p	-0.2212	91	up
11:69540357|69610990	circ_Kalrn_2	rno-miR-146a-3p	-0.2382	94	up
11:69540357|69610990	circ_Kalrn_2	rno-miR-150-5p	-0.18325	92	up
11:69540357|69610990	circ_Kalrn_2	rno-miR-151-3p	-0.1834	92	up
11:69540357|69610990	circ_Kalrn_2	rno-miR-153-5p	-0.25835	91	up
11:69540357|69610990	circ_Kalrn_2	rno-miR-154-5p	-0.2942	98	up
11:69540357|69610990	circ_Kalrn_2	rno-miR-15b-5p	-0.2161	94	up
11:69540357|69610990	circ_Kalrn_2	rno-miR-16-5p	-0.2243	96	up
11:69540357|69610990	circ_Kalrn_2	rno-miR-183-3p	-0.3031	99	up
11:69540357|69610990	circ_Kalrn_2	rno-miR-186-5p	-0.24715	95	up
11:69540357|69610990	circ_Kalrn_2	rno-miR-192-5p	-0.1912	93	up
11:69540357|69610990	circ_Kalrn_2	rno-miR-195-5p	-0.22225	95	up
11:69540357|69610990	circ_Kalrn_2	rno-miR-200a-3p	-0.28315	95	up
11:69540357|69610990	circ_Kalrn_2	rno-miR-200c-5p	-0.2204	95	up
11:69540357|69610990	circ_Kalrn_2	rno-miR-203a-3p	-0.2792	96	up
11:69540357|69610990	circ_Kalrn_2	rno-miR-204-3p	-0.27825	98	up
11:69540357|69610990	circ_Kalrn_2	rno-miR-204-5p	-0.24315	95	up
11:69540357|69610990	circ_Kalrn_2	rno-miR-205	-0.2152	91	up
11:69540357|69610990	circ_Kalrn_2	rno-miR-206-3p	-0.2002	91	up
11:69540357|69610990	circ_Kalrn_2	rno-miR-208a-5p	-0.2641	96	up
11:69540357|69610990	circ_Kalrn_2	rno-miR-211-5p	-0.24315	95	up
11:69540357|69610990	circ_Kalrn_2	rno-miR-212-5p	-0.2323	96	up
11:69540357|69610990	circ_Kalrn_2	rno-miR-215	-0.1912	93	up
11:69540357|69610990	circ_Kalrn_2	rno-miR-216a-5p	-0.29645	97	up
11:69540357|69610990	circ_Kalrn_2	rno-miR-219a-1-3p	-0.1842	92	up
11:69540357|69610990	circ_Kalrn_2	rno-miR-22-5p	-0.25925	94	up
11:69540357|69610990	circ_Kalrn_2	rno-miR-222-5p	-0.2462	95	up
11:69540357|69610990	circ_Kalrn_2	rno-miR-25-3p	-0.3562	98	up
11:69540357|69610990	circ_Kalrn_2	rno-miR-25-5p	-0.2091	96	up
11:69540357|69610990	circ_Kalrn_2	rno-miR-25-5p	-0.1722	93	up
11:69540357|69610990	circ_Kalrn_2	rno-miR-27a-3p	-0.2312	96	up
11:69540357|69610990	circ_Kalrn_2	rno-miR-27a-5p	-0.2702	97	up
11:69540357|69610990	circ_Kalrn_2	rno-miR-27b-3p	-0.2312	96	up
11:69540357|69610990	circ_Kalrn_2	rno-miR-27b-5p	-0.1982	95	up
11:69540357|69610990	circ_Kalrn_2	rno-miR-290	-0.2161	94	up
11:69540357|69610990	circ_Kalrn_2	rno-miR-291a-5p	-0.27315	98	up
11:69540357|69610990	circ_Kalrn_2	rno-miR-292-5p	-0.2161	94	up
11:69540357|69610990	circ_Kalrn_2	rno-miR-29b-5p	-0.2542	97	up
11:69540357|69610990	circ_Kalrn_2	rno-miR-31a-3p	-0.25535	96	up
11:69540357|69610990	circ_Kalrn_2	rno-miR-322-5p	-0.2161	94	up
11:69540357|69610990	circ_Kalrn_2	rno-miR-326-5p	-0.16125	94	up
11:69540357|69610990	circ_Kalrn_2	rno-miR-328a-5p	-0.15405	91	up
11:69540357|69610990	circ_Kalrn_2	rno-miR-33-3p	-0.2673	94	up
11:69540357|69610990	circ_Kalrn_2	rno-miR-33-3p	-0.29125	96	up
11:69540357|69610990	circ_Kalrn_2	rno-miR-338-5p	-0.3072	96	up
11:69540357|69610990	circ_Kalrn_2	rno-miR-343	-0.2402	95	up
11:69540357|69610990	circ_Kalrn_2	rno-miR-34a-5p	-0.24515	94	up
11:69540357|69610990	circ_Kalrn_2	rno-miR-34b-5p	-0.2472	94	up
11:69540357|69610990	circ_Kalrn_2	rno-miR-34c-5p	-0.2472	94	up
11:69540357|69610990	circ_Kalrn_2	rno-miR-351-5p	-0.19215	93	up
11:69540357|69610990	circ_Kalrn_2	rno-miR-365-5p	-0.2531	99	up
11:69540357|69610990	circ_Kalrn_2	rno-miR-365-5p	-0.1601	96	up
11:69540357|69610990	circ_Kalrn_2	rno-miR-379-5p	-0.2704	96	up
11:69540357|69610990	circ_Kalrn_2	rno-miR-383-5p	-0.19125	95	up
11:69540357|69610990	circ_Kalrn_2	rno-miR-410-5p	-0.27115	95	up
11:69540357|69610990	circ_Kalrn_2	rno-miR-431	-0.3052	97	up
11:69540357|69610990	circ_Kalrn_2	rno-miR-433-3p	-0.3301	96	up
11:69540357|69610990	circ_Kalrn_2	rno-miR-449a-5p	-0.2513	94	up
11:69540357|69610990	circ_Kalrn_2	rno-miR-449a-5p	-0.1962	91	up
11:69540357|69610990	circ_Kalrn_2	rno-miR-466b-5p	-0.2283	94	up
11:69540357|69610990	circ_Kalrn_2	rno-miR-493-5p	-0.22515	93	up
11:69540357|69610990	circ_Kalrn_2	rno-miR-493-5p	-0.2774	96	up
11:69540357|69610990	circ_Kalrn_2	rno-miR-494-5p	-0.27935	95	up
11:69540357|69610990	circ_Kalrn_2	rno-miR-497-5p	-0.21405	95	up
11:69540357|69610990	circ_Kalrn_2	rno-miR-503-3p	-0.2741	96	up
11:69540357|69610990	circ_Kalrn_2	rno-miR-505-3p	-0.1863	91	up
11:69540357|69610990	circ_Kalrn_2	rno-miR-505-5p	-0.2092	92	up
11:69540357|69610990	circ_Kalrn_2	rno-miR-674-5p	-0.2301	96	up
11:69540357|69610990	circ_Kalrn_2	rno-miR-742-3p	-0.26125	97	up
11:69540357|69610990	circ_Kalrn_2	rno-miR-742-3p	-0.2112	93	up
11:69540357|69610990	circ_Kalrn_2	rno-miR-742-3p	-0.2022	92	up
11:69540357|69610990	circ_Kalrn_2	rno-miR-742-5p	-0.26415	97	up
11:69540357|69610990	circ_Kalrn_2	rno-miR-743a-5p	-0.2231	95	up
11:69540357|69610990	circ_Kalrn_2	rno-miR-7a-5p	-0.2152	95	up
11:69540357|69610990	circ_Kalrn_2	rno-miR-7b	-0.2152	95	up
11:69540357|69610990	circ_Kalrn_2	rno-miR-871-5p	-0.22515	95	up
11:69540357|69610990	circ_Kalrn_2	rno-miR-880-5p	-0.2052	93	up
11:69540357|69610990	circ_Kalrn_2	rno-miR-881-5p	-0.2231	96	up
11:69540357|69610990	circ_Kalrn_2	rno-miR-92a-3p	-0.3521	98	up
11:11103972|11139578	circ_Tbcd_12	rno-miR-1912-5p	-0.3101	98	down
11:11103972|11139578	circ_Tbcd_12	rno-miR-1956-3p	-0.2652	93	down
11:11103972|11139578	circ_Tbcd_12	rno-miR-203b-3p	-0.39935	99	down
11:11103972|11139578	circ_Tbcd_12	rno-miR-3064-3p	-0.33625	99	down
11:11103972|11139578	circ_Tbcd_12	rno-miR-3084a-3p	-0.2862	94	down
11:11103972|11139578	circ_Tbcd_12	rno-miR-3084b-3p	-0.2862	94	down
11:11103972|11139578	circ_Tbcd_12	rno-miR-3084d	-0.2862	94	down
11:11103972|11139578	circ_Tbcd_12	rno-miR-3557-5p	-0.2882	95	down
11:11103972|11139578	circ_Tbcd_12	rno-miR-3585-5p	-0.2642	96	down
11:11103972|11139578	circ_Tbcd_12	rno-miR-465-5p	-0.2613	97	down
11:11103972|11139578	circ_Tbcd_12	rno-miR-490-5p	-0.2812	98	down
11:11103972|11139578	circ_Tbcd_12	rno-miR-632	-0.2263	96	down
11:11103972|11139578	circ_Tbcd_12	rno-miR-6323	-0.4112	98	down
11:11103972|11139578	circ_Tbcd_12	rno-miR-6328	-0.31215	98	down
11:11103972|11139578	circ_Tbcd_12	rno-miR-770-3p	-0.41315	99	down
11:69540357|69610990	circ_Kalrn_2	rno-let-7g-5p	-0.1882	91	up
11:69540357|69610990	circ_Kalrn_2	rno-miR-1247-3p	-0.1962	98	up
11:69540357|69610990	circ_Kalrn_2	rno-miR-1839-3p	-0.20615	93	up
11:69540357|69610990	circ_Kalrn_2	rno-miR-1956-3p	-0.3302	99	up
11:69540357|69610990	circ_Kalrn_2	rno-miR-293-5p	-0.21815	94	up
11:69540357|69610990	circ_Kalrn_2	rno-miR-294	-0.23615	91	up
11:69540357|69610990	circ_Kalrn_2	rno-miR-3074	-0.2622	97	up
11:69540357|69610990	circ_Kalrn_2	rno-miR-3541	-0.2132	97	up
11:69540357|69610990	circ_Kalrn_2	rno-miR-3542	-0.2162	95	up
11:69540357|69610990	circ_Kalrn_2	rno-miR-3547	-0.30615	99	up
11:69540357|69610990	circ_Kalrn_2	rno-miR-3549	-0.25225	95	up
11:69540357|69610990	circ_Kalrn_2	rno-miR-3560	-0.3201	99	up
11:69540357|69610990	circ_Kalrn_2	rno-miR-3562	-0.3372	97	up
11:69540357|69610990	circ_Kalrn_2	rno-miR-3564	-0.2061	92	up
11:69540357|69610990	circ_Kalrn_2	rno-miR-3568	-0.25925	93	up
11:69540357|69610990	circ_Kalrn_2	rno-miR-3569	-0.20315	92	up
11:69540357|69610990	circ_Kalrn_2	rno-miR-3583-3p	-0.2593	93	up
11:69540357|69610990	circ_Kalrn_2	rno-miR-3589	-0.21835	95	up
11:69540357|69610990	circ_Kalrn_2	rno-miR-3589	-0.21015	94	up
11:69540357|69610990	circ_Kalrn_2	rno-miR-3593-3p	-0.2592	94	up
11:69540357|69610990	circ_Kalrn_2	rno-miR-409b	-0.33515	98	up
11:69540357|69610990	circ_Kalrn_2	rno-miR-449c-5p	-0.2472	94	up
11:69540357|69610990	circ_Kalrn_2	rno-miR-452-3p	-0.18925	92	up
11:69540357|69610990	circ_Kalrn_2	rno-miR-488-3p	-0.2452	96	up
11:69540357|69610990	circ_Kalrn_2	rno-miR-488-3p	-0.19225	91	up
11:69540357|69610990	circ_Kalrn_2	rno-miR-496-5p	-0.27525	95	up
11:69540357|69610990	circ_Kalrn_2	rno-miR-5132-5p	-0.2291	95	up
11:69540357|69610990	circ_Kalrn_2	rno-miR-547-3p	-0.1993	91	up
11:69540357|69610990	circ_Kalrn_2	rno-miR-582-3p	-0.21335	95	up
11:69540357|69610990	circ_Kalrn_2	rno-miR-6216	-0.2542	94	up
11:69540357|69610990	circ_Kalrn_2	rno-miR-628	-0.2074	94	up
11:69540357|69610990	circ_Kalrn_2	rno-miR-632	-0.20215	94	up
11:69540357|69610990	circ_Kalrn_2	rno-miR-6322	-0.19815	92	up
11:69540357|69610990	circ_Kalrn_2	rno-miR-6323	-0.2132	92	up
11:69540357|69610990	circ_Kalrn_2	rno-miR-6323	-0.23825	94	up
11:69540357|69610990	circ_Kalrn_2	rno-miR-6326	-0.2091	94	up
11:69540357|69610990	circ_Kalrn_2	rno-miR-6331	-0.25125	96	up
11:69540357|69610990	circ_Kalrn_2	rno-miR-665	-0.2192	92	up
11:69540357|69610990	circ_Kalrn_2	rno-miR-665	-0.2133	91	up
11:69540357|69610990	circ_Kalrn_2	rno-miR-665	-0.25325	94	up
11:69540357|69610990	circ_Kalrn_2	rno-miR-761	-0.1843	91	up
11:69540357|69610990	circ_Kalrn_2	rno-miR-873-5p	-0.22935	96	up
11:69540357|69610990	circ_Kalrn_2	rno-miR-876	-0.2152	91	up
11:69540357|69610990	circ_Kalrn_2	rno-miR-92b-3p	-0.3521	98	up
12:628708|632694	circ_Ankle2_1	rno-miR-181a-2-3p	-0.3602	98	up
12:628708|632694	circ_Ankle2_1	rno-miR-223-5p	-0.39515	99	up
12:628708|632694	circ_Ankle2_1	rno-miR-501-5p	-0.3803	97	up
12:628708|632694	circ_Ankle2_1	rno-miR-671	-0.45825	96	up
12:7904346|7928988	circ_Ankle2_1	rno-miR-130a-3p	-0.2522	98	down
12:7904346|7928988	circ_Ankle2_1	rno-miR-130b-3p	-0.25835	98	down
12:7904346|7928988	circ_Ankle2_1	rno-miR-139-5p	-0.1511	91	down
12:7904346|7928988	circ_Ankle2_1	rno-miR-139-5p	-0.275	98	down
12:7904346|7928988	circ_Ankle2_1	rno-miR-141-3p	-0.20505	94	down
12:7904346|7928988	circ_Ankle2_1	rno-miR-150-3p	-0.4021	99	down
12:7904346|7928988	circ_Ankle2_1	rno-miR-150-3p	-0.2523	96	down
12:7904346|7928988	circ_Ankle2_1	rno-miR-150-5p	-0.25025	91	down
12:7904346|7928988	circ_Ankle2_1	rno-miR-153-5p	-0.2602	91	down
12:7904346|7928988	circ_Ankle2_1	rno-miR-181a-5p	-0.28415	97	down
12:7904346|7928988	circ_Ankle2_1	rno-miR-181b-5p	-0.28415	97	down
12:7904346|7928988	circ_Ankle2_1	rno-miR-181c-5p	-0.2821	97	down
12:7904346|7928988	circ_Ankle2_1	rno-miR-181d-5p	-0.28415	97	down
12:7904346|7928988	circ_Ankle2_1	rno-miR-192-3p	-0.2102	92	down
12:7904346|7928988	circ_Ankle2_1	rno-miR-194-5p	-0.17925	92	down
12:7904346|7928988	circ_Ankle2_1	rno-miR-19a-3p	-0.22815	94	down
12:7904346|7928988	circ_Ankle2_1	rno-miR-19b-1-5p	-0.2592	94	down
12:7904346|7928988	circ_Ankle2_1	rno-miR-19b-2-5p	-0.2592	94	down
12:7904346|7928988	circ_Ankle2_1	rno-miR-19b-3p	-0.22815	96	down
12:7904346|7928988	circ_Ankle2_1	rno-miR-200a-3p	-0.20915	95	down
12:7904346|7928988	circ_Ankle2_1	rno-miR-21-3p	-0.2382	96	down
12:7904346|7928988	circ_Ankle2_1	rno-miR-217-3p	-0.2102	91	down
12:7904346|7928988	circ_Ankle2_1	rno-miR-217-5p	-0.2322	91	down
12:7904346|7928988	circ_Ankle2_1	rno-miR-301a-3p	-0.2563	98	down
12:7904346|7928988	circ_Ankle2_1	rno-miR-301b-3p	-0.2563	98	down
12:7904346|7928988	circ_Ankle2_1	rno-miR-30a-3p	-0.25325	93	down
12:7904346|7928988	circ_Ankle2_1	rno-miR-30d-3p	-0.25325	93	down
12:7904346|7928988	circ_Ankle2_1	rno-miR-30e-3p	-0.25735	93	down
12:7904346|7928988	circ_Ankle2_1	rno-miR-324-5p	-0.25415	99	down
12:7904346|7928988	circ_Ankle2_1	rno-miR-33-3p	-0.38025	98	down
12:7904346|7928988	circ_Ankle2_1	rno-miR-33-3p	-0.2515	95	down
12:7904346|7928988	circ_Ankle2_1	rno-miR-339-5p	-0.21825	95	down
12:7904346|7928988	circ_Ankle2_1	rno-miR-346	-0.2102	92	down
12:7904346|7928988	circ_Ankle2_1	rno-miR-34a-3p	-0.2313	93	down
12:7904346|7928988	circ_Ankle2_1	rno-miR-378a-5p	-0.2602	95	down
12:7904346|7928988	circ_Ankle2_1	rno-miR-412-3p	-0.2472	95	down
12:7904346|7928988	circ_Ankle2_1	rno-miR-466b-3p	-0.30315	93	down
12:7904346|7928988	circ_Ankle2_1	rno-miR-532-5p	-0.2312	98	down
12:7904346|7928988	circ_Ankle2_1	rno-miR-883-3p	-0.2551	96	down
12:16429462|16437555	circ_Efcab1_2	rno-miR-320-5p	-0.31015	96	up
12:16429462|16437555	circ_Efcab1_2	rno-miR-337-3p	-0.2481	96	up
12:16429462|16437555	circ_Efcab1_2	rno-miR-343	-0.35625	98	up
12:16429462|16437555	circ_Efcab1_2	rno-miR-871-3p	-0.32035	98	up
12:628708|632694	circ_Ankle2_1	rno-miR-3551-3p	-0.4703	99	up
12:628708|632694	circ_Ankle2_1	rno-miR-3592	-0.4493	97	up
12:7904346|7928988	circ_Ankle2_1	rno-miR-1193-5p	-0.2832	95	down
12:7904346|7928988	circ_Ankle2_1	rno-miR-146b-3p	-0.1942	91	down
12:7904346|7928988	circ_Ankle2_1	rno-miR-155-3p	-0.16715	93	down
12:7904346|7928988	circ_Ankle2_1	rno-miR-155-5p	-0.25415	93	down
12:7904346|7928988	circ_Ankle2_1	rno-miR-155-5p	-0.24625	92	down
12:7904346|7928988	circ_Ankle2_1	rno-miR-1839-3p	-0.2373	95	down
12:7904346|7928988	circ_Ankle2_1	rno-miR-193b-5p	-0.29415	96	down
12:7904346|7928988	circ_Ankle2_1	rno-miR-1956-3p	-0.3842	99	down
12:7904346|7928988	circ_Ankle2_1	rno-miR-295-3p	-0.2672	97	down
12:7904346|7928988	circ_Ankle2_1	rno-miR-295-5p	-0.2083	91	down
12:7904346|7928988	circ_Ankle2_1	rno-miR-3084a-3p	-0.3703	99	down
12:7904346|7928988	circ_Ankle2_1	rno-miR-3084b-3p	-0.3703	99	down
12:7904346|7928988	circ_Ankle2_1	rno-miR-3084d	-0.3703	99	down
12:7904346|7928988	circ_Ankle2_1	rno-miR-3473	-0.3952	99	down
12:7904346|7928988	circ_Ankle2_1	rno-miR-3586-5p	-0.2162	93	down
12:7904346|7928988	circ_Ankle2_1	rno-miR-3591	-0.19805	92	down
12:7904346|7928988	circ_Ankle2_1	rno-miR-3594-5p	-0.22225	93	down
12:7904346|7928988	circ_Ankle2_1	rno-miR-3596c	-0.2632	95	down
12:7904346|7928988	circ_Ankle2_1	rno-miR-450b-3p	-0.3001	98	down
12:7904346|7928988	circ_Ankle2_1	rno-miR-465-3p	-0.25405	96	down
12:7904346|7928988	circ_Ankle2_1	rno-miR-488-3p	-0.22415	91	down
12:7904346|7928988	circ_Ankle2_1	rno-miR-511-5p	-0.23325	98	down
12:7904346|7928988	circ_Ankle2_1	rno-miR-5132-3p	-0.18615	92	down
12:7904346|7928988	circ_Ankle2_1	rno-miR-547-3p	-0.4012	98	down
12:7904346|7928988	circ_Ankle2_1	rno-miR-547-3p	-0.2682	93	down
12:7904346|7928988	circ_Ankle2_1	rno-miR-582-5p	-0.1982	92	down
12:7904346|7928988	circ_Ankle2_1	rno-miR-6331	-0.2663	92	down
12:7904346|7928988	circ_Ankle2_1	rno-miR-652-5p	-0.1772	93	down
12:7904346|7928988	circ_Ankle2_1	rno-miR-675-3p	-0.2603	96	down
12:7904346|7928988	circ_Ankle2_1	rno-miR-702-5p	-0.3942	99	down
12:7904346|7928988	circ_Ankle2_1	rno-miR-760-5p	-0.3222	97	down
12:16429462|16437555	circ_Efcab1_2	rno-miR-3551-5p	-0.3172	95	up
12:16429462|16437555	circ_Efcab1_2	rno-miR-666-3p	-0.33525	97	up
ENSRNOG00000001492	Slc8a2	rno-miR-130b-5p	-0.3103	96	down
ENSRNOG00000004273	Ifitm1	rno-miR-214-3p	-0.3042	97	up
ENSRNOG00000004273	Ifitm1	rno-miR-326-5p	-0.38215	99	up
ENSRNOG00000010775	Arrdc4	rno-miR-103-1-5p	-0.3043	96	up
ENSRNOG00000010775	Arrdc4	rno-miR-210-5p	-0.39125	99	up
ENSRNOG00000010918	Cebpa	rno-miR-31a-5p	-0.3983	97	up
ENSRNOG00000010918	Cebpa	rno-miR-339-5p	-0.28915	96	up
ENSRNOG00000010918	Cebpa	rno-miR-664-1-5p	-0.3491	99	up
ENSRNOG00000010918	Cebpa	rno-miR-664-2-5p	-0.35115	99	up
ENSRNOG00000010938	Slc7a10	rno-miR-540-5p	-0.28135	96	down
ENSRNOG00000010938	Slc7a10	rno-miR-92a-2-5p	-0.2992	98	down
ENSRNOG00000011068	Papss2	rno-miR-103-1-5p	-0.29515	96	up
ENSRNOG00000011068	Papss2	rno-miR-370-3p	-0.3454	98	up
ENSRNOG00000011068	Papss2	rno-miR-483-3p	-0.3012	97	up
ENSRNOG00000011130	Calca	rno-miR-17-2-3p	-0.42325	99	up
ENSRNOG00000011130	Calca	rno-miR-191a-3p	-0.42735	99	up
ENSRNOG00000011130	Calca	rno-miR-329-5p	-0.3562	96	up
ENSRNOG00000011130	Calca	rno-miR-466c-3p	-0.4822	98	up
ENSRNOG00000011310	Pde10a	rno-miR-185-3p	-0.33545	97	down
ENSRNOG00000011346	Ehd2	rno-miR-326-3p	-0.2802	96	up
ENSRNOG00000011352	Furin	rno-miR-326-3p	-0.29435	96	up
ENSRNOG00000011352	Furin	rno-miR-330-5p	-0.2882	96	up
ENSRNOG00000011683	Fes	rno-miR-93-3p	-0.3011	96	up
ENSRNOG00000011931	Smarca2	rno-miR-182	-0.39515	97	down
ENSRNOG00000011931	Smarca2	rno-miR-27a-5p	-0.29125	98	down
ENSRNOG00000011931	Smarca2	rno-miR-296-5p	-0.34125	98	down
ENSRNOG00000011931	Smarca2	rno-miR-412-3p	-0.42225	99	down
ENSRNOG00000011931	Smarca2	rno-miR-423-5p	-0.35525	98	down
ENSRNOG00000011932	Snrpa1	rno-miR-103-1-5p	-0.3882	99	up
ENSRNOG00000011932	Snrpa1	rno-miR-134-5p	-0.3172	96	up
ENSRNOG00000012122	Clvs2	rno-miR-204-3p	-0.4682	99	down
ENSRNOG00000012122	Clvs2	rno-miR-214-3p	-0.2533	96	down
ENSRNOG00000012122	Clvs2	rno-miR-221-3p	-0.3652	98	down
ENSRNOG00000012362	Cacng3	rno-miR-125a-5p	-0.3102	97	down
ENSRNOG00000012362	Cacng3	rno-miR-125b-5p	-0.31225	97	down
ENSRNOG00000012362	Cacng3	rno-miR-351-5p	-0.31225	97	down
ENSRNOG00000012362	Cacng3	rno-miR-370-3p	-0.3341	97	down
ENSRNOG00000012698	Chsy1	rno-miR-291a-5p	-0.45715	99	up
ENSRNOG00000012698	Chsy1	rno-miR-412-3p	-0.41325	98	up
ENSRNOG00000012782	Cemip2	rno-miR-199a-5p	-0.4222	99	up
ENSRNOG00000012782	Cemip2	rno-miR-204-5p	-0.39425	97	up
ENSRNOG00000012782	Cemip2	rno-miR-211-5p	-0.3963	97	up
ENSRNOG00000012782	Cemip2	rno-miR-331-3p	-0.3912	99	up
ENSRNOG00000012782	Cemip2	rno-miR-377-5p	-0.29815	97	up
ENSRNOG00000012782	Cemip2	rno-miR-672-5p	-0.2961	97	up
ENSRNOG00000012988	Lix1	rno-miR-141-5p	-0.29015	96	down
ENSRNOG00000012988	Lix1	rno-miR-204-3p	-0.3624	98	down
ENSRNOG00000012988	Lix1	rno-miR-328a-5p	-0.34815	98	down
ENSRNOG00000012988	Lix1	rno-miR-344a-5p	-0.4312	99	down
ENSRNOG00000012988	Lix1	rno-miR-378a-3p	-0.3212	96	down
ENSRNOG00000012988	Lix1	rno-miR-484	-0.4312	99	down
ENSRNOG00000012988	Lix1	rno-miR-503-5p	-0.2851	99	down
ENSRNOG00000013009	Ldha	rno-miR-205	-0.39215	98	up
ENSRNOG00000013009	Ldha	rno-miR-212-5p	-0.4683	99	up
ENSRNOG00000013009	Ldha	rno-miR-34a-5p	-0.3452	96	up
ENSRNOG00000013009	Ldha	rno-miR-34b-5p	-0.34315	96	up
ENSRNOG00000013009	Ldha	rno-miR-34c-5p	-0.34315	96	up
ENSRNOG00000013009	Ldha	rno-miR-449a-5p	-0.3452	96	up
ENSRNOG00000013009	Ldha	rno-miR-505-5p	-0.3193	96	up
ENSRNOG00000013304	Arg1	rno-miR-125a-3p	-0.2973	97	up
ENSRNOG00000013304	Arg1	rno-miR-188-3p	-0.3342	97	up
ENSRNOG00000013304	Arg1	rno-miR-349	-0.3673	98	up
ENSRNOG00000013309	Pik3ap1	rno-miR-324-5p	-0.28615	98	up
ENSRNOG00000013309	Pik3ap1	rno-miR-540-5p	-0.33625	98	up
ENSRNOG00000013387	Tpcn2	rno-miR-210-5p	-0.3353	97	up
ENSRNOG00000013387	Tpcn2	rno-miR-214-3p	-0.26025	96	up
ENSRNOG00000013413	Rorb	rno-miR-26b-3p	-0.4462	99	down
ENSRNOG00000013413	Rorb	rno-miR-378a-3p	-0.36515	97	down
ENSRNOG00000013436	Pde7b	rno-miR-292-5p	-0.4132	99	down
ENSRNOG00000013436	Pde7b	rno-miR-324-3p	-0.3302	97	down
ENSRNOG00000013436	Pde7b	rno-miR-328a-5p	-0.27015	96	down
ENSRNOG00000013641	Myo7a	rno-miR-193a-5p	-0.3132	97	up
ENSRNOG00000013641	Myo7a	rno-miR-199a-5p	-0.3502	98	up
ENSRNOG00000013641	Myo7a	rno-miR-204-3p	-0.3402	97	up
ENSRNOG00000013641	Myo7a	rno-miR-326-3p	-0.42815	99	up
ENSRNOG00000013641	Myo7a	rno-miR-330-5p	-0.4302	99	up
ENSRNOG00000013641	Myo7a	rno-miR-342-5p	-0.3273	98	up
ENSRNOG00000013641	Myo7a	rno-miR-34a-5p	-0.3753	97	up
ENSRNOG00000013641	Myo7a	rno-miR-34b-5p	-0.3794	97	up
ENSRNOG00000013641	Myo7a	rno-miR-34c-5p	-0.3794	97	up
ENSRNOG00000013641	Myo7a	rno-miR-449a-5p	-0.3712	97	up
ENSRNOG00000013770	Folh1	rno-miR-141-5p	-0.38815	99	down
ENSRNOG00000013770	Folh1	rno-miR-193a-5p	-0.39825	99	down
ENSRNOG00000013770	Folh1	rno-miR-214-3p	-0.2513	96	down
ENSRNOG00000013770	Folh1	rno-miR-30b-3p	-0.30025	96	down
ENSRNOG00000013770	Folh1	rno-miR-370-3p	-0.29215	96	down
ENSRNOG00000013770	Folh1	rno-miR-743b-5p	-0.4802	99	down
ENSRNOG00000013791	Enpp3	rno-miR-330-3p	-0.4265	97	up
ENSRNOG00000013791	Enpp3	rno-miR-672-3p	-0.3564	98	up
ENSRNOG00000013945	Itpkc	rno-miR-342-5p	-0.4573	99	up
ENSRNOG00000013971	Psat1	rno-miR-106b-3p	-0.3181	97	down
ENSRNOG00000013971	Psat1	rno-miR-31a-5p	-0.4532	98	down
ENSRNOG00000013971	Psat1	rno-miR-320-5p	-0.41215	99	down
ENSRNOG00000013971	Psat1	rno-miR-874-3p	-0.3871	99	down
ENSRNOG00000014132	Mypop	rno-miR-103-1-5p	-0.3392	97	down
ENSRNOG00000014132	Mypop	rno-miR-204-3p	-0.3842	98	down
ENSRNOG00000014258	Rab32	rno-miR-212-5p	-0.3302	97	up
ENSRNOG00000014258	Rab32	rno-miR-291a-5p	-0.36615	96	up
ENSRNOG00000014258	Rab32	rno-miR-345-3p	-0.354	97	up
ENSRNOG00000014276	Plce1	rno-miR-145-5p	-0.37405	97	up
ENSRNOG00000014276	Plce1	rno-miR-207	-0.36945	97	up
ENSRNOG00000014276	Plce1	rno-miR-30c-5p	-0.47315	98	up
ENSRNOG00000014276	Plce1	rno-miR-466b-5p	-0.3892	96	up
ENSRNOG00000014610	Anpep	rno-miR-125a-5p	-0.3111	97	up
ENSRNOG00000014610	Anpep	rno-miR-125b-5p	-0.3111	97	up
ENSRNOG00000014610	Anpep	rno-miR-193a-5p	-0.29025	97	up
ENSRNOG00000014610	Anpep	rno-miR-351-5p	-0.32135	97	up
ENSRNOG00000014610	Anpep	rno-miR-708-5p	-0.32935	97	up
ENSRNOG00000014768	Glis3	rno-miR-327	-0.3552	97	up
ENSRNOG00000014768	Glis3	rno-miR-336-3p	-0.3005	97	up
ENSRNOG00000014768	Glis3	rno-miR-344a-5p	-0.29415	98	up
ENSRNOG00000014768	Glis3	rno-miR-484	-0.2962	98	up
ENSRNOG00000014936	Ifitm2	rno-miR-330-5p	-0.2763	96	up
ENSRNOG00000014936	Ifitm2	rno-miR-483-3p	-0.36625	98	up
ENSRNOG00000015078	Ifitm3	rno-miR-139-3p	-0.36615	98	up
ENSRNOG00000015078	Ifitm3	rno-miR-326-3p	-0.27215	96	up
ENSRNOG00000015078	Ifitm3	rno-miR-330-5p	-0.2783	96	up
ENSRNOG00000015156	Gal	rno-miR-34a-5p	-0.41125	98	up
ENSRNOG00000015156	Gal	rno-miR-34b-5p	-0.41125	98	up
ENSRNOG00000015156	Gal	rno-miR-34c-5p	-0.41125	98	up
ENSRNOG00000015156	Gal	rno-miR-449a-5p	-0.4092	98	up
ENSRNOG00000015156	Gal	rno-miR-494-5p	-0.3603	96	up
ENSRNOG00000015310	Lrrc32	rno-miR-128-1-5p	-0.23225	96	up
ENSRNOG00000015310	Lrrc32	rno-miR-326-5p	-0.32825	97	up
ENSRNOG00000015441	Il4r	rno-miR-326-5p	-0.36415	99	up
ENSRNOG00000015441	Il4r	rno-miR-34a-5p	-0.3392	96	up
ENSRNOG00000015441	Il4r	rno-miR-34b-5p	-0.3392	96	up
ENSRNOG00000015441	Il4r	rno-miR-34c-5p	-0.3392	96	up
ENSRNOG00000015441	Il4r	rno-miR-370-5p	-0.3141	97	up
ENSRNOG00000015441	Il4r	rno-miR-449a-5p	-0.3392	96	up
ENSRNOG00000015488	Tead1	rno-miR-212-5p	-0.2892	96	up
ENSRNOG00000015488	Tead1	rno-miR-466b-5p	-0.4464	98	up
ENSRNOG00000015491	Rcl1	rno-miR-139-3p	-0.23835	97	up
ENSRNOG00000015491	Rcl1	rno-miR-664-1-5p	-0.29015	96	up
ENSRNOG00000015491	Rcl1	rno-miR-664-2-5p	-0.2881	96	up
ENSRNOG00000004273	Ifitm1	rno-miR-3553	-0.4042	97	up
ENSRNOG00000004273	Ifitm1	rno-miR-3562	-0.32245	99	up
ENSRNOG00000004273	Ifitm1	rno-miR-615	-0.3211	96	up
ENSRNOG00000004273	Ifitm1	rno-miR-761	-0.3042	97	up
ENSRNOG00000010775	Arrdc4	rno-miR-409b	-0.4962	99	up
ENSRNOG00000010918	Cebpa	rno-miR-3586-5p	-0.2871	96	up
ENSRNOG00000011068	Papss2	rno-miR-666-5p	-0.37715	99	up
ENSRNOG00000011130	Calca	rno-miR-3588	-0.4051	98	up
ENSRNOG00000011310	Pde10a	rno-miR-1306-5p	-0.3252	98	down
ENSRNOG00000011352	Furin	rno-miR-6325	-0.43015	98	up
ENSRNOG00000011931	Smarca2	rno-miR-3561-3p	-0.25625	96	down
ENSRNOG00000011931	Smarca2	rno-miR-3573-5p	-0.35115	98	down
ENSRNOG00000011931	Smarca2	rno-miR-6333	-0.27615	96	down
ENSRNOG00000011931	Smarca2	rno-miR-665	-0.30245	96	down
ENSRNOG00000011932	Snrpa1	rno-miR-344g	-0.2952	96	up
ENSRNOG00000012122	Clvs2	rno-miR-133c	-0.25315	96	down
ENSRNOG00000012122	Clvs2	rno-miR-3075	-0.3702	97	down
ENSRNOG00000012122	Clvs2	rno-miR-3561-3p	-0.35415	99	down
ENSRNOG00000012122	Clvs2	rno-miR-3589	-0.3932	97	down
ENSRNOG00000012362	Cacng3	rno-miR-1896	-0.32535	98	down
ENSRNOG00000012698	Chsy1	rno-miR-3547	-0.4912	99	up
ENSRNOG00000012698	Chsy1	rno-miR-6322	-0.2852	97	up
ENSRNOG00000012782	Cemip2	rno-miR-3084a-3p	-0.3703	99	up
ENSRNOG00000012782	Cemip2	rno-miR-3084b-3p	-0.3703	99	up
ENSRNOG00000012782	Cemip2	rno-miR-3084d	-0.3703	99	up
ENSRNOG00000012782	Cemip2	rno-miR-3552	-0.42215	99	up
ENSRNOG00000012782	Cemip2	rno-miR-3584-5p	-0.2793	96	up
ENSRNOG00000012782	Cemip2	rno-miR-6315	-0.4022	99	up
ENSRNOG00000012988	Lix1	rno-let-7g-3p	-0.3712	97	down
ENSRNOG00000012988	Lix1	rno-miR-6334	-0.4312	99	down
ENSRNOG00000012988	Lix1	rno-miR-667-3p	-0.33125	97	down
ENSRNOG00000012988	Lix1	rno-miR-7578	-0.32835	98	down
ENSRNOG00000013009	Ldha	rno-miR-3068-5p	-0.2873	96	up
ENSRNOG00000013009	Ldha	rno-miR-6331	-0.40325	98	up
ENSRNOG00000013009	Ldha	rno-miR-702-5p	-0.4254	99	up
ENSRNOG00000013309	Pik3ap1	rno-miR-6316	-0.3453	98	up
ENSRNOG00000013387	Tpcn2	rno-miR-504	-0.35725	98	up
ENSRNOG00000013387	Tpcn2	rno-miR-761	-0.26025	96	up
ENSRNOG00000013407	Slc5a11	rno-miR-1306-5p	-0.2872	97	down
ENSRNOG00000013407	Slc5a11	rno-miR-3065-3p	-0.3333	97	down
ENSRNOG00000013407	Slc5a11	rno-miR-3594-5p	-0.3373	98	down
ENSRNOG00000013407	Slc5a11	rno-miR-667-5p	-0.4072	99	down
ENSRNOG00000013413	Rorb	rno-miR-547-5p	-0.35125	98	down
ENSRNOG00000013413	Rorb	rno-miR-6316	-0.2992	96	down
ENSRNOG00000013641	Myo7a	rno-miR-3085	-0.4212	99	up
ENSRNOG00000013641	Myo7a	rno-miR-3593-5p	-0.2972	97	up
ENSRNOG00000013641	Myo7a	rno-miR-504	-0.32115	97	up
ENSRNOG00000013641	Myo7a	rno-miR-760-5p	-0.2922	96	up
ENSRNOG00000013770	Folh1	rno-miR-935	-0.4451	99	down
ENSRNOG00000013791	Enpp3	rno-miR-92b-5p	-0.3462	98	up
ENSRNOG00000013945	Itpkc	rno-miR-3560	-0.3264	96	up
ENSRNOG00000013945	Itpkc	rno-miR-6325	-0.4632	99	up
ENSRNOG00000013971	Psat1	rno-miR-3568	-0.5102	99	down
ENSRNOG00000013971	Psat1	rno-miR-6323	-0.3692	98	down
ENSRNOG00000014132	Mypop	rno-miR-3102	-0.34315	99	down
ENSRNOG00000014258	Rab32	rno-miR-1224	-0.3104	97	up
ENSRNOG00000014258	Rab32	rno-miR-3557-3p	-0.3753	97	up
ENSRNOG00000014258	Rab32	rno-miR-873-5p	-0.45325	99	up
ENSRNOG00000014276	Plce1	rno-miR-3574	-0.3312	97	up
ENSRNOG00000014610	Anpep	rno-miR-3099	-0.2533	97	up
ENSRNOG00000014610	Anpep	rno-miR-3594-5p	-0.3003	96	up
ENSRNOG00000014610	Anpep	rno-miR-6333	-0.33825	98	up
ENSRNOG00000014768	Glis3	rno-miR-3085	-0.2863	97	up
ENSRNOG00000014768	Glis3	rno-miR-6334	-0.2962	98	up
ENSRNOG00000014936	Ifitm2	rno-miR-3569	-0.31835	98	up
ENSRNOG00000014936	Ifitm2	rno-miR-7578	-0.4172	99	up
ENSRNOG00000015078	Ifitm3	rno-miR-7578	-0.3553	98	up
ENSRNOG00000015078	Ifitm3	rno-miR-760-3p	-0.34035	98	up
ENSRNOG00000015156	Gal	rno-miR-133c	-0.3062	98	up
ENSRNOG00000015441	Il4r	rno-miR-1193-3p	-0.3182	97	up
ENSRNOG00000015441	Il4r	rno-miR-3562	-0.2642	97	up
ENSRNOG00000015488	Tead1	rno-miR-1247-5p	-0.3922	98	up
ENSRNOG00000015488	Tead1	rno-miR-3557-5p	-0.30335	96	up
ENSRNOG00000015491	Rcl1	rno-miR-490-3p	-0.42235	99	up
ENSRNOG00000015491	Rcl1	rno-miR-764-3p	-0.34725	99	up
ENSRNOG00000015593	Sigirr	rno-miR-1843b-5p	-0.2902	97	up
ENSRNOG00000015593	Sigirr	rno-miR-702-3p	-0.35145	97	up
ENSRNOG00000023334	Parp14	rno-miR-193a-5p	-0.49025	99	up
ENSRNOG00000023334	Parp14	rno-miR-673-5p	-0.3692	97	up
ENSRNOG00000023400	Dtx3l	rno-miR-103-1-5p	-0.50925	99	up
ENSRNOG00000023400	Dtx3l	rno-miR-207	-0.32435	97	up
ENSRNOG00000023463	Parp9	rno-miR-25-5p	-0.25615	98	up
ENSRNOG00000024127	Atp13a5	rno-miR-132-3p	-0.36725	97	down
ENSRNOG00000024127	Atp13a5	rno-miR-17-2-3p	-0.3502	97	down
ENSRNOG00000024127	Atp13a5	rno-miR-17-2-3p	-0.3763	98	down
ENSRNOG00000024127	Atp13a5	rno-miR-191a-3p	-0.3502	97	down
ENSRNOG00000024127	Atp13a5	rno-miR-191a-3p	-0.3763	98	down
ENSRNOG00000024127	Atp13a5	rno-miR-212-3p	-0.3652	96	down
ENSRNOG00000028638	Il10rb	rno-miR-344a-5p	-0.3793	98	up
ENSRNOG00000028638	Il10rb	rno-miR-484	-0.3752	98	up
ENSRNOG00000029529	LOC102551435	rno-miR-18a-3p	-0.32825	96	up
ENSRNOG00000031163	Nfkbiz	rno-miR-383-3p	-0.4001	98	up
ENSRNOG00000031801	Ephb3	rno-miR-346	-0.2843	96	down
ENSRNOG00000031801	Ephb3	rno-miR-874-5p	-0.2924	98	down
ENSRNOG00000031852	Lsamp	rno-miR-205	-0.32615	96	down
ENSRNOG00000037957	Aifm3	rno-miR-107-3p	-0.38925	98	down
ENSRNOG00000037957	Aifm3	rno-miR-320-5p	-0.33315	97	down
ENSRNOG00000038835	Cd86	rno-miR-196b-5p	-0.3052	97	up
ENSRNOG00000038881	Hcls1	rno-miR-320-5p	-0.3742	98	up
ENSRNOG00000038881	Hcls1	rno-miR-320-5p	-0.3043	96	up
ENSRNOG00000039183	Cip2a	rno-miR-193a-5p	-0.37415	96	up
ENSRNOG00000039183	Cip2a	rno-miR-26b-3p	-0.3782	96	up
ENSRNOG00000039183	Cip2a	rno-miR-26b-3p	-0.37525	96	up
ENSRNOG00000039183	Cip2a	rno-miR-27a-3p	-0.48215	99	up
ENSRNOG00000039183	Cip2a	rno-miR-27a-5p	-0.4922	99	up
ENSRNOG00000039183	Cip2a	rno-miR-27b-3p	-0.48215	99	up
ENSRNOG00000039183	Cip2a	rno-miR-337-3p	-0.3623	97	up
ENSRNOG00000039183	Cip2a	rno-miR-378a-3p	-0.3652	98	up
ENSRNOG00000045728	AABR07033887.1	rno-miR-343	-0.36015	96	down
ENSRNOG00000050854	Clcn2	rno-miR-138-5p	-0.3352	98	down
ENSRNOG00000050854	Clcn2	rno-miR-18a-3p	-0.4813	99	down
ENSRNOG00000050869	Cebpd	rno-miR-103-1-5p	-0.5951	99	up
ENSRNOG00000000658	Acacb	rno-miR-125a-5p	-0.3972	99	down
ENSRNOG00000000658	Acacb	rno-miR-125b-5p	-0.3972	99	down
ENSRNOG00000000658	Acacb	rno-miR-134-5p	-0.3612	96	down
ENSRNOG00000000658	Acacb	rno-miR-351-5p	-0.3972	99	down
ENSRNOG00000000704	Cmklr1	rno-miR-296-5p	-0.26915	96	up
ENSRNOG00000000704	Cmklr1	rno-miR-483-3p	-0.34525	99	up
ENSRNOG00000000902	Hsph1	rno-miR-133a-3p	-0.43415	99	up
ENSRNOG00000000902	Hsph1	rno-miR-133b-3p	-0.4321	99	up
ENSRNOG00000000902	Hsph1	rno-miR-377-5p	-0.32815	97	up
ENSRNOG00000000902	Hsph1	rno-miR-672-5p	-0.32815	97	up
ENSRNOG00000000906	Medag	rno-miR-342-5p	-0.2954	97	up
ENSRNOG00000000907	Alox5ap	rno-miR-34a-5p	-0.3333	97	up
ENSRNOG00000000907	Alox5ap	rno-miR-34b-5p	-0.33125	97	up
ENSRNOG00000000907	Alox5ap	rno-miR-34c-5p	-0.33125	97	up
ENSRNOG00000000907	Alox5ap	rno-miR-449a-5p	-0.32715	97	up
ENSRNOG00000000907	Alox5ap	rno-miR-874-5p	-0.25135	96	up
ENSRNOG00000000920	Phkg1	rno-miR-320-5p	-0.3093	96	down
ENSRNOG00000000991	Arpc1b	rno-miR-23a-5p	-0.33225	96	up
ENSRNOG00000000991	Arpc1b	rno-miR-326-5p	-0.35815	97	up
ENSRNOG00000000994	Stxbp2	rno-miR-20b-3p	-0.3812	99	up
ENSRNOG00000000994	Stxbp2	rno-miR-326-3p	-0.3721	98	up
ENSRNOG00000000994	Stxbp2	rno-miR-330-5p	-0.3762	98	up
ENSRNOG00000000994	Stxbp2	rno-miR-331-3p	-0.3403	96	up
ENSRNOG00000001006	Nptx2	rno-miR-330-3p	-0.45725	98	up
ENSRNOG00000001113	Mmd2	rno-miR-328a-3p	-0.32825	97	down
ENSRNOG00000001113	Mmd2	rno-miR-449a-3p	-0.3233	97	down
ENSRNOG00000001148	Rplp0	rno-miR-141-5p	-0.47415	99	up
ENSRNOG00000001148	Rplp0	rno-miR-423-5p	-0.4153	99	up
ENSRNOG00000023334	Parp14	rno-miR-666-5p	-0.29725	97	up
ENSRNOG00000023334	Parp14	rno-miR-667-5p	-0.33125	98	up
ENSRNOG00000023334	Parp14	rno-miR-873-3p	-0.4951	99	up
ENSRNOG00000023400	Dtx3l	rno-let-7g-3p	-0.34425	98	up
ENSRNOG00000023400	Dtx3l	rno-miR-3541	-0.2992	97	up
ENSRNOG00000023400	Dtx3l	rno-miR-3560	-0.35115	97	up
ENSRNOG00000023463	Parp9	rno-miR-665	-0.39925	99	up
ENSRNOG00000024127	Atp13a5	rno-miR-1199-5p	-0.3712	98	down
ENSRNOG00000024127	Atp13a5	rno-miR-6316	-0.3073	96	down
ENSRNOG00000024127	Atp13a5	rno-miR-6333	-0.3142	97	down
ENSRNOG00000028638	Il10rb	rno-miR-3068-5p	-0.35545	97	up
ENSRNOG00000028638	Il10rb	rno-miR-3568	-0.3802	97	up
ENSRNOG00000028638	Il10rb	rno-miR-5132-5p	-0.3672	99	up
ENSRNOG00000028638	Il10rb	rno-miR-6334	-0.3752	98	up
ENSRNOG00000029529	LOC102551435	rno-miR-1199-5p	-0.33615	96	up
ENSRNOG00000031163	Nfkbiz	rno-miR-3558-5p	-0.28115	97	up
ENSRNOG00000031163	Nfkbiz	rno-miR-3593-5p	-0.3662	97	up
ENSRNOG00000031163	Nfkbiz	rno-miR-362-5p	-0.3412	97	up
ENSRNOG00000031801	Ephb3	rno-miR-149-5p	-0.32625	99	down
ENSRNOG00000031852	Lsamp	rno-miR-1896	-0.2562	97	down
ENSRNOG00000038835	Cd86	rno-miR-3557-3p	-0.41615	98	up
ENSRNOG00000039183	Cip2a	rno-miR-146b-3p	-0.3392	98	up
ENSRNOG00000039183	Cip2a	rno-miR-3568	-0.3962	97	up
ENSRNOG00000039183	Cip2a	rno-miR-760-3p	-0.3352	96	up
ENSRNOG00000045728	AABR07033887.1	rno-miR-149-5p	-0.2583	96	down
ENSRNOG00000045728	AABR07033887.1	rno-miR-1843b-5p	-0.2632	96	down
ENSRNOG00000045728	AABR07033887.1	rno-miR-760-5p	-0.30125	97	down
ENSRNOG00000050071	Cdc45	rno-miR-1896	-0.2663	97	up
ENSRNOG00000050071	Cdc45	rno-miR-667-5p	-0.2992	96	up
ENSRNOG00000000692	Ung	rno-miR-6322	-0.2662	96	up
ENSRNOG00000000704	Cmklr1	rno-miR-409b	-0.3881	97	up
ENSRNOG00000000902	Hsph1	rno-miR-3552	-0.40225	99	up
ENSRNOG00000000902	Hsph1	rno-miR-666-3p	-0.2832	97	up
ENSRNOG00000000906	Medag	rno-miR-702-3p	-0.3461	96	up
ENSRNOG00000000906	Medag	rno-miR-760-3p	-0.33515	96	up
ENSRNOG00000000907	Alox5ap	rno-miR-3552	-0.3202	97	up
ENSRNOG00000000920	Phkg1	rno-miR-3558-5p	-0.3722	99	down
ENSRNOG00000001113	Mmd2	rno-miR-1956-5p	-0.3142	96	down
ENSRNOG00000001113	Mmd2	rno-miR-328b-3p	-0.32825	97	down
ENSRNOG00000001148	Rplp0	rno-miR-1188-5p	-0.27535	97	up
ENSRNOG00000001148	Rplp0	rno-miR-3573-5p	-0.41325	99	up
ENSRNOG00000001148	Rplp0	rno-miR-668	-0.4772	99	up
ENSRNOG00000001173	Cabp1	rno-miR-133c	-0.2771	97	down
ENSRNOG00000015727	Loxl4	rno-miR-16-5p	-0.26415	97	up
ENSRNOG00000015727	Loxl4	rno-miR-331-3p	-0.2823	97	up
ENSRNOG00000015807	Pyroxd2	rno-miR-204-3p	-0.2642	96	down
ENSRNOG00000015807	Pyroxd2	rno-miR-207	-0.3223	96	down
ENSRNOG00000015807	Pyroxd2	rno-miR-296-5p	-0.2802	96	down
ENSRNOG00000015807	Pyroxd2	rno-miR-327	-0.3422	98	down
ENSRNOG00000015810	Trip13	rno-miR-383-3p	-0.3472	96	up
ENSRNOG00000015948	Slc1a5	rno-miR-125a-5p	-0.3342	97	up
ENSRNOG00000015948	Slc1a5	rno-miR-125b-5p	-0.3342	97	up
ENSRNOG00000015948	Slc1a5	rno-miR-208a-5p	-0.3181	97	up
ENSRNOG00000015948	Slc1a5	rno-miR-210-3p	-0.2142	97	up
ENSRNOG00000015948	Slc1a5	rno-miR-23a-5p	-0.35515	99	up
ENSRNOG00000015948	Slc1a5	rno-miR-351-5p	-0.3301	97	up
ENSRNOG00000016112	Cd274	rno-miR-26b-3p	-0.37515	98	up
ENSRNOG00000016166	Pdlim1	rno-miR-214-3p	-0.37135	99	up
ENSRNOG00000016362	Gpr4	rno-miR-466b-3p	-0.46335	96	up
ENSRNOG00000016367	Vasp	rno-miR-185-3p	-0.3733	97	up
ENSRNOG00000016377	Cep55	rno-miR-205	-0.50715	99	up
ENSRNOG00000016377	Cep55	rno-miR-21-3p	-0.35825	99	up
ENSRNOG00000016377	Cep55	rno-miR-320-5p	-0.3323	96	up
ENSRNOG00000016377	Cep55	rno-miR-324-3p	-0.3071	96	up
ENSRNOG00000016377	Cep55	rno-miR-540-3p	-0.5032	99	up
ENSRNOG00000016416	Rnh1	rno-miR-140-3p	-0.29515	97	up
ENSRNOG00000016496	Ctsc	rno-miR-542-5p	-0.33615	97	up
ENSRNOG00000016701	Gng8	rno-miR-672-3p	-0.31735	97	down
ENSRNOG00000016737	Tcerg1l	rno-miR-140-3p	-0.28225	96	down
ENSRNOG00000016756	Ptgir	rno-miR-320-5p	-0.3582	98	up
ENSRNOG00000016756	Ptgir	rno-miR-347	-0.33515	98	up
ENSRNOG00000016756	Ptgir	rno-miR-383-3p	-0.5072	99	up
ENSRNOG00000016756	Ptgir	rno-miR-673-5p	-0.5082	99	up
ENSRNOG00000016825	Cd3eap	rno-miR-132-3p	-0.32245	97	up
ENSRNOG00000016831	Serpinh1	rno-miR-27a-3p	-0.2963	96	up
ENSRNOG00000016831	Serpinh1	rno-miR-27b-3p	-0.2963	96	up
ENSRNOG00000016831	Serpinh1	rno-miR-433-3p	-0.40825	98	up
ENSRNOG00000016831	Serpinh1	rno-miR-487b-5p	-0.3772	97	up
ENSRNOG00000017118	P4ha3	rno-miR-107-3p	-0.3843	99	up
ENSRNOG00000017220	Tcirg1	rno-miR-672-3p	-0.31215	97	up
ENSRNOG00000017220	Tcirg1	rno-miR-92a-2-5p	-0.2882	97	up
ENSRNOG00000017277	Igsf6	rno-miR-20b-3p	-0.2964	97	up
ENSRNOG00000017277	Igsf6	rno-miR-327	-0.3161	96	up
ENSRNOG00000017277	Igsf6	rno-miR-346	-0.37925	98	up
ENSRNOG00000017307	Prss23	rno-miR-139-3p	-0.2631	97	up
ENSRNOG00000017307	Prss23	rno-miR-17-2-3p	-0.3912	99	up
ENSRNOG00000017307	Prss23	rno-miR-191a-3p	-0.3912	99	up
ENSRNOG00000017386	Il11	rno-miR-132-3p	-0.3883	98	up
ENSRNOG00000017386	Il11	rno-miR-212-3p	-0.38625	98	up
ENSRNOG00000017469	Anxa1	rno-miR-29a-5p	-0.2564	96	up
ENSRNOG00000017469	Anxa1	rno-miR-30b-3p	-0.39035	98	up
ENSRNOG00000017469	Anxa1	rno-miR-337-3p	-0.3602	98	up
ENSRNOG00000017619	Aldh1a1	rno-miR-103-1-5p	-0.31525	97	down
ENSRNOG00000017619	Aldh1a1	rno-miR-138-5p	-0.3602	97	down
ENSRNOG00000017619	Aldh1a1	rno-miR-196b-5p	-0.3374	98	down
ENSRNOG00000017619	Aldh1a1	rno-miR-20b-3p	-0.3753	99	down
ENSRNOG00000017619	Aldh1a1	rno-miR-540-5p	-0.41915	97	down
ENSRNOG00000017679	Cckbr	rno-miR-17-2-3p	-0.3183	98	down
ENSRNOG00000017679	Cckbr	rno-miR-191a-3p	-0.31215	98	down
ENSRNOG00000017703	Unc93b1	rno-miR-188-5p	-0.3922	98	up
ENSRNOG00000017725	Pnlip	rno-miR-323-5p	-0.4062	99	down
ENSRNOG00000017725	Pnlip	rno-miR-330-3p	-0.4072	99	down
ENSRNOG00000017854	Ucp2	rno-miR-27a-5p	-0.4082	99	up
ENSRNOG00000017980	Itgal	rno-miR-204-3p	-0.3193	97	up
ENSRNOG00000017980	Itgal	rno-miR-342-5p	-0.5173	99	up
ENSRNOG00000018086	Slc22a8	rno-miR-134-3p	-0.3072	97	down
ENSRNOG00000018215	Slc22a6	rno-miR-25-5p	-0.3322	97	down
ENSRNOG00000018384	Adam12	rno-miR-150-3p	-0.4531	99	up
ENSRNOG00000018384	Adam12	rno-miR-301b-3p	-0.3853	99	up
ENSRNOG00000018384	Adam12	rno-miR-346	-0.3232	96	up
ENSRNOG00000018384	Adam12	rno-miR-466b-5p	-0.32615	97	up
ENSRNOG00000018421	Aen	rno-miR-378a-5p	-0.3002	96	up
ENSRNOG00000018421	Aen	rno-miR-483-3p	-0.41	98	up
ENSRNOG00000018487	Slc3a2	rno-miR-328a-3p	-0.3082	99	up
ENSRNOG00000018487	Slc3a2	rno-miR-344a-5p	-0.35615	99	up
ENSRNOG00000018487	Slc3a2	rno-miR-484	-0.3582	99	up
ENSRNOG00000018524	Ezr	rno-miR-204-5p	-0.54525	99	up
ENSRNOG00000018524	Ezr	rno-miR-205	-0.39215	98	up
ENSRNOG00000018524	Ezr	rno-miR-211-5p	-0.5432	99	up
ENSRNOG00000018524	Ezr	rno-miR-664-1-5p	-0.2943	97	up
ENSRNOG00000018524	Ezr	rno-miR-664-2-5p	-0.29225	96	up
ENSRNOG00000018606	Olr59	rno-miR-130b-5p	-0.44525	99	down
ENSRNOG00000018606	Olr59	rno-miR-150-5p	-0.3712	98	down
ENSRNOG00000018606	Olr59	rno-miR-188-3p	-0.38315	97	down
ENSRNOG00000018627	Plekhb1	rno-miR-132-3p	-0.4042	99	down
ENSRNOG00000018627	Plekhb1	rno-miR-208a-5p	-0.3532	98	down
ENSRNOG00000018627	Plekhb1	rno-miR-212-3p	-0.41445	99	down
ENSRNOG00000018752	Clcf1	rno-miR-31a-5p	-0.3603	96	up
ENSRNOG00000018752	Clcf1	rno-miR-345-3p	-0.3242	98	up
ENSRNOG00000018752	Clcf1	rno-miR-423-5p	-0.39015	98	up
ENSRNOG00000018752	Clcf1	rno-miR-466b-5p	-0.3033	96	up
ENSRNOG00000001195	Trpv4	rno-miR-343	-0.34615	97	up
ENSRNOG00000001270	Hvcn1	rno-miR-532-3p	-0.3552	97	up
ENSRNOG00000001270	Hvcn1	rno-miR-674-5p	-0.3552	97	up
ENSRNOG00000001277	Mafk	rno-miR-139-5p	-0.3852	98	up
ENSRNOG00000001414	Serpine1	rno-miR-143-5p	-0.4242	99	up
ENSRNOG00000001414	Serpine1	rno-miR-292-5p	-0.3103	96	up
ENSRNOG00000001417	Plod3	rno-miR-204-3p	-0.3033	97	up
ENSRNOG00000001417	Plod3	rno-miR-296-5p	-0.29525	96	up
ENSRNOG00000001417	Plod3	rno-miR-331-3p	-0.2951	98	up
ENSRNOG00000001417	Plod3	rno-miR-361-3p	-0.36755	98	up
ENSRNOG00000001425	Sh2b2	rno-miR-194-3p	-0.3932	99	up
ENSRNOG00000001425	Sh2b2	rno-miR-210-5p	-0.3522	98	up
ENSRNOG00000001425	Sh2b2	rno-miR-296-5p	-0.2851	96	up
ENSRNOG00000001425	Sh2b2	rno-miR-377-5p	-0.3372	98	up
ENSRNOG00000001425	Sh2b2	rno-miR-487b-5p	-0.3014	98	up
ENSRNOG00000001425	Sh2b2	rno-miR-672-5p	-0.33515	97	up
ENSRNOG00000001431	Rasa4	rno-miR-150-5p	-0.31115	97	up
ENSRNOG00000001431	Rasa4	rno-miR-383-3p	-0.3171	98	up
ENSRNOG00000001480	Ncf1	rno-miR-664-1-5p	-0.2833	97	up
ENSRNOG00000001480	Ncf1	rno-miR-664-2-5p	-0.2792	96	up
ENSRNOG00000001480	Ncf1	rno-miR-708-5p	-0.27425	98	up
ENSRNOG00000021856	Lat2	rno-miR-23b-5p	-0.40235	99	up
ENSRNOG00000022392	Hspb8	rno-miR-423-5p	-0.3333	98	up
ENSRNOG00000022533	Micall2	rno-miR-27a-3p	-0.38915	99	up
ENSRNOG00000022533	Micall2	rno-miR-27b-3p	-0.38915	99	up
ENSRNOG00000022698	Vsig10	rno-miR-125b-2-3p	-0.38925	97	up
ENSRNOG00000022698	Vsig10	rno-miR-296-5p	-0.3301	98	up
ENSRNOG00000022698	Vsig10	rno-miR-673-5p	-0.3783	97	up
ENSRNOG00000024352	Tyw1	rno-miR-138-5p	-0.3002	96	up
ENSRNOG00000024352	Tyw1	rno-miR-326-3p	-0.26415	96	up
ENSRNOG00000031162	Ccl24	rno-miR-134-5p	-0.3333	97	up
ENSRNOG00000031162	Ccl24	rno-miR-326-5p	-0.3322	98	up
ENSRNOG00000032917	Zfand2a	rno-miR-200c-5p	-0.5172	98	up
ENSRNOG00000032917	Zfand2a	rno-miR-217-5p	-0.4032	97	up
ENSRNOG00000032917	Zfand2a	rno-miR-324-5p	-0.28125	97	up
ENSRNOG00000032917	Zfand2a	rno-miR-328a-5p	-0.3271	96	up
ENSRNOG00000032917	Zfand2a	rno-miR-361-3p	-0.3172	96	up
ENSRNOG00000032917	Zfand2a	rno-miR-361-3p	-0.34615	97	up
ENSRNOG00000032917	Zfand2a	rno-miR-505-5p	-0.3383	99	up
ENSRNOG00000042607	Rhof	rno-miR-92a-2-5p	-0.3622	99	up
ENSRNOG00000046761	AABR07035375.1	rno-miR-130b-5p	-0.37135	96	up
ENSRNOG00000046761	AABR07035375.1	rno-miR-134-5p	-0.4842	99	up
ENSRNOG00000046761	AABR07035375.1	rno-miR-188-3p	-0.4081	99	up
ENSRNOG00000048430	Myo18b	rno-miR-138-5p	-0.34425	98	up
ENSRNOG00000000034	Nuak2	rno-miR-185-3p	-0.34905	96	up
ENSRNOG00000000034	Nuak2	rno-miR-292-5p	-0.33015	97	up
ENSRNOG00000000034	Nuak2	rno-miR-323-5p	-0.2133	96	up
ENSRNOG00000000034	Nuak2	rno-miR-324-3p	-0.46315	98	up
ENSRNOG00000000034	Nuak2	rno-miR-329-5p	-0.4692	99	up
ENSRNOG00000000655	Ptprc	rno-miR-134-3p	-0.2332	96	up
ENSRNOG00000000655	Ptprc	rno-miR-143-5p	-0.2891	97	up
ENSRNOG00000000655	Ptprc	rno-miR-185-3p	-0.34915	97	up
ENSRNOG00000000655	Ptprc	rno-miR-196b-5p	-0.4712	99	up
ENSRNOG00000000655	Ptprc	rno-miR-320-5p	-0.39315	99	up
ENSRNOG00000000655	Ptprc	rno-miR-327	-0.3282	97	up
ENSRNOG00000000655	Ptprc	rno-miR-383-3p	-0.4642	99	up
ENSRNOG00000000655	Ptprc	rno-miR-673-5p	-0.4602	99	up
ENSRNOG00000000655	Ptprc	rno-miR-874-3p	-0.3372	98	up
ENSRNOG00000002309	Hlx	rno-miR-20b-3p	-0.23515	96	up
ENSRNOG00000002309	Hlx	rno-miR-503-5p	-0.2552	98	up
ENSRNOG00000002393	Eprs	rno-miR-107-3p	-0.3393	99	up
ENSRNOG00000002393	Eprs	rno-miR-107-3p	-0.27925	97	up
ENSRNOG00000002393	Eprs	rno-miR-199a-5p	-0.37625	99	up
ENSRNOG00000002393	Eprs	rno-miR-672-3p	-0.2931	96	up
ENSRNOG00000002418	Tgfb2	rno-miR-199a-5p	-0.31415	97	up
ENSRNOG00000002418	Tgfb2	rno-miR-708-5p	-0.27925	98	up
ENSRNOG00000002460	Serpinb2	rno-miR-205	-0.51515	99	up
ENSRNOG00000002460	Serpinb2	rno-miR-297	-0.3801	98	up
ENSRNOG00000002460	Serpinb2	rno-miR-326-3p	-0.39045	99	up
ENSRNOG00000002460	Serpinb2	rno-miR-330-5p	-0.3802	99	up
ENSRNOG00000002460	Serpinb2	rno-miR-347	-0.41415	99	up
ENSRNOG00000002460	Serpinb2	rno-miR-412-3p	-0.33415	98	up
ENSRNOG00000002460	Serpinb2	rno-miR-433-3p	-0.34705	97	up
ENSRNOG00000002525	Ptgs2	rno-miR-214-3p	-0.4212	99	up
ENSRNOG00000002525	Ptgs2	rno-miR-216a-5p	-0.37415	96	up
ENSRNOG00000002525	Ptgs2	rno-miR-339-3p	-0.26835	97	up
ENSRNOG00000002525	Ptgs2	rno-miR-466b-3p	-0.4942	97	up
ENSRNOG00000001195	Trpv4	rno-miR-3547	-0.46215	99	up
ENSRNOG00000001270	Hvcn1	rno-miR-1843b-5p	-0.37835	99	up
ENSRNOG00000001270	Hvcn1	rno-miR-665	-0.3282	98	up
ENSRNOG00000001270	Hvcn1	rno-miR-666-3p	-0.29715	98	up
ENSRNOG00000001277	Mafk	rno-miR-3120	-0.43325	98	up
ENSRNOG00000001277	Mafk	rno-miR-667-3p	-0.39015	99	up
ENSRNOG00000001414	Serpine1	rno-miR-149-5p	-0.3583	99	up
ENSRNOG00000001414	Serpine1	rno-miR-6328	-0.3072	97	up
ENSRNOG00000001417	Plod3	rno-miR-146b-3p	-0.2532	96	up
ENSRNOG00000001417	Plod3	rno-miR-3577	-0.33625	99	up
ENSRNOG00000001425	Sh2b2	rno-miR-3552	-0.30405	99	up
ENSRNOG00000001480	Ncf1	rno-miR-6316	-0.3813	98	up
ENSRNOG00000001480	Ncf1	rno-miR-6323	-0.3973	99	up
ENSRNOG00000021856	Lat2	rno-miR-149-5p	-0.29735	97	up
ENSRNOG00000022392	Hspb8	rno-miR-3573-5p	-0.33125	98	up
ENSRNOG00000022392	Hspb8	rno-miR-615	-0.3123	96	up
ENSRNOG00000022533	Micall2	rno-miR-1956-5p	-0.3062	96	up
ENSRNOG00000022698	Vsig10	rno-miR-1199-5p	-0.32815	96	up
ENSRNOG00000026653	Hcar2	rno-miR-6315	-0.35215	97	up
ENSRNOG00000031162	Ccl24	rno-miR-5132-5p	-0.31415	98	up
ENSRNOG00000037446	Pxmp2	rno-miR-3562	-0.3192	98	down
ENSRNOG00000042607	Rhof	rno-miR-1247-5p	-0.3173	98	up
ENSRNOG00000042607	Rhof	rno-miR-1306-5p	-0.32815	97	up
ENSRNOG00000042607	Rhof	rno-miR-3557-3p	-0.37015	98	up
ENSRNOG00000042607	Rhof	rno-miR-3593-5p	-0.3254	97	up
ENSRNOG00000042607	Rhof	rno-miR-3594-3p	-0.33825	97	up
ENSRNOG00000042607	Rhof	rno-miR-409b	-0.3292	98	up
ENSRNOG00000046761	AABR07035375.1	rno-miR-3085	-0.36325	98	up
ENSRNOG00000046761	AABR07035375.1	rno-miR-3568	-0.37725	97	up
ENSRNOG00000046761	AABR07035375.1	rno-miR-5132-3p	-0.34515	98	up
ENSRNOG00000046761	AABR07035375.1	rno-miR-873-3p	-0.34925	99	up
ENSRNOG00000046761	AABR07035375.1	rno-miR-873-5p	-0.40235	99	up
ENSRNOG00000000034	Nuak2	rno-miR-6325	-0.33715	96	up
ENSRNOG00000000655	Ptprc	rno-miR-6324	-0.3302	97	up
ENSRNOG00000000655	Ptprc	rno-miR-667-5p	-0.30625	96	up
ENSRNOG00000002309	Hlx	rno-miR-760-5p	-0.31915	97	up
ENSRNOG00000002393	Eprs	rno-miR-490-3p	-0.3132	97	up
ENSRNOG00000002393	Eprs	rno-miR-679	-0.3592	98	up
ENSRNOG00000002418	Tgfb2	rno-miR-148a-3p	-0.43645	99	up
ENSRNOG00000002418	Tgfb2	rno-miR-3085	-0.3352	97	up
ENSRNOG00000002418	Tgfb2	rno-miR-344g	-0.30025	97	up
ENSRNOG00000002418	Tgfb2	rno-miR-3553	-0.3122	97	up
ENSRNOG00000002418	Tgfb2	rno-miR-760-3p	-0.39915	99	up
ENSRNOG00000002460	Serpinb2	rno-let-7g-3p	-0.38715	98	up
ENSRNOG00000002460	Serpinb2	rno-miR-3547	-0.3802	98	up
ENSRNOG00000002460	Serpinb2	rno-miR-3558-5p	-0.4793	99	up
ENSRNOG00000002460	Serpinb2	rno-miR-6331	-0.2932	97	up
ENSRNOG00000002525	Ptgs2	rno-miR-3544	-0.32525	99	up
ENSRNOG00000002525	Ptgs2	rno-miR-761	-0.4212	99	up
ENSRNOG00000015727	Loxl4	rno-miR-6328	-0.29725	97	up
ENSRNOG00000015807	Pyroxd2	rno-miR-6328	-0.3602	98	down
ENSRNOG00000015807	Pyroxd2	rno-miR-6332	-0.39015	99	down
ENSRNOG00000015810	Trip13	rno-miR-1199-5p	-0.3042	96	up
ENSRNOG00000015860	Gipr	rno-miR-344i	-0.3542	96	up
ENSRNOG00000015860	Gipr	rno-miR-3593-5p	-0.3333	98	up
ENSRNOG00000015948	Slc1a5	rno-miR-3584-5p	-0.3413	97	up
ENSRNOG00000015948	Slc1a5	rno-miR-6334	-0.2604	96	up
ENSRNOG00000016166	Pdlim1	rno-miR-761	-0.3693	99	up
ENSRNOG00000016362	Gpr4	rno-miR-1843b-5p	-0.2554	97	up
ENSRNOG00000016362	Gpr4	rno-miR-3557-3p	-0.3053	97	up
ENSRNOG00000016367	Vasp	rno-miR-3072	-0.33015	97	up
ENSRNOG00000016367	Vasp	rno-miR-667-3p	-0.2671	96	up
ENSRNOG00000016367	Vasp	rno-miR-711	-0.3541	98	up
ENSRNOG00000016377	Cep55	rno-miR-1199-5p	-0.3521	98	up
ENSRNOG00000016416	Rnh1	rno-miR-1896	-0.2782	97	up
ENSRNOG00000016496	Ctsc	rno-miR-3085	-0.43015	99	up
ENSRNOG00000016496	Ctsc	rno-miR-3552	-0.4871	99	up
ENSRNOG00000016701	Gng8	rno-miR-1306-5p	-0.3212	97	down
ENSRNOG00000016737	Tcerg1l	rno-miR-666-3p	-0.27325	96	down
ENSRNOG00000016756	Ptgir	rno-miR-3577	-0.33515	96	up
ENSRNOG00000016825	Cd3eap	rno-miR-3572	-0.4425	98	up
ENSRNOG00000016825	Cd3eap	rno-miR-5132-5p	-0.2762	96	up
ENSRNOG00000016831	Serpinh1	rno-miR-3473	-0.3522	97	up
ENSRNOG00000016831	Serpinh1	rno-miR-5132-5p	-0.3212	98	up
ENSRNOG00000017118	P4ha3	rno-miR-666-3p	-0.2933	97	up
ENSRNOG00000017118	P4ha3	rno-miR-667-5p	-0.31715	97	up
ENSRNOG00000017118	P4ha3	rno-miR-7578	-0.2753	97	up
ENSRNOG00000017277	Igsf6	rno-miR-3583-3p	-0.3362	97	up
ENSRNOG00000017277	Igsf6	rno-miR-490-3p	-0.27815	96	up
ENSRNOG00000017386	Il11	rno-miR-1224	-0.2872	99	up
ENSRNOG00000017386	Il11	rno-miR-6318	-0.4082	99	up
ENSRNOG00000017386	Il11	rno-miR-6331	-0.4692	98	up
ENSRNOG00000017469	Anxa1	rno-let-7g-3p	-0.5072	99	up
ENSRNOG00000017469	Anxa1	rno-miR-3594-5p	-0.3682	98	up
ENSRNOG00000017679	Cckbr	rno-miR-148a-3p	-0.2812	96	down
ENSRNOG00000017679	Cckbr	rno-miR-665	-0.33725	98	down
ENSRNOG00000017703	Unc93b1	rno-miR-3072	-0.3672	99	up
ENSRNOG00000017703	Unc93b1	rno-miR-3594-3p	-0.37615	98	up
ENSRNOG00000017725	Pnlip	rno-miR-149-5p	-0.3092	98	down
ENSRNOG00000017725	Pnlip	rno-miR-3068-5p	-0.4161	99	down
ENSRNOG00000017725	Pnlip	rno-miR-3594-5p	-0.3172	96	down
ENSRNOG00000017725	Pnlip	rno-miR-6320	-0.3782	97	down
ENSRNOG00000017854	Ucp2	rno-miR-3075	-0.4322	99	up
ENSRNOG00000017854	Ucp2	rno-miR-3569	-0.4262	99	up
ENSRNOG00000017980	Itgal	rno-miR-1843b-5p	-0.3612	99	up
ENSRNOG00000017980	Itgal	rno-miR-1956-5p	-0.3062	96	up
ENSRNOG00000017980	Itgal	rno-miR-490-3p	-0.3743	99	up
ENSRNOG00000018029	Doc2g	rno-miR-876	-0.3673	96	down
ENSRNOG00000018086	Slc22a8	rno-miR-667-5p	-0.3342	98	down
ENSRNOG00000018487	Slc3a2	rno-miR-328b-3p	-0.3082	99	up
ENSRNOG00000018487	Slc3a2	rno-miR-6324	-0.32115	96	up
ENSRNOG00000018487	Slc3a2	rno-miR-6334	-0.35615	99	up
ENSRNOG00000018524	Ezr	rno-miR-3558-5p	-0.3972	98	up
ENSRNOG00000018524	Ezr	rno-miR-802-3p	-0.3843	97	up
ENSRNOG00000018606	Olr59	rno-miR-3068-5p	-0.3492	98	down
ENSRNOG00000018606	Olr59	rno-miR-3574	-0.4161	99	down
ENSRNOG00000018627	Plekhb1	rno-miR-3084a-3p	-0.30625	97	down
ENSRNOG00000018627	Plekhb1	rno-miR-3084b-3p	-0.30625	97	down
ENSRNOG00000018627	Plekhb1	rno-miR-3084d	-0.30625	97	down
ENSRNOG00000018627	Plekhb1	rno-miR-3589	-0.2562	96	down
ENSRNOG00000018752	Clcf1	rno-miR-3573-5p	-0.39425	98	up
ENSRNOG00000002667	Lamc2	rno-miR-212-5p	-0.3501	96	up
ENSRNOG00000002667	Lamc2	rno-miR-664-1-5p	-0.4014	98	up
ENSRNOG00000002667	Lamc2	rno-miR-664-2-5p	-0.3973	98	up
ENSRNOG00000002680	Lamc1	rno-miR-205	-0.41225	98	up
ENSRNOG00000002680	Lamc1	rno-miR-24-3p	-0.3722	97	up
ENSRNOG00000002723	Sele	rno-miR-103-1-5p	-0.3922	98	up
ENSRNOG00000002723	Sele	rno-miR-193a-5p	-0.3172	96	up
ENSRNOG00000002723	Sele	rno-miR-214-3p	-0.2822	96	up
ENSRNOG00000002723	Sele	rno-miR-23b-5p	-0.3322	96	up
ENSRNOG00000002723	Sele	rno-miR-26b-3p	-0.3272	96	up
ENSRNOG00000002723	Sele	rno-miR-324-3p	-0.33735	97	up
ENSRNOG00000002723	Sele	rno-miR-672-3p	-0.54625	99	up
ENSRNOG00000002730	Rgs5	rno-miR-328a-3p	-0.3992	99	down
ENSRNOG00000002776	Sell	rno-miR-185-3p	-0.32915	96	up
ENSRNOG00000002794	Selp	rno-miR-134-3p	-0.3972	97	up
ENSRNOG00000002794	Selp	rno-miR-20b-3p	-0.25415	96	up
ENSRNOG00000002794	Selp	rno-miR-21-3p	-0.32515	96	up
ENSRNOG00000002926	Uap1	rno-miR-141-5p	-0.3702	97	up
ENSRNOG00000002926	Uap1	rno-miR-337-3p	-0.39215	98	up
ENSRNOG00000003018	Olfml2b	rno-miR-17-2-3p	-0.28505	96	up
ENSRNOG00000003018	Olfml2b	rno-miR-191a-3p	-0.2953	96	up
ENSRNOG00000003018	Olfml2b	rno-miR-342-3p	-0.30425	96	up
ENSRNOG00000003018	Olfml2b	rno-miR-540-3p	-0.3722	99	up
ENSRNOG00000003237	Tp53bp2	rno-miR-142-3p	-0.4102	97	down
ENSRNOG00000003237	Tp53bp2	rno-miR-196b-5p	-0.3783	99	down
ENSRNOG00000003237	Tp53bp2	rno-miR-205	-0.3132	96	down
ENSRNOG00000003237	Tp53bp2	rno-miR-320-3p	-0.5241	99	down
ENSRNOG00000003515	Ephx1	rno-miR-204-3p	-0.37915	97	down
ENSRNOG00000003515	Ephx1	rno-miR-343	-0.3053	96	down
ENSRNOG00000003515	Ephx1	rno-miR-383-3p	-0.4222	99	down
ENSRNOG00000003515	Ephx1	rno-miR-449a-3p	-0.4182	97	down
ENSRNOG00000003538	Adamts4	rno-miR-212-5p	-0.37135	98	up
ENSRNOG00000003538	Adamts4	rno-miR-343	-0.3312	96	up
ENSRNOG00000003538	Adamts4	rno-miR-344a-5p	-0.32315	97	up
ENSRNOG00000003538	Adamts4	rno-miR-484	-0.3252	97	up
ENSRNOG00000003745	Atf3	rno-miR-185-5p	-0.3304	96	up
ENSRNOG00000003895	Rgs1	rno-miR-140-3p	-0.36125	97	up
ENSRNOG00000003895	Rgs1	rno-miR-17-2-3p	-0.28425	96	up
ENSRNOG00000003895	Rgs1	rno-miR-191a-3p	-0.2781	96	up
ENSRNOG00000003895	Rgs1	rno-miR-27a-3p	-0.41225	98	up
ENSRNOG00000003895	Rgs1	rno-miR-27b-3p	-0.41225	98	up
ENSRNOG00000003895	Rgs1	rno-miR-383-3p	-0.37725	98	up
ENSRNOG00000003895	Rgs1	rno-miR-673-5p	-0.3942	99	up
ENSRNOG00000003917	Uck2	rno-miR-139-5p	-0.4003	98	up
ENSRNOG00000003917	Uck2	rno-miR-466b-5p	-0.4863	98	up
ENSRNOG00000003927	Cd55	rno-miR-125a-5p	-0.39015	98	up
ENSRNOG00000003927	Cd55	rno-miR-125b-5p	-0.39835	98	up
ENSRNOG00000003927	Cd55	rno-miR-194-3p	-0.28435	97	up
ENSRNOG00000003927	Cd55	rno-miR-329-5p	-0.3412	96	up
ENSRNOG00000003927	Cd55	rno-miR-349	-0.4433	99	up
ENSRNOG00000003927	Cd55	rno-miR-351-5p	-0.3922	98	up
ENSRNOG00000003927	Cd55	rno-miR-664-3p	-0.44915	97	up
ENSRNOG00000003927	Cd55	rno-miR-743b-5p	-0.5851	99	up
ENSRNOG00000004111	Soat1	rno-miR-139-3p	-0.2562	96	up
ENSRNOG00000004111	Soat1	rno-miR-31a-5p	-0.3604	98	up
ENSRNOG00000004111	Soat1	rno-miR-343	-0.4931	99	up
ENSRNOG00000004111	Soat1	rno-miR-532-3p	-0.32125	96	up
ENSRNOG00000004195	Dtl	rno-miR-141-5p	-0.3974	98	up
ENSRNOG00000004195	Dtl	rno-miR-207	-0.41645	99	up
ENSRNOG00000004195	Dtl	rno-miR-20b-3p	-0.30435	98	up
ENSRNOG00000004195	Dtl	rno-miR-298-5p	-0.4273	99	up
ENSRNOG00000004195	Dtl	rno-miR-339-3p	-0.3152	97	up
ENSRNOG00000004698	Cd244	rno-miR-210-3p	-0.26325	97	up
ENSRNOG00000004698	Cd244	rno-miR-212-5p	-0.3962	99	up
ENSRNOG00000004698	Cd244	rno-miR-328a-3p	-0.3022	96	up
ENSRNOG00000004726	Mapkapk2	rno-miR-107-3p	-0.2924	96	up
[truncated: 2,278 more rows]
