# Supplementary material for: Deep Sequencing of the Rat MCAO Cortexes Reveals Crucial circRNAs Involved in Early Stroke Events and Their Regulatory Networks
Source: Neural Plast. 2021 Nov 24;2021:9942537. doi: 10.1155/2021/9942537 (PMC8635952; doi:10.1155/2021/9942537)
Supplement: Supplementary Materials — The following are available online. Figure S1: distribution of circRNA reads. Figure S2: tissue enrichment of select genes. Table S1: neurobehavioral scores and performance of the selected rats in the MCAO group and sham group. Table S2: summary of the mapping data from the cortex tissue. Table S3: circRNA_known. Table S4: circRNA_newname. Table S5: DE-circRNAs. Table S6: Biological_Process_enrich. Table S7: Molecular_Function_enrich. Table S8: Cellular_Component_enrich. Table S9: KEGG_pathway_enrich. Table S10: cyto-scape_circRNA-miRNA-mRNA. Table S11: expression of select mRNAs. [file 9942537.f1.zip › Table S11 Expression of select mRNAs.txt]

symbol	counts
ENSRNOG00000007290	490991
ENSRNOG00000005479	443729
ENSRNOG00000010331	293798
ENSRNOG00000018712	265075
ENSRNOG00000033134	243516
ENSRNOG00000000902	238866
ENSRNOG00000018294	213473
ENSRNOG00000017939	183659
ENSRNOG00000011775	180794
ENSRNOG00000013009	165933
ENSRNOG00000001148	154251
ENSRNOG00000010989	140764
ENSRNOG00000028498	132522
ENSRNOG00000005348	129748
ENSRNOG00000020478	129709
ENSRNOG00000013963	129354
ENSRNOG00000043451	127413
ENSRNOG00000006527	122648
ENSRNOG00000002393	118681
ENSRNOG00000018087	117799
ENSRNOG00000031852	117700
ENSRNOG00000047137	107333
ENSRNOG00000006094	106446
ENSRNOG00000018566	105243
ENSRNOG00000016326	102846
ENSRNOG00000048036	96324
ENSRNOG00000003134	92570
ENSRNOG00000015445	90844
ENSRNOG00000002730	90658
ENSRNOG00000020876	90402
ENSRNOG00000032297	90310
ENSRNOG00000017689	89324
ENSRNOG00000001006	88580
ENSRNOG00000033261	88123
ENSRNOG00000011559	88098
ENSRNOG00000016281	84991
ENSRNOG00000007281	78390
ENSRNOG00000002525	77722
ENSRNOG00000011931	75427
ENSRNOG00000018487	71928
ENSRNOG00000001414	71716
ENSRNOG00000002680	70409
ENSRNOG00000016275	67303
ENSRNOG00000006237	63704
ENSRNOG00000018627	61998
ENSRNOG00000000505	61349
ENSRNOG00000019549	60857
ENSRNOG00000017392	60504
ENSRNOG00000018524	60397
ENSRNOG00000014297	60263
ENSRNOG00000001113	55325
ENSRNOG00000011913	55173
ENSRNOG00000023972	54587
ENSRNOG00000011989	52912
ENSRNOG00000009629	52582
ENSRNOG00000001492	52378
ENSRNOG00000043099	49534
ENSRNOG00000010311	49022
ENSRNOG00000011310	48765
ENSRNOG00000022753	48204
ENSRNOG00000014117	47841
ENSRNOG00000037765	47750
ENSRNOG00000000158	45998
ENSRNOG00000032917	45656
ENSRNOG00000009345	45466
ENSRNOG00000013971	45381
ENSRNOG00000014320	45077
ENSRNOG00000001214	45020
ENSRNOG00000013413	44934
ENSRNOG00000019018	43985
ENSRNOG00000045654	43924
ENSRNOG00000019450	42780
ENSRNOG00000002336	42677
ENSRNOG00000007636	40042
ENSRNOG00000008088	39521
ENSRNOG00000021472	39488
ENSRNOG00000021231	39269
ENSRNOG00000016050	39109
ENSRNOG00000020716	37763
ENSRNOG00000019023	37758
ENSRNOG00000012956	37674
ENSRNOG00000012782	36456
ENSRNOG00000014366	36123
ENSRNOG00000031421	36002
ENSRNOG00000016831	35859
ENSRNOG00000014479	35297
ENSRNOG00000031244	35210
ENSRNOG00000025589	34933
ENSRNOG00000010971	34636
ENSRNOG00000007338	33653
ENSRNOG00000036813	33289
ENSRNOG00000013306	33252
ENSRNOG00000016416	33020
ENSRNOG00000010319	32408
ENSRNOG00000026466	30275
ENSRNOG00000018371	30088
ENSRNOG00000023226	29817
ENSRNOG00000000775	29811
ENSRNOG00000002461	29774
ENSRNOG00000012698	29511
ENSRNOG00000011518	29089
ENSRNOG00000020657	29030
ENSRNOG00000008301	29010
ENSRNOG00000016617	28982
ENSRNOG00000011352	28889
ENSRNOG00000046327	28803
ENSRNOG00000021027	28640
ENSRNOG00000014548	28267
ENSRNOG00000021824	28255
ENSRNOG00000010897	26654
ENSRNOG00000002524	26490
ENSRNOG00000004672	26398
ENSRNOG00000002926	26161
ENSRNOG00000010645	26050
ENSRNOG00000011323	25705
ENSRNOG00000021017	25433
ENSRNOG00000049497	25298
ENSRNOG00000010475	25100
ENSRNOG00000010799	25061
ENSRNOG00000014702	24499
ENSRNOG00000005480	24200
ENSRNOG00000019728	24037
ENSRNOG00000012302	24011
ENSRNOG00000001201	23764
ENSRNOG00000007302	23673
ENSRNOG00000004726	23636
ENSRNOG00000020848	23562
ENSRNOG00000000463	23554
ENSRNOG00000043098	23370
ENSRNOG00000032002	23016
ENSRNOG00000013895	22928
ENSRNOG00000012988	22466
ENSRNOG00000024689	22315
ENSRNOG00000018836	21909
ENSRNOG00000026392	21877
ENSRNOG00000018170	21277
ENSRNOG00000009533	21203
ENSRNOG00000028461	21202
ENSRNOG00000012779	21094
ENSRNOG00000020918	21072
ENSRNOG00000018992	21023
ENSRNOG00000021264	20998
ENSRNOG00000007584	20926
ENSRNOG00000005284	20893
ENSRNOG00000022392	20559
ENSRNOG00000012630	20419
ENSRNOG00000001173	20145
ENSRNOG00000020938	20100
ENSRNOG00000020182	20093
ENSRNOG00000014034	19988
ENSRNOG00000018445	19893
ENSRNOG00000013916	19564
ENSRNOG00000002418	19560
ENSRNOG00000003538	19386
ENSRNOG00000000991	19286
ENSRNOG00000002232	18768
ENSRNOG00000015496	18717
ENSRNOG00000049075	18576
ENSRNOG00000033912	18566
ENSRNOG00000019041	18344
ENSRNOG00000045829	18293
ENSRNOG00000028703	17961
ENSRNOG00000029682	17885
ENSRNOG00000011800	17789
ENSRNOG00000016467	17635
ENSRNOG00000007102	17567
ENSRNOG00000047594	17436
ENSRNOG00000012362	17292
ENSRNOG00000050697	17161
ENSRNOG00000050190	17033
ENSRNOG00000001417	16672
ENSRNOG00000031536	16668
ENSRNOG00000032206	16403
ENSRNOG00000009832	16368
ENSRNOG00000029528	16154
ENSRNOG00000005695	16137
ENSRNOG00000016346	16118
ENSRNOG00000002667	16086
ENSRNOG00000016496	16048
ENSRNOG00000050404	15420
ENSRNOG00000011377	15199
ENSRNOG00000018483	15187
ENSRNOG00000013436	15120
ENSRNOG00000018646	15037
ENSRNOG00000022116	14890
ENSRNOG00000018166	14879
ENSRNOG00000012216	14873
ENSRNOG00000015441	14779
ENSRNOG00000023334	14759
ENSRNOG00000033099	14723
ENSRNOG00000023389	14703
ENSRNOG00000028872	14560
ENSRNOG00000020811	14527
ENSRNOG00000013090	14358
ENSRNOG00000046829	14194
ENSRNOG00000012580	14114
ENSRNOG00000016675	14011
ENSRNOG00000013945	13812
ENSRNOG00000033192	13699
ENSRNOG00000003237	13608
ENSRNOG00000017962	13428
ENSRNOG00000000394	13303
ENSRNOG00000019388	13242
ENSRNOG00000007705	13138
ENSRNOG00000014405	12993
ENSRNOG00000000299	12877
ENSRNOG00000013770	12761
ENSRNOG00000001277	12750
ENSRNOG00000012122	12676
ENSRNOG00000013196	12289
ENSRNOG00000014426	12034
ENSRNOG00000006116	12024
ENSRNOG00000005524	12021
ENSRNOG00000037957	11993
ENSRNOG00000051158	11926
ENSRNOG00000010947	11857
ENSRNOG00000020925	11826
ENSRNOG00000021062	11781
ENSRNOG00000033528	11631
ENSRNOG00000018225	11618
ENSRNOG00000016828	11610
ENSRNOG00000002196	11479
ENSRNOG00000019559	11424
ENSRNOG00000031743	11247
ENSRNOG00000027024	11244
ENSRNOG00000019246	11189
ENSRNOG00000000523	11155
ENSRNOG00000000824	11117
ENSRNOG00000020881	11055
ENSRNOG00000017469	10990
ENSRNOG00000024352	10923
ENSRNOG00000004111	10895
ENSRNOG00000005615	10825
ENSRNOG00000022247	10818
ENSRNOG00000050647	10749
ENSRNOG00000020746	10745
ENSRNOG00000019118	10691
ENSRNOG00000050996	10687
ENSRNOG00000025430	10570
ENSRNOG00000014936	10562
ENSRNOG00000005697	10559
ENSRNOG00000014276	10533
ENSRNOG00000015078	10528
ENSRNOG00000003098	10508
ENSRNOG00000046452	10499
ENSRNOG00000000081	10435
ENSRNOG00000011932	10419
ENSRNOG00000001224	10373
ENSRNOG00000048831	10300
ENSRNOG00000015812	10286
ENSRNOG00000017819	10278
ENSRNOG00000046379	10265
ENSRNOG00000047786	10264
ENSRNOG00000009955	10190
ENSRNOG00000011253	10185
ENSRNOG00000000655	10141
ENSRNOG00000002312	10105
ENSRNOG00000015488	10100
ENSRNOG00000030712	10077
ENSRNOG00000017453	10066
ENSRNOG00000004373	9999
ENSRNOG00000011346	9910
ENSRNOG00000013805	9837
ENSRNOG00000017307	9817
ENSRNOG00000017539	9805
ENSRNOG00000011068	9730
ENSRNOG00000005809	9499
ENSRNOG00000003515	9492
ENSRNOG00000007415	9485
ENSRNOG00000013973	9459
ENSRNOG00000007457	9442
ENSRNOG00000023778	9390
ENSRNOG00000001242	9291
ENSRNOG00000002074	9230
ENSRNOG00000047737	9193
ENSRNOG00000010775	9044
ENSRNOG00000023463	9024
ENSRNOG00000003018	8958
ENSRNOG00000000906	8747
ENSRNOG00000016367	8740
ENSRNOG00000009140	8728
ENSRNOG00000020845	8706
ENSRNOG00000018659	8679
ENSRNOG00000031576	8639
ENSRNOG00000050854	8485
ENSRNOG00000020246	8468
ENSRNOG00000016587	8337
ENSRNOG00000046761	8285
ENSRNOG00000018421	8257
ENSRNOG00000016696	8254
ENSRNOG00000020298	8234
ENSRNOG00000014872	8105
ENSRNOG00000000010	8085
ENSRNOG00000017679	8070
ENSRNOG00000050792	8057
ENSRNOG00000014350	8051
ENSRNOG00000020300	8044
ENSRNOG00000014532	7870
ENSRNOG00000040024	7782
ENSRNOG00000008534	7658
ENSRNOG00000002159	7648
ENSRNOG00000019179	7475
ENSRNOG00000000816	7472
ENSRNOG00000019387	7441
ENSRNOG00000018950	7393
ENSRNOG00000021670	7393
ENSRNOG00000019330	7374
ENSRNOG00000000493	7262
ENSRNOG00000003745	7220
ENSRNOG00000001807	7201
ENSRNOG00000021181	7172
ENSRNOG00000007041	7143
ENSRNOG00000015491	7126
ENSRNOG00000004972	7103
ENSRNOG00000020229	7098
ENSRNOG00000011647	7073
ENSRNOG00000000827	7041
ENSRNOG00000017220	7013
ENSRNOG00000023908	7010
ENSRNOG00000018384	6981
ENSRNOG00000013902	6964
ENSRNOG00000019342	6925
ENSRNOG00000031801	6882
ENSRNOG00000018086	6871
ENSRNOG00000012058	6849
ENSRNOG00000024127	6836
ENSRNOG00000011901	6826
ENSRNOG00000003703	6730
ENSRNOG00000014132	6728
ENSRNOG00000005214	6597
ENSRNOG00000047706	6375
ENSRNOG00000010085	6332
ENSRNOG00000019202	6300
ENSRNOG00000019229	6233
ENSRNOG00000014768	6227
ENSRNOG00000020164	6218
ENSRNOG00000009822	6183
ENSRNOG00000025130	6182
ENSRNOG00000013791	6070
ENSRNOG00000010107	6045
ENSRNOG00000020470	6045
ENSRNOG00000042607	6024
ENSRNOG00000016737	5994
ENSRNOG00000027463	5979
ENSRNOG00000012280	5979
ENSRNOG00000003917	5930
ENSRNOG00000003183	5922
ENSRNOG00000025619	5893
ENSRNOG00000011821	5867
ENSRNOG00000015948	5797
ENSRNOG00000014776	5689
ENSRNOG00000019147	5612
ENSRNOG00000018752	5541
ENSRNOG00000038976	5447
ENSRNOG00000016825	5429
ENSRNOG00000017854	5418
ENSRNOG00000023400	5414
ENSRNOG00000003927	5391
ENSRNOG00000024728	5390
ENSRNOG00000010658	5377
ENSRNOG00000032844	5364
ENSRNOG00000049970	5356
ENSRNOG00000013747	5346
ENSRNOG00000017619	5326
ENSRNOG00000005374	5256
ENSRNOG00000000521	5237
ENSRNOG00000000485	5232
ENSRNOG00000008182	5125
ENSRNOG00000010938	5098
ENSRNOG00000010325	5055
ENSRNOG00000017874	5045
ENSRNOG00000015860	5039
ENSRNOG00000025415	5029
ENSRNOG00000047854	4987
ENSRNOG00000047864	4968
ENSRNOG00000000373	4921
ENSRNOG00000012582	4920
ENSRNOG00000009401	4904
ENSRNOG00000013014	4894
ENSRNOG00000023013	4887
ENSRNOG00000014258	4854
ENSRNOG00000016166	4837
ENSRNOG00000017703	4820
ENSRNOG00000039754	4799
ENSRNOG00000021787	4766
ENSRNOG00000049614	4688
ENSRNOG00000014387	4670
ENSRNOG00000038881	4664
ENSRNOG00000012721	4660
ENSRNOG00000001960	4610
ENSRNOG00000031163	4606
ENSRNOG00000010081	4590
ENSRNOG00000011260	4545
ENSRNOG00000013304	4534
ENSRNOG00000048356	4514
ENSRNOG00000024159	4512
ENSRNOG00000009388	4505
ENSRNOG00000017093	4500
ENSRNOG00000050869	4478
ENSRNOG00000013228	4465
ENSRNOG00000014188	4445
ENSRNOG00000001480	4444
ENSRNOG00000013309	4384
ENSRNOG00000049422	4368
ENSRNOG00000011167	4341
ENSRNOG00000031540	4318
ENSRNOG00000013928	4316
ENSRNOG00000020401	4315
ENSRNOG00000004273	4309
ENSRNOG00000020465	4280
ENSRNOG00000017386	4262
ENSRNOG00000006320	4244
ENSRNOG00000018606	4236
ENSRNOG00000025371	4184
ENSRNOG00000050780	4166
ENSRNOG00000004192	4164
ENSRNOG00000042041	4155
ENSRNOG00000010516	4108
ENSRNOG00000010666	4104
ENSRNOG00000028638	4052
ENSRNOG00000015577	3961
ENSRNOG00000005871	3960
ENSRNOG00000012160	3959
ENSRNOG00000038999	3921
ENSRNOG00000019573	3901
ENSRNOG00000021856	3897
ENSRNOG00000000457	3887
ENSRNOG00000031834	3885
ENSRNOG00000019701	3851
ENSRNOG00000049491	3828
ENSRNOG00000016581	3818
ENSRNOG00000045728	3700
ENSRNOG00000024382	3697
ENSRNOG00000013387	3694
ENSRNOG00000018215	3693
ENSRNOG00000009331	3692
ENSRNOG00000015075	3684
ENSRNOG00000012049	3676
ENSRNOG00000015310	3665
ENSRNOG00000020552	3633
ENSRNOG00000020991	3622
ENSRNOG00000004327	3604
ENSRNOG00000029191	3573
ENSRNOG00000017869	3571
ENSRNOG00000010941	3545
ENSRNOG00000013167	3490
ENSRNOG00000051002	3430
ENSRNOG00000021199	3381
ENSRNOG00000019311	3358
ENSRNOG00000050210	3355
ENSRNOG00000039415	3352
ENSRNOG00000015156	3333
ENSRNOG00000020481	3321
ENSRNOG00000018716	3313
ENSRNOG00000015155	3291
ENSRNOG00000005608	3281
ENSRNOG00000024426	3280
ENSRNOG00000017980	3255
ENSRNOG00000007002	3221
ENSRNOG00000014610	3206
ENSRNOG00000009372	3200
ENSRNOG00000012109	3186
ENSRNOG00000029662	3183
ENSRNOG00000011683	3161
ENSRNOG00000034191	3133
ENSRNOG00000006079	3118
ENSRNOG00000020652	3107
ENSRNOG00000016112	3062
ENSRNOG00000002802	3058
ENSRNOG00000017118	3056
ENSRNOG00000011483	3036
ENSRNOG00000000529	3033
ENSRNOG00000004700	3014
ENSRNOG00000000456	2998
ENSRNOG00000017725	2993
ENSRNOG00000019141	2990
ENSRNOG00000019780	2986
ENSRNOG00000031167	2963
ENSRNOG00000000723	2952
ENSRNOG00000020865	2939
ENSRNOG00000036980	2934
ENSRNOG00000015859	2902
ENSRNOG00000000034	2871
ENSRNOG00000007993	2857
ENSRNOG00000022107	2814
ENSRNOG00000007044	2792
ENSRNOG00000014011	2788
ENSRNOG00000002723	2785
ENSRNOG00000010105	2765
ENSRNOG00000019283	2750
ENSRNOG00000016378	2747
ENSRNOG00000042971	2699
ENSRNOG00000013917	2698
ENSRNOG00000001270	2687
ENSRNOG00000011130	2671
ENSRNOG00000037446	2666
ENSRNOG00000022094	2655
ENSRNOG00000040052	2647
ENSRNOG00000050183	2643
ENSRNOG00000020482	2624
ENSRNOG00000015746	2590
ENSRNOG00000001431	2581
ENSRNOG00000001425	2561
ENSRNOG00000023162	2530
ENSRNOG00000015807	2448
ENSRNOG00000019270	2443
ENSRNOG00000010076	2434
ENSRNOG00000005223	2429
ENSRNOG00000000451	2428
ENSRNOG00000000994	2418
ENSRNOG00000017286	2400
ENSRNOG00000018760	2371
ENSRNOG00000014336	2361
ENSRNOG00000019358	2332
ENSRNOG00000014653	2324
ENSRNOG00000000455	2303
ENSRNOG00000017259	2297
ENSRNOG00000016571	2294
ENSRNOG00000019838	2294
ENSRNOG00000009514	2270
ENSRNOG00000018782	2217
ENSRNOG00000002191	2163
ENSRNOG00000013172	2123
ENSRNOG00000016560	2122
ENSRNOG00000038835	2107
ENSRNOG00000004444	2107
ENSRNOG00000033215	2096
ENSRNOG00000015593	2078
ENSRNOG00000025094	2046
ENSRNOG00000016248	2031
ENSRNOG00000005433	2017
ENSRNOG00000015448	2013
ENSRNOG00000000704	1976
ENSRNOG00000048222	1972
ENSRNOG00000024952	1965
ENSRNOG00000015727	1958
ENSRNOG00000002218	1934
ENSRNOG00000000658	1928
ENSRNOG00000039744	1906
ENSRNOG00000002911	1896
ENSRNOG00000008736	1888
ENSRNOG00000029549	1864
ENSRNOG00000026235	1847
ENSRNOG00000010691	1847
ENSRNOG00000002256	1842
ENSRNOG00000016362	1801
ENSRNOG00000033734	1791
ENSRNOG00000013407	1760
ENSRNOG00000003895	1757
ENSRNOG00000001830	1749
ENSRNOG00000006025	1729
ENSRNOG00000012008	1721
ENSRNOG00000002460	1719
ENSRNOG00000009433	1698
ENSRNOG00000011316	1694
ENSRNOG00000000692	1686
ENSRNOG00000010079	1685
ENSRNOG00000020942	1685
ENSRNOG00000002217	1680
ENSRNOG00000010866	1674
ENSRNOG00000018131	1667
ENSRNOG00000022698	1660
ENSRNOG00000013922	1656
ENSRNOG00000019129	1653
ENSRNOG00000000907	1648
ENSRNOG00000000459	1638
ENSRNOG00000000795	1636
ENSRNOG00000005037	1633
ENSRNOG00000017484	1629
ENSRNOG00000049580	1622
ENSRNOG00000019675	1596
ENSRNOG00000014398	1581
ENSRNOG00000013862	1548
ENSRNOG00000024115	1542
ENSRNOG00000008596	1541
ENSRNOG00000018029	1535
ENSRNOG00000007866	1529
ENSRNOG00000016701	1503
ENSRNOG00000010903	1486
ENSRNOG00000011557	1477
ENSRNOG00000012172	1477
ENSRNOG00000014143	1472
ENSRNOG00000018003	1466
ENSRNOG00000019466	1453
ENSRNOG00000000920	1438
ENSRNOG00000008758	1428
ENSRNOG00000022533	1351
ENSRNOG00000006921	1312
ENSRNOG00000018822	1306
ENSRNOG00000004649	1300
ENSRNOG00000017277	1298
ENSRNOG00000013641	1297
ENSRNOG00000023588	1279
ENSRNOG00000018694	1276
ENSRNOG00000023991	1263
ENSRNOG00000002776	1252
ENSRNOG00000047977	1252
ENSRNOG00000029529	1251
ENSRNOG00000020281	1246
ENSRNOG00000046745	1235
ENSRNOG00000002408	1233
ENSRNOG00000046663	1222
ENSRNOG00000018770	1215
ENSRNOG00000004195	1173
ENSRNOG00000008492	1172
ENSRNOG00000019890	1169
ENSRNOG00000001195	1168
ENSRNOG00000039560	1145
ENSRNOG00000014948	1136
ENSRNOG00000014202	1123
ENSRNOG00000002728	1119
ENSRNOG00000009582	1117
ENSRNOG00000023126	1104
ENSRNOG00000005807	1100
ENSRNOG00000012481	1092
ENSRNOG00000027125	1078
ENSRNOG00000010296	1073
ENSRNOG00000016037	1070
ENSRNOG00000046658	1069
ENSRNOG00000005413	1069
ENSRNOG00000015599	1060
ENSRNOG00000020059	1050
ENSRNOG00000020628	1034
ENSRNOG00000022710	1031
ENSRNOG00000000837	1023
ENSRNOG00000015113	1008
ENSRNOG00000050040	1001
ENSRNOG00000004698	992
ENSRNOG00000039183	974
ENSRNOG00000002794	965
ENSRNOG00000005302	961
ENSRNOG00000024650	956
ENSRNOG00000003064	947
ENSRNOG00000008450	940
ENSRNOG00000019142	940
ENSRNOG00000012723	936
ENSRNOG00000021560	925
ENSRNOG00000038319	918
ENSRNOG00000019942	915
ENSRNOG00000018346	889
ENSRNOG00000045737	876
ENSRNOG00000043466	864
ENSRNOG00000016654	842
ENSRNOG00000009594	842
ENSRNOG00000050968	835
ENSRNOG00000013069	834
ENSRNOG00000002309	817
ENSRNOG00000019440	814
ENSRNOG00000029131	805
ENSRNOG00000009785	796
ENSRNOG00000024428	794
ENSRNOG00000048430	789
ENSRNOG00000050251	780
ENSRNOG00000047714	778
ENSRNOG00000017981	772
ENSRNOG00000020743	772
ENSRNOG00000048215	769
ENSRNOG00000031598	766
ENSRNOG00000025377	763
ENSRNOG00000026653	726
ENSRNOG00000037302	726
ENSRNOG00000018076	702
ENSRNOG00000021847	662
ENSRNOG00000019265	662
ENSRNOG00000026060	662
ENSRNOG00000012471	662
ENSRNOG00000022256	650
ENSRNOG00000017575	649
ENSRNOG00000023397	648
ENSRNOG00000046048	647
ENSRNOG00000015260	628
ENSRNOG00000038047	626
ENSRNOG00000015423	621
ENSRNOG00000007805	611
ENSRNOG00000008045	607
ENSRNOG00000042526	602
ENSRNOG00000048186	601
ENSRNOG00000004440	576
ENSRNOG00000021521	576
ENSRNOG00000018488	564
ENSRNOG00000031162	562
ENSRNOG00000045684	559
ENSRNOG00000006767	535
ENSRNOG00000008091	505
ENSRNOG00000050071	498
ENSRNOG00000015810	495
ENSRNOG00000015242	481
ENSRNOG00000015308	477
ENSRNOG00000014124	466
ENSRNOG00000004966	462
ENSRNOG00000005888	461
ENSRNOG00000025302	456
ENSRNOG00000010918	455
ENSRNOG00000016756	447
ENSRNOG00000016377	440
ENSRNOG00000015498	365
