# Supplementary material for: Deep Sequencing of the Rat MCAO Cortexes Reveals Crucial circRNAs Involved in Early Stroke Events and Their Regulatory Networks
Source: Neural Plast. 2021 Nov 24;2021:9942537. doi: 10.1155/2021/9942537 (PMC8635952; doi:10.1155/2021/9942537)
Supplement: Supplementary Materials — The following are available online. Figure S1: distribution of circRNA reads. Figure S2: tissue enrichment of select genes. Table S1: neurobehavioral scores and performance of the selected rats in the MCAO group and sham group. Table S2: summary of the mapping data from the cortex tissue. Table S3: circRNA_known. Table S4: circRNA_newname. Table S5: DE-circRNAs. Table S6: Biological_Process_enrich. Table S7: Molecular_Function_enrich. Table S8: Cellular_Component_enrich. Table S9: KEGG_pathway_enrich. Table S10: cyto-scape_circRNA-miRNA-mRNA. Table S11: expression of select mRNAs. [file 9942537.f1.zip › Table S3 circRNA_known.txt]

circRNA_id	circBase_id	circRNA_length	circBase_length	identity	blast_length	blast_mismatch	blast_gap	blast_start1	blast_end1	blast_start2	blast_end2	blast_Evalue	blast_bitscore	ratio1	ratio2
1:1841452|1843935	hsa_circ_0078218|chr6:149953894-149959696-|NM_007044|KATNA1	333	333	91.46	328	28	0	1	328	1	328	2.00E-125	451	90.09	90.09
1:1901431|1906299	hsa_circ_0131012|chr6:149854593-149862722-|NM_139126|PPIL4	608	608	93.4	606	40	0	3	608	3	608	0	898	93.09	93.09
1:2425879|2452054	mmu_circ_0002470|chr10:8017853-8050021-|ENSMUST00000061601|Ust	390	390	95.64	390	17	0	1	390	1	390	3.00E-178	627	95.64	95.64
1:3890868|3949063	hsa_circ_0078165|chr6:147581750-147655358+|NM_001127715|STXBP5	1715	1715	90.86	1707	156	0	1	1707	1	1707	0	2289	90.44	90.44
1:3900408|3902597	mmu_circ_0000141|chr10:9517919-9519866-|NM_001081344|Stxbp5	278	278	92.45	278	21	0	1	278	1	278	2.00E-109	398	92.45	92.45
1:3914894|3949063	hsa_circ_0078164|chr6:147581750-147635772+|NM_001127715|STXBP5	971	971	92.38	971	74	0	1	971	1	971	0	1384	92.38	92.38
1:3932429|3949063	hsa_circ_0078162|chr6:147581750-147612308+|NM_001127715|STXBP5	486	486	92.55	483	36	0	1	483	1	483	0	693	91.98	91.98
1:3941650|3949063	hsa_circ_0007762|chr6:147581750-147599340+|NM_001127715|STXBP5	407	407	93.78	402	25	0	1	402	1	402	2.00E-171	604	92.63	92.63
1:3941650|3964233	hsa_circ_0078160|chr6:147560305-147599340+|NM_001127715|STXBP5	508	508	93.44	503	33	0	1	503	1	503	0	747	92.52	92.52
1:4785926|4786856	hsa_circ_0130947|chr6:146719904-146720835+|ENST00000392299.2|GRM1	931	931	90.44	931	89	0	1	931	1	931	0	1227	90.44	90.44
1:4785926|4815974	mmu_circ_0001907|chr10:10439020-10466589-|ENSMUST00000044306|Grm1	1474	1474	95.12	1474	72	0	1	1474	1	1474	0	2324	95.12	95.12
1:5269856|5289623	mmu_circ_0001941|chr10:10898531-10914167+|ENSMUST00000044053|Shprh	1403	1403	93.73	1403	88	0	1	1403	1	1403	0	2104	93.73	93.73
1:6494975|6514414	mmu_circ_0000144|chr10:12156078-12175362-|NM_011682|Utrn	725	725	94.34	724	41	0	1	724	1	724	0	1110	94.21	94.21
1:13262070|13268495	mmu_circ_0000148|chr10:17809253-17816142+|NM_001111065|Reps1	982	982	92.16	982	77	0	1	982	1	982	0	1387	92.16	92.16
1:15488392|15514085	mmu_circ_0002104|chr10:19743413-19766290+|ENSMUST00000095806|Map3k5	754	754	95.36	754	35	0	1	754	1	754	0	1199	95.36	95.36
1:15488392|15526167	mmu_circ_0002105|chr10:19743413-19778896+|ENSMUST00000095806|Map3k5	1068	1068	94.48	1068	59	0	1	1068	1	1068	0	1646	94.48	94.48
1:15488392|15567557	mmu_circ_0002106|chr10:19743413-19820003+|ENSMUST00000095806|Map3k5	1800	1803	92.79	1803	127	2	1	1800	1	1803	0	2606	93	92.85
1:15700343|15716638	mmu_circ_0002109|chr10:19950589-19966521+|ENSMUST00000116259|Mtap7	459	459	93.46	459	30	0	1	459	1	459	0	682	93.46	93.46
1:15715367|15720844	mmu_circ_0002110|chr10:19965075-19970286+|ENSMUST00000116259|Mtap7	393	393	94.4	393	22	0	1	393	1	393	1.00E-171	604	94.4	94.4
1:15904769|15913213	hsa_circ_0077945|chr6:136494934-136502461+|NM_018945|PDE7B	334	334	90.94	331	30	0	4	334	4	334	8.00E-124	446	90.12	90.12
1:17536371|17560520	mmu_circ_0002144|chr10:28185563-28216751+|ENSMUST00000166468|Ptprk	1032	1032	93.7	1032	65	0	1	1032	1	1032	0	1546	93.7	93.7
1:17549813|17560520	mmu_circ_0002143|chr10:28185563-28203099+|ENSMUST00000166468|Ptprk	721	721	93.76	721	45	0	1	721	1	721	0	1083	93.76	93.76
1:17740072|17769428	mmu_circ_0002140|chr10:28074410-28103530+|ENSMUST00000166468|Ptprk	469	469	94.03	469	28	0	1	469	1	469	0	712	94.03	94.03
1:17769254|17789789	mmu_circ_0002138|chr10:28054281-28074585+|ENSMUST00000166468|Ptprk	373	373	95.44	373	17	0	1	373	1	373	8.00E-169	595	95.44	95.44
1:17769254|17789789	hsa_circ_0003105|chr6:128540066-128563747-|NM_001135648|PTPRK	373	373	91.15	373	33	0	1	373	1	373	4.00E-142	507	91.15	91.15
1:17769254|17854280	mmu_circ_0002137|chr10:27983306-28074585+|ENSMUST00000166468|Ptprk	645	645	94.26	645	37	0	1	645	1	645	0	987	94.26	94.26
1:17854009|17854280	mmu_circ_0002136|chr10:27983306-27983578+|ENSMUST00000166468|Ptprk	272	272	92.65	272	20	0	1	272	1	272	8.00E-108	392	92.65	92.65
1:17854009|17913924	mmu_circ_0002135|chr10:27925939-27983578+|ENSMUST00000166468|Ptprk	395	395	93.92	395	24	0	1	395	1	395	2.00E-169	597	93.92	93.92
1:23995884|24002194	mmu_circ_0000151|chr10:22425498-22431897-|NM_011603|Tbpl1	732	727	95.36	732	29	3	1	732	1	727	0	1158	95.63	96.29
1:23995884|24002194	hsa_circ_0130737|chr6:134301219-134308306+|NM_001253676|TBPL1	732	733	92.04	716	50	4	1	715	1	710	0	1000	90.44	90.31
1:24036382|24037722	mmu_circ_0002122|chr10:22384168-22385512+|ENSMUST00000042261|Slc2a12	1341	1344	92.86	1344	93	1	1	1341	1	1344	0	1947	93.21	93.01
1:28362167|28375861	mmu_circ_0000157|chr10:31237189-31254702-|NM_001146349|Rnf217	399	399	97.99	399	8	0	1	399	1	399	0	693	97.99	97.99
1:28362167|28375861	hsa_circ_0008536|chr6:125366356-125379252+|NM_152553|RNF217	399	399	92.48	399	30	0	1	399	1	399	2.00E-161	571	92.48	92.48
1:28362167|28386980	mmu_circ_0002157|chr10:31225578-31254702-|ENSMUST00000081989|Rnf217	601	601	98.17	601	11	0	1	601	1	601	0	1050	98.17	98.17
1:28362167|28386980	hsa_circ_0077765|chr6:125366356-125398004+|NM_152553|RNF217	601	601	92.18	601	47	0	1	601	1	601	0	850	92.18	92.18
1:29457380|29471715	mmu_circ_0002152|chr10:30267462-30286312-|ENSMUST00000019927|Trmt11	572	572	93.53	572	37	0	1	572	1	572	0	852	93.53	93.53
1:30711411|30718495	hsa_circ_0003625|chr6:127469792-127476583+|NM_032784|RSPO3	537	537	92.75	538	37	2	1	537	1	537	0	776	92.92	92.92
1:31714405|31718649	mmu_circ_0004783|chr13:74326608-74330737-|ENSMUST00000035934|Exoc3	926	926	94.82	926	48	0	1	926	1	926	0	1445	94.82	94.82
1:31714405|31725816	mmu_circ_0004781|chr13:74317882-74330737-|ENSMUST00000035934|Exoc3	1412	1412	94.83	1412	73	0	1	1412	1	1412	0	2204	94.83	94.83
1:31721677|31725816	mmu_circ_0004780|chr13:74317882-74322221-|ENSMUST00000035934|Exoc3	486	486	94.86	486	25	0	1	486	1	486	0	760	94.86	94.86
1:35111517|35128794	mmu_circ_0004775|chr13:70925904-70939923-|ENSMUST00000123552|Adamts16	950	950	93.79	950	59	0	1	950	1	950	0	1428	93.79	93.79
1:35307681|35316189	mmu_circ_0004771|chr13:70731450-70740114-|ENSMUST00000043493|BC018507	727	727	95.87	727	30	0	1	727	1	727	0	1177	95.87	95.87
1:36417425|36419485	mmu_circ_0000477|chr13:69651767-69654781-|NM_198600|Papd7	292	292	94.1	288	17	0	5	292	5	292	1.00E-121	438	92.81	92.81
1:36417425|36421503	mmu_circ_0004769|chr13:69649497-69654781-|ENSMUST00000044081|Papd7	400	400	94.95	396	20	0	5	400	5	400	1.00E-176	621	94	94
1:36417425|36422602	mmu_circ_0004768|chr13:69648440-69654781-|ENSMUST00000044081|Papd7	529	529	95.43	525	24	0	5	529	5	529	0	837	94.71	94.71
1:36417425|36425044	mmu_circ_0004767|chr13:69645793-69654781-|ENSMUST00000044081|Papd7	743	743	95.81	739	31	0	5	743	5	743	0	1194	95.29	95.29
1:36417425|36425044	hsa_circ_0008903|chr5:6737622-6746540+|NM_006999|PAPD7	743	743	90.77	737	68	0	5	741	5	741	0	985	90.04	90.04
1:37607345|37621662	hsa_circ_0129702|chr5:7784477-7804805+|ENST00000338316.4|ADCY2	499	499	90.58	499	47	0	1	499	1	499	0	662	90.58	90.58
1:40593809|40601281	mmu_circ_0002357|chr10:6311222-6318146-|ENSMUST00000120585|Mthfd1l	470	470	93.62	470	30	0	1	470	1	470	0	702	93.62	93.62
1:40593809|40623474	mmu_circ_0002356|chr10:6289679-6318146-|ENSMUST00000120585|Mthfd1l	869	869	94.12	867	51	0	1	867	1	867	0	1319	93.9	93.9
1:40607390|40623474	mmu_circ_0002355|chr10:6289679-6304768-|ENSMUST00000120585|Mthfd1l	399	399	94.71	397	21	0	1	397	1	397	2.00E-175	617	94.24	94.24
1:42508955|42511277	mmu_circ_0002229|chr10:4503915-4505269+|ENSMUST00000064225|Rgs17	325	325	96.92	325	10	0	1	325	1	325	7.00E-154	545	96.92	96.92
1:42508955|42511277	hsa_circ_0131102|chr6:153345396-153347678-|ENST00000206262.1|RGS17	325	325	90.77	325	30	0	1	325	1	325	2.00E-120	435	90.77	90.77
1:43507131|43508768	mmu_circ_0002177|chr10:3516043-3517656-|ENSMUST00000165719|Oprm1	874	874	93.59	874	56	0	1	874	1	874	0	1304	93.59	93.59
1:43823612|43831931	mmu_circ_0002161|chr10:3185733-3193677+|ENSMUST00000015346|Cnksr3	455	455	93.41	455	30	0	1	455	1	455	0	675	93.41	93.41
1:44045275|44061740	hsa_circ_0001654|chr6:155095122-155116273+|NM_014892|SCAF8	576	576	91.32	576	50	0	1	576	1	576	0	787	91.32	91.32
1:44056456|44061740	hsa_circ_0007981|chr6:155108994-155116273+|NM_014892|SCAF8	447	447	90.83	447	41	0	1	447	1	447	8.00E-170	599	90.83	90.83
1:44056456|44077618	mmu_circ_0006684|chr17:3159162-3178348+|ENSMUST00000076734|Scaf8	1264	1261	95.33	1264	56	1	1	1264	1	1261	0	2004	95.49	95.72
1:44355282|44372134	mmu_circ_0006710|chr17:3437227-3454351+|ENSMUST00000169838|Tiam2	1105	1105	93.19	1101	73	2	1	1100	1	1100	0	1616	92.85	92.85
1:44355282|44393411	mmu_circ_0006711|chr17:3437227-3477278+|ENSMUST00000169838|Tiam2	1209	1209	93.05	1208	82	2	1	1207	1	1207	0	1764	92.97	92.97
1:44366948|44372134	mmu_circ_0006712|chr17:3448377-3454351+|ENSMUST00000169838|Tiam2	700	700	92.8	694	48	2	3	695	3	695	0	1003	92	92
1:45923228|45983943	mmu_circ_0006810|chr17:5040579-5097732+|ENSMUST00000115797|Arid1b	345	354	92.66	354	17	1	1	345	1	354	2.00E-140	501	97.39	94.92
1:45923228|46014665	mmu_circ_0006811|chr17:5040579-5127024+|ENSMUST00000115797|Arid1b	456	465	93.55	465	21	1	1	456	1	465	0	684	97.15	95.27
1:46959021|46968866	mmu_circ_0006889|chr17:6060202-6070889-|ENSMUST00000097432|Serac1	887	887	92.22	887	69	0	1	887	1	887	0	1256	92.22	92.22
1:52377326|52401374	mmu_circ_0007105|chr17:9134005-9157580+|ENSMUST00000089085|Pde10a	1260	1260	95.23	1257	60	0	4	1260	4	1260	0	1989	95	95
1:52388783|52401374	mmu_circ_0007104|chr17:9134005-9146788+|ENSMUST00000089085|Pde10a	882	882	94.54	879	48	0	4	882	4	882	0	1358	94.22	94.22
1:52388783|52444705	mmu_circ_0007097|chr17:9091725-9146788+|ENSMUST00000089085|Pde10a	1211	1211	94.63	1211	65	0	1	1211	1	1211	0	1877	94.63	94.63
1:52414237|52444705	mmu_circ_0007096|chr17:9091725-9123424+|ENSMUST00000089085|Pde10a	329	329	95.14	329	16	0	1	329	1	329	5.00E-146	520	95.14	95.14
1:53132723|53136708	mmu_circ_0000724|chr17:8375092-8379446+|NM_001197046|Fgfr1op	409	409	92.91	409	29	0	1	409	1	409	9.00E-169	595	92.91	92.91
1:53764086|53767408	mmu_circ_0006553|chr17:13983278-13986669+|ENSMUST00000137784|Mllt4	530	530	97.55	530	13	0	1	530	1	530	0	907	97.55	97.55
1:57722004|57724160	hsa_circ_0130107|chr5:98228228-98230390-|NM_001270|CHD1	470	470	92.13	470	37	0	1	470	1	470	0	664	92.13	92.13
1:66237010|66237489	mmu_circ_0013863|chr7:13074918-13075393+|ENSMUST00000098822|Zfp606	220	223	95.52	223	7	1	1	220	1	223	3.00E-96	353	97.73	96.41
1:72767483|72775701	mmu_circ_0014176|chr7:4591115-4598542-|ENSMUST00000064099|Ppp6r1	1757	1757	96.98	1757	53	0	1	1757	1	1757	0	2952	96.98	96.98
1:77872644|77874388	mmu_circ_0014027|chr7:16560431-16562461-|ENSMUST00000094821|Gltscr1	409	409	96.82	409	13	0	1	409	1	409	0	684	96.82	96.82
1:78369712|78370333	mmu_circ_0014034|chr7:17002121-17002750+|ENSMUST00000098791|Zc3h4	331	331	92.64	326	24	0	1	326	1	326	5.00E-131	470	91.24	91.24
1:79805721|79810373	mmu_circ_0014050|chr7:19484906-19489288-|ENSMUST00000098780|Ccdc61	553	555	95.5	555	22	2	2	553	1	555	0	883	96.02	95.68
1:79848478|79856028	mmu_circ_0014051|chr7:19527564-19535968+|ENSMUST00000032571|Nova2	311	311	97.75	311	7	0	1	311	1	311	4.00E-151	536	97.75	97.75
1:79941987|79943461	hsa_circ_0109725|chr19:46345507-46347458-|ENST00000245934.7|SYMPK	411	411	91.38	406	35	0	6	411	6	411	4.00E-157	556	90.27	90.27
1:79945447|79946090	hsa_circ_0051564|chr19:46338335-46341873-|NM_004819|SYMPK	306	306	92.36	301	23	0	1	301	1	301	7.00E-119	429	90.85	90.85
1:80443035|80446422	mmu_circ_0014058|chr7:20119312-20122816-|ENSMUST00000058444|Lrrc68	785	785	96.05	785	31	0	1	785	1	785	0	1279	96.05	96.05
1:80443035|80446422	hsa_circ_0004824|chr19:45641771-45646891+|NM_019121|PPP1R37	785	785	91.14	779	69	0	1	779	1	779	0	1057	90.45	90.45
1:80558031|80561322	mmu_circ_0014060|chr7:20228400-20232188-|ENSMUST00000055242|Clptm1	401	401	97.26	401	11	0	1	401	1	401	0	680	97.26	97.26
1:80558031|80561322	hsa_circ_0051419|chr19:45476343-45480717+|NM_001294|CLPTM1	401	401	90.02	401	40	0	1	401	1	401	6.00E-146	520	90.02	90.02
1:80655201|80655563	mmu_circ_0014070|chr7:20323360-20323723-|ENSMUST00000075447|Pvrl2	363	363	94.49	363	20	0	1	363	1	363	3.00E-158	560	94.49	94.49
1:84060848|84061187	mmu_circ_0014102|chr7:28035305-28035662+|ENSMUST00000108378|Adck4	250	250	94.33	247	14	0	1	247	1	247	6.00E-104	379	93.2	93.2
1:84074040|84078236	mmu_circ_0014103|chr7:28049894-28053938+|ENSMUST00000134215|Numbl	431	431	96.06	431	17	0	1	431	1	431	0	702	96.06	96.06
1:84233388|84237861	mmu_circ_0014108|chr7:28208727-28213294-|ENSMUST00000011895|Spnb4	289	289	97.23	289	8	0	1	289	1	289	3.00E-137	490	97.23	97.23
1:84233388|84237861	hsa_circ_0109632|chr19:40998869-41003511+|NM_020971|SPTBN4	289	289	91	289	26	0	1	289	1	289	3.00E-107	390	91	91
1:84431128|84445320	hsa_circ_0051074|chr19:40744811-40761176-|NM_001626|AKT2	533	533	90.62	533	50	0	1	533	1	533	0	708	90.62	90.62
1:85299420|85301576	mmu_circ_0014118|chr7:29242977-29245082+|ENSMUST00000108288|Lrfn1	2157	2105	91.12	2161	132	30	1	2157	1	2105	0	2872	92.68	94.96
1:87327461|87332501	mmu_circ_0014127|chr7:30168214-30173170-|ENSMUST00000085809|Sipa1l3	626	626	96.49	626	22	0	1	626	1	626	0	1035	96.49	96.49
1:89972723|89975077	mmu_circ_0014145|chr7:34901612-34904225-|ENSMUST00000038537|Wtip	383	383	97.13	383	11	0	1	383	1	383	0	647	97.13	97.13
1:89972723|89992143	hsa_circ_0008354|chr19:34981280-34986676+|NM_001080436|WTIP	485	485	90.52	485	46	0	1	485	1	485	0	641	90.52	90.52
1:90104656|90107704	mmu_circ_0014148|chr7:35029984-35033251-|ENSMUST00000108074|4931406P16Rik	1139	1139	95.87	1139	47	0	1	1139	1	1139	0	1844	95.87	95.87
1:90149090|90150334	mmu_circ_0014149|chr7:35069720-35070972-|ENSMUST00000108074|4931406P16Rik	1245	1252	96.33	1252	39	3	1	1245	1	1252	0	2050	97.19	96.65
1:91873487|91883284	mmu_circ_0014158|chr7:36387446-36397574+|ENSMUST00000040844|Ankrd27	839	839	93.68	839	53	0	1	839	1	839	0	1256	93.68	93.68
1:91873490|91883284	mmu_circ_0014158|chr7:36387446-36397574+|ENSMUST00000040844|Ankrd27	836	839	93.66	836	53	0	1	836	4	839	0	1251	93.66	93.33
1:92039556|92043956	mmu_circ_0014159|chr7:36510309-36514795-|ENSMUST00000051377|Dpy19l3	359	359	95.82	359	15	0	1	359	1	359	2.00E-164	580	95.82	95.82
1:93851663|93853240	mmu_circ_0014161|chr7:38264299-38265868-|ENSMUST00000073220|Zfp536	1578	1569	92.27	1578	113	4	1	1578	1	1569	0	2230	92.59	93.12
1:93851663|93866719	mmu_circ_0001559|chr7:38264299-38278857-|NM_172385|Zfp536	1731	1722	92.84	1731	115	4	1	1731	1	1722	0	2501	93.13	93.61
1:93946819|93948996	mmu_circ_0014164|chr7:38352832-38434816-|ENSMUST00000056338|Zfp536	2178	2290	97.15	2178	62	0	1	2178	113	2290	0	3679	97.15	92.4
1:93946819|93948996	mmu_circ_0014163|chr7:38352832-38355010-|ENSMUST00000056338|Zfp536	2178	2178	97.15	2178	62	0	1	2178	1	2178	0	3679	97.15	97.15
1:100913425|100914082	mmu_circ_0001561|chr7:52171210-52171840-|NM_007458|Ap2a1	406	406	96.53	403	14	0	1	403	1	403	0	667	95.81	95.81
1:100913425|100914082	hsa_circ_0003395|chr19:50285013-50285981+|NM_014203|AP2A1	406	406	90.59	404	38	0	3	406	3	406	6.00E-151	536	90.15	90.15
1:102613968|102660697	mmu_circ_0001566|chr7:53845976-53890926-|NM_013789|Sergef	951	951	93.06	951	66	0	1	951	1	951	0	1391	93.06	93.06
1:102638885|102660697	mmu_circ_0014225|chr7:53869987-53890926-|ENSMUST00000033127|Sergef	784	784	93.49	784	51	0	1	784	1	784	0	1166	93.49	93.49
1:102645520|102660697	mmu_circ_0014226|chr7:53876930-53890926-|ENSMUST00000033127|Sergef	562	562	94.13	562	33	0	1	562	1	562	0	856	94.13	94.13
1:102656457|102660697	mmu_circ_0014228|chr7:53888029-53890926-|ENSMUST00000033127|Sergef	387	387	94.06	387	23	0	1	387	1	387	1.00E-166	588	94.06	94.06
1:102817129|102819408	mmu_circ_0014229|chr7:54022463-54024783-|ENSMUST00000014562|Hps5	511	511	92.34	509	37	2	1	508	1	508	0	723	91.98	91.98
1:104740008|104750940	mmu_circ_0014238|chr7:56664002-56675710+|ENSMUST00000050869|Nav2	504	510	93.92	510	25	3	1	504	1	510	0	765	95.63	94.51
1:104792188|104795565	mmu_circ_0014239|chr7:56713465-56720299+|ENSMUST00000107610|Nav2	612	609	94.93	612	28	1	1	612	1	609	0	955	95.26	95.73
1:104793271|104795565	mmu_circ_0014240|chr7:56717278-56720299+|ENSMUST00000107610|Nav2	499	499	94.57	497	27	0	3	499	3	499	0	769	94.19	94.19
1:104793271|104795565	mmu_circ_0014241|chr7:56717281-56720299+|ENSMUST00000107610|Nav2	499	496	94.56	496	27	0	4	499	1	496	0	767	93.99	94.56
1:104879744|104882141	mmu_circ_0014243|chr7:56801169-56803911+|ENSMUST00000107610|Nav2	995	995	95.48	995	45	0	1	995	1	995	0	1589	95.48	95.48
1:104903724|104909139	mmu_circ_0014245|chr7:56826061-56831190+|ENSMUST00000064395|Nav2	515	524	93.47	521	25	4	1	512	1	521	0	765	95.53	93.89
1:105121685|105142233	mmu_circ_0001567|chr7:57041436-57061996+|NM_133740|Prmt3	590	590	95.76	590	25	0	1	590	1	590	0	952	95.76	95.76
1:105587865|105630794	mmu_circ_0014250|chr7:57484161-57535016+|ENSMUST00000081872|Nell1	541	541	96.86	541	17	0	1	541	1	541	0	905	96.86	96.86
1:112034274|112056979	mmu_circ_0014258|chr7:62308122-62330458+|ENSMUST00000082373|Luzp2	334	334	96.41	334	12	0	1	334	1	334	2.00E-155	551	96.41	96.41
1:112034278|112056979	mmu_circ_0014258|chr7:62308122-62330458+|ENSMUST00000082373|Luzp2	330	334	96.36	330	12	0	1	330	5	334	3.00E-153	544	96.36	95.21
1:112435004|112436794	mmu_circ_0014270|chr7:64237994-64240533-|ENSMUST00000068911|Gabrg3	304	304	96.71	304	10	0	1	304	1	304	3.00E-142	507	96.71	96.71
1:112890173|112929030	mmu_circ_0014271|chr7:64708314-64746231-|ENSMUST00000068456|Gabra5	494	494	96.15	494	19	0	1	494	1	494	0	808	96.15	96.15
1:112926910|112929030	hsa_circ_0103224|chr15:27125992-27128704+|ENST00000335625.5|GABRA5	411	411	90.02	411	41	0	1	411	1	411	7.00E-150	532	90.02	90.02
1:113204014|113229405	mmu_circ_0014273|chr7:65020793-65047999+|ENSMUST00000039697|Gabrb3	442	442	96.61	442	15	0	1	442	1	442	0	734	96.61	96.61
1:113204014|113229405	hsa_circ_0103223|chr15:26825465-26866681-|ENST00000541819.2|GABRB3	442	442	93.89	442	27	0	1	442	1	442	0	667	93.89	93.89
1:113225968|113256389	mmu_circ_0014275|chr7:65044235-65071889+|ENSMUST00000039697|Gabrb3	619	619	94.99	619	31	0	1	619	1	619	0	972	94.99	94.99
1:113225968|113256389	hsa_circ_0034181|chr15:26806078-26828561-|NM_000814|GABRB3	619	619	90.29	618	60	0	2	619	2	619	0	809	90.15	90.15
1:113419725|113468638	mmu_circ_0014259|chr7:62422569-62467256+|ENSMUST00000082373|Luzp2	366	366	96.17	366	14	0	1	366	1	366	6.00E-170	599	96.17	96.17
1:116643750|116660509	mmu_circ_0014281|chr7:66527316-66544150+|ENSMUST00000107537|Ube3a	2277	2283	97.11	2283	60	2	1	2277	1	2283	0	3845	97.54	97.28
1:116643750|116660509	hsa_circ_0103210|chr15:25599499-25620910-|NM_000462|UBE3A	2277	2292	92.37	2293	158	6	1	2277	1	2292	0	3249	93.5	92.89
1:125490829|125491822	mmu_circ_0014351|chr7:71839909-71840903+|ENSMUST00000032732|Apba2	994	994	95.47	994	45	0	1	994	1	994	0	1587	95.47	95.47
1:125615538|125648365	mmu_circ_0014353|chr7:71964650-72001105-|ENSMUST00000119118|Fam189a1	246	246	94.24	243	14	0	4	246	4	246	1.00E-101	372	93.09	93.09
1:126177861|126189469	mmu_circ_0014357|chr7:72471147-72482032-|ENSMUST00000102592|Tjp1	818	818	95.72	818	35	0	1	818	1	818	0	1317	95.72	95.72
1:126177861|126189469	hsa_circ_0103267|chr15:30029467-30054641-|ENST00000346128.6|TJP1	818	818	90.71	818	76	0	1	818	1	818	0	1090	90.71	90.71
1:126188351|126189469	hsa_circ_0103270|chr15:30053341-30054641-|ENST00000346128.6|TJP1	421	421	90.5	421	40	0	1	421	1	421	5.00E-157	556	90.5	90.5
1:126188351|126195625	mmu_circ_0014358|chr7:72480917-72488625-|ENSMUST00000102592|Tjp1	926	926	94.6	926	50	0	1	926	1	926	0	1434	94.6	94.6
1:127025462|127025957	mmu_circ_0001580|chr7:73270127-73270623+|NM_001081163|Chsy1	496	496	94.35	496	28	0	1	496	1	496	0	761	94.35	94.35
1:128004539|128018487	mmu_circ_0014361|chr7:74186670-74196923+|ENSMUST00000098382|Adamts17	416	416	95.43	416	19	0	1	416	1	416	0	664	95.43	95.43
1:128501692|128513631	mmu_circ_0014363|chr7:74674471-74690354-|ENSMUST00000053950|Lrrc28	439	439	93.82	437	27	0	3	439	3	439	0	658	93.39	93.39
1:128501692|128526760	mmu_circ_0001581|chr7:74674471-74704855-|NR_028144|Lrrc28	551	551	93.83	551	34	0	1	551	1	551	0	830	93.83	93.83
1:128978104|128978649	mmu_circ_0001582|chr7:75148695-75149241+|NM_010513|Igf1r	546	546	97.79	544	12	0	3	546	3	546	0	939	97.44	97.44
1:128978104|128978649	hsa_circ_0005035|chr15:99250790-99251336+|NM_000875|IGF1R	546	546	95.01	541	27	0	6	546	6	546	0	850	94.14	94.14
1:129142521|129149837	mmu_circ_0014368|chr7:75309878-75318261+|ENSMUST00000005671|Igf1r	610	610	95.25	610	29	0	1	610	1	610	0	966	95.25	95.25
1:131448966|131452460	hsa_circ_0104954|chr15:96877304-96880764+|ENST00000394166.3|NR2F2	716	716	94.09	711	42	0	6	716	6	716	0	1081	93.44	93.44
1:134766138|134777949	mmu_circ_0014377|chr7:80580620-80592199-|ENSMUST00000169922|Chd2	737	737	95.66	737	32	0	1	737	1	737	0	1184	95.66	95.66
1:134766138|134777949	hsa_circ_0104933|chr15:93552374-93563488+|ENST00000394196.4|CHD2	737	740	91.22	740	62	3	1	737	1	740	0	1003	91.59	91.22
1:134799596|134817451	hsa_circ_0104930|chr15:93510554-93528903+|ENST00000394196.4|CHD2	1413	1413	90.73	1413	131	0	1	1413	1	1413	0	1884	90.73	90.73
1:134817263|134828051	hsa_circ_0104925|chr15:93492181-93510743+|ENST00000394196.4|CHD2	812	812	92.28	803	62	0	7	809	7	809	0	1140	91.26	91.26
1:134817263|134848903	hsa_circ_0036964|chr15:93467550-93510743+|NM_001271|CHD2	2149	2127	90.91	2146	173	1	1	2146	1	2124	0	2863	91.76	92.71
1:134822116|134825008	hsa_circ_0036984|chr15:93496586-93499879+|NM_001271|CHD2	498	498	92.53	495	37	0	4	498	4	498	0	710	91.97	91.97
1:134822116|134848903	mmu_circ_0014382|chr7:80635364-80664594-|ENSMUST00000169922|Chd2	1960	1938	94.79	1957	80	1	4	1960	4	1938	0	3029	95.71	96.8
1:134822116|134848903	hsa_circ_0036963|chr15:93467550-93499879+|NM_001271|CHD2	1960	1938	90.51	1960	164	1	1	1960	1	1938	0	2569	91.58	92.62
1:134829807|134832415	hsa_circ_0104920|chr15:93486072-93489446+|ENST00000394196.4|CHD2	551	551	90.56	551	52	0	1	551	1	551	0	730	90.56	90.56
1:134829807|134833821	mmu_circ_0014383|chr7:80644479-80648400-|ENSMUST00000169922|Chd2	707	685	93.35	707	25	1	1	707	1	685	0	1026	96.32	99.42
1:134835309|134848903	hsa_circ_0036960|chr15:93467550-93482948+|NM_001271|CHD2	630	630	91.35	624	54	0	1	624	1	624	0	854	90.48	90.48
1:134843160|134848903	mmu_circ_0014385|chr7:80658975-80664594-|ENSMUST00000169922|Chd2	381	381	96.56	378	13	0	4	381	4	381	3.00E-178	627	95.8	95.8
1:134843160|134848903	hsa_circ_0007262|chr15:93467550-93472321+|NM_001271|CHD2	381	381	93.44	381	25	0	1	381	1	381	7.00E-160	566	93.44	93.44
1:135834530|135843944	mmu_circ_0014390|chr7:81463344-81472910-|ENSMUST00000026897|Slco3a1	503	503	96.62	503	17	0	1	503	1	503	0	835	96.62	96.62
1:136017017|136017482	mmu_circ_0014392|chr7:81649062-81649528-|ENSMUST00000026897|Slco3a1	466	466	94.85	466	24	0	1	466	1	466	0	728	94.85	94.85
1:139943398|139956356	mmu_circ_0014402|chr7:85392040-85405300-|ENSMUST00000039431|Ntrk3	548	548	95.62	548	24	0	1	548	1	548	0	880	95.62	95.62
1:139943398|139956356	hsa_circ_0036657|chr15:88472421-88483984-|NM_001012338|NTRK3	548	548	91.61	548	46	0	1	548	1	548	0	758	91.61	91.61
1:140131618|140142798	mmu_circ_0001585|chr7:85595772-85607828-|NM_182809|Ntrk3	932	932	96.57	932	32	0	1	932	1	932	0	1544	96.57	96.57
1:141024396|141026781	mmu_circ_0014410|chr7:86439393-86442093+|ENSMUST00000037315|Abhd2	301	300	95.35	301	13	1	1	301	1	300	3.00E-133	477	95.35	95.67
1:141053114|141055207	mmu_circ_0014411|chr7:86468354-86470487+|ENSMUST00000037315|Abhd2	344	344	96.22	344	13	0	1	344	1	344	2.00E-159	564	96.22	96.22
1:141053114|141055207	hsa_circ_0036687|chr15:89694907-89698765+|NM_007011|ABHD2	344	344	90.7	344	32	0	1	344	1	344	1.00E-127	459	90.7	90.7
1:142160925|142161359	mmu_circ_0014423|chr7:87513099-87513536-|ENSMUST00000098346|Man2a2	317	317	95.9	317	13	0	1	317	1	317	2.00E-144	514	95.9	95.9
1:142192435|142194379	mmu_circ_0014426|chr7:87541814-87543814-|ENSMUST00000120753|Furin	735	736	93.34	736	48	1	1	735	1	736	0	1086	93.47	93.34
1:142429023|142442406	hsa_circ_0036850|chr15:91136867-91150710+|NM_022769|CRTC3	346	346	90.75	346	32	0	1	346	1	346	8.00E-129	462	90.75	90.75
1:142744886|142750856	mmu_circ_0014431|chr7:88072622-88080022-|ENSMUST00000136556|Sec11a	260	260	97.69	260	6	0	1	260	1	260	2.00E-124	448	97.69	97.69
1:142849916|142856237	mmu_circ_0014432|chr7:88168156-88174513+|ENSMUST00000107353|Zfp592	2412	2418	95.71	2423	86	7	2	2412	2	2418	0	3882	96.6	96.36
1:143179772|143185746	mmu_circ_0014434|chr7:88500760-88506695-|ENSMUST00000098331|Cpeb1	833	833	97.96	832	17	0	1	832	1	832	0	1443	97.84	97.84
1:143179772|143196505	mmu_circ_0014435|chr7:88500760-88517086-|ENSMUST00000098331|Cpeb1	1022	1022	97.65	1021	24	0	1	1021	1	1021	0	1753	97.55	97.55
1:143712491|143718900	mmu_circ_0014438|chr7:89038684-89045309-|ENSMUST00000107305|Hdgfrp3	442	442	97.74	442	10	0	1	442	1	442	0	761	97.74	97.74
1:143712491|143718900	hsa_circ_0104714|chr15:83819966-83826793-|ENST00000299633.4|HDGFRP3	442	445	92.81	445	29	1	1	442	1	445	0	641	93.89	93.26
1:143712491|143723739	mmu_circ_0001589|chr7:89038684-89050522-|NM_013886|Hdgfrp3	519	519	97.3	519	14	0	1	519	1	519	0	881	97.3	97.3
1:143712491|143723739	hsa_circ_0000646|chr15:83819966-83832827-|NM_016073|HDGFRP3	519	522	93.1	522	33	1	1	519	1	522	0	761	94.03	93.49
1:144624156|144639565	hsa_circ_0104696|chr15:82517505-82533744-|NM_024580|EFTUD1	1048	1048	90.55	1048	99	0	1	1048	1	1048	0	1387	90.55	90.55
1:146492561|146503345	mmu_circ_0001590|chr7:91492251-91503077-|NM_007488|Arnt2	476	476	95.17	476	23	0	1	476	1	476	0	752	95.17	95.17
1:146492561|146510287	mmu_circ_0014444|chr7:91492251-91510178-|ENSMUST00000085077|Arnt2	591	591	95.08	589	29	0	3	591	3	591	0	928	94.75	94.75
1:146757368|146759124	mmu_circ_0001591|chr7:91781165-91782919-|NM_022985|Zfand6	381	381	98.43	381	6	0	1	381	1	381	0	671	98.43	98.43
1:151225344|151226199	mmu_circ_0014448|chr7:94750855-94751711+|ENSMUST00000061910|Grm5	856	856	94.39	856	48	0	1	856	1	856	0	1315	94.39	94.39
1:151439440|151439689	mmu_circ_0014449|chr7:94952324-94952574+|ENSMUST00000125009|Grm5	250	250	98.4	250	4	0	1	250	1	250	3.00E-122	440	98.4	98.4
1:151630851|151689447	hsa_circ_0096704|chr11:88323768-88386571-|ENST00000418177.2|GRM5	779	779	93.07	779	54	0	1	779	1	779	0	1140	93.07	93.07
1:151630851|151730188	mmu_circ_0014450|chr7:95123644-95223640+|ENSMUST00000125009|Grm5	1719	1719	96.28	1719	64	0	1	1719	1	1719	0	2820	96.28	96.28
1:151630851|151730188	hsa_circ_0096698|chr11:88300220-88386571-|ENST00000418177.2|GRM5	1719	1719	91.62	1719	144	0	1	1719	1	1719	0	2377	91.62	91.62
1:151662082|151689447	hsa_circ_0096703|chr11:88323768-88338132-|ENST00000418177.2|GRM5	543	543	92.82	543	39	0	1	543	1	543	0	787	92.82	92.82
1:151729249|151730188	mmu_circ_0014451|chr7:95222700-95223640+|ENSMUST00000125009|Grm5	940	940	96.16	938	36	0	3	940	3	940	0	1533	95.96	95.96
1:151729249|151730188	hsa_circ_0096697|chr11:88300220-88301160-|ENST00000418177.2|GRM5	940	940	90.51	938	89	0	3	940	3	940	0	1240	90.32	90.32
1:153989476|154008769	hsa_circ_0023962|chr11:86198378-86219909-|NM_001161586|ME3	342	342	91.15	339	30	0	1	339	1	339	3.00E-128	460	90.35	90.35
1:153989476|154032717	hsa_circ_0023961|chr11:86176132-86219909-|NM_001161586|ME3	452	452	91.59	452	38	0	1	452	1	452	1.00E-177	625	91.59	91.59
1:154197004|154212681	mmu_circ_0014456|chr7:97110765-97125559-|ENSMUST00000107234|Eed	852	852	97.42	852	22	0	1	852	1	852	0	1452	97.42	97.42
1:154202520|154212681	mmu_circ_0014458|chr7:97116222-97125559-|ENSMUST00000107234|Eed	612	612	97.39	612	16	0	1	612	1	612	0	1042	97.39	97.39
1:154405931|154425509	hsa_circ_0023923|chr11:85707868-85742653-|NM_007166|PICALM	1128	1128	94.33	1128	64	0	1	1128	1	1128	0	1729	94.33	94.33
1:154405931|154432139	mmu_circ_0014460|chr7:97308957-97330878+|ENSMUST00000049537|Picalm	1278	1278	97.42	1278	33	0	1	1278	1	1278	0	2178	97.42	97.42
1:154405931|154432139	hsa_circ_0023918|chr11:85701292-85742653-|NM_007166|PICALM	1278	1278	94.68	1278	68	0	1	1278	1	1278	0	1984	94.68	94.68
1:154405931|154447475	mmu_circ_0014461|chr7:97308957-97345530+|ENSMUST00000049537|Picalm	1838	1838	97.55	1838	45	0	1	1838	1	1838	0	3145	97.55	97.55
1:154405931|154447475	hsa_circ_0023891|chr11:85685750-85742653-|NM_007166|PICALM	1838	1814	93.31	1838	99	1	1	1838	1	1814	0	2691	94.56	95.81
1:154406807|154418787	hsa_circ_0096665|chr11:85722072-85737409-|NM_007166|PICALM	492	492	94.51	492	27	0	1	492	1	492	0	760	94.51	94.51
1:154411045|154425509	hsa_circ_0023922|chr11:85707868-85733512-|NM_007166|PICALM	909	909	93.73	909	57	0	1	909	1	909	0	1363	93.73	93.73
1:154431990|154447475	hsa_circ_0023886|chr11:85685750-85701442-|NM_007166|PICALM	710	686	91.69	710	35	1	1	710	1	686	0	963	94.93	98.25
1:154439745|154446214	mmu_circ_0014463|chr7:97337659-97344224+|ENSMUST00000049537|Picalm	455	455	98.02	455	9	0	1	455	1	455	0	791	98.02	98.02
1:154439745|154446214	hsa_circ_0023894|chr11:85687665-85695016-|NM_001008660|PICALM	455	455	94.73	455	24	0	1	455	1	455	0	708	94.73	94.73
1:154439745|154447475	mmu_circ_0014464|chr7:97337659-97345530+|ENSMUST00000049537|Picalm	560	560	97.86	560	12	0	1	560	1	560	0	968	97.86	97.86
1:154439745|154447475	hsa_circ_0006629|chr11:85685750-85695016-|NM_001008660|PICALM	560	560	94.46	560	31	0	1	560	1	560	0	863	94.46	94.46
1:155489154|155489315	mmu_circ_0014467|chr7:98598263-98598425+|ENSMUST00000074273|Dlg2	162	162	97.53	162	4	0	1	162	1	162	1.00E-73	278	97.53	97.53
1:155489154|155489315	mmu_circ_0014468|chr7:98598266-98598425+|ENSMUST00000074273|Dlg2	162	159	97.48	159	4	0	4	162	1	159	6.00E-72	272	95.68	97.48
1:155489154|155489315	hsa_circ_0096611|chr11:84245612-84245774-|NM_001142699|DLG2	162	162	92.59	162	12	0	1	162	1	162	3.00E-60	233	92.59	92.59
1:157431093|157440238	mmu_circ_0014477|chr7:99753717-99763062-|ENSMUST00000126305|Ankrd42	606	606	92.24	606	47	0	1	606	1	606	0	859	92.24	92.24
1:157470071|157490006	mmu_circ_0014479|chr7:99794499-99814375-|ENSMUST00000119954|Pcf11	4248	4254	96.99	4254	122	1	1	4248	1	4254	0	7142	97.25	97.11
1:157730343|157738923	mmu_circ_0013652|chr7:100049668-100067681+|ENSMUST00000076052|Prcp	753	753	92.03	753	60	0	1	753	1	753	0	1059	92.03	92.03
1:161519506|161523421	mmu_circ_0013655|chr7:103698521-103702257+|ENSMUST00000107162|Odz4	558	558	95.88	558	23	0	1	558	1	558	0	904	95.88	95.88
1:161668656|161681442	mmu_circ_0013658|chr7:103843279-103852671+|ENSMUST00000107162|Odz4	591	591	96.79	591	19	0	1	591	1	591	0	987	96.79	96.79
1:161679897|161714217	mmu_circ_0013660|chr7:103851151-103886071+|ENSMUST00000107162|Odz4	932	938	96.16	938	30	1	1	932	1	938	0	1528	97.32	96.7
1:161679897|161714217	hsa_circ_0096544|chr11:78565148-78602381-|ENST00000278550.7|TENM4	932	932	90.56	932	88	0	1	932	1	932	0	1234	90.56	90.56
1:161679897|161752409	mmu_circ_0001594|chr7:103851151-103926529+|NM_011858|Odz4	1430	1436	95.68	1436	56	1	1	1430	1	1436	0	2303	96.43	96.03
1:161679897|161752409	hsa_circ_0096541|chr11:78516336-78602381-|ENST00000278550.7|TENM4	1430	1430	90.53	1425	135	0	1	1425	1	1425	0	1884	90.21	90.21
1:161679897|161772618	hsa_circ_0023835|chr11:78497942-78602381-|NM_001098816|ODZ4	1616	1616	90.46	1614	154	0	1	1614	1	1614	0	2128	90.35	90.35
1:161705913|161714217	mmu_circ_0001595|chr7:103877858-103886071+|NM_011858|Odz4	597	603	95.52	603	21	1	1	597	1	603	0	959	97.32	96.35
1:161705913|161714217	hsa_circ_0096542|chr11:78565148-78574177-|ENST00000278550.7|TENM4	597	597	90.45	597	57	0	1	597	1	597	0	787	90.45	90.45
1:161836734|161847736	mmu_circ_0013668|chr7:104011959-104023041+|ENSMUST00000107162|Odz4	1266	1266	95.18	1266	61	0	1	1266	1	1266	0	2001	95.18	95.18
1:161928871|161946672	mmu_circ_0013671|chr7:104104453-104122072+|ENSMUST00000044466|Nars2	453	453	93.56	450	29	0	4	453	4	453	0	671	92.94	92.94
1:161988635|162006381	mmu_circ_0013673|chr7:104172127-104188546+|ENSMUST00000044466|Nars2	472	475	93.89	475	26	1	1	472	1	475	0	713	94.92	94.32
1:162485778|162488721	hsa_circ_0023734|chr11:77629866-77633517-|NM_033547|INTS4	408	408	90.46	409	37	2	1	408	1	408	2.00E-151	538	90.69	90.69
1:162591046|162615517	mmu_circ_0013676|chr7:104765352-104788020+|ENSMUST00000042399|Rsf1	391	391	98.21	391	7	0	1	391	1	391	0	684	98.21	98.21
1:162591046|162615517	hsa_circ_0096510|chr11:77451775-77475734-|ENST00000308488.6|RSF1	391	391	94.63	391	21	0	1	391	1	391	4.00E-172	606	94.63	94.63
1:162591046|162629583	hsa_circ_0096508|chr11:77436589-77475734-|ENST00000308488.6|RSF1	546	546	93.96	546	33	0	1	546	1	546	0	826	93.96	93.96
1:162639900|162643789	mmu_circ_0001598|chr7:104809322-104813276+|NM_001081267|Rsf1	1982	1976	91.07	1981	169	4	3	1982	3	1976	0	2671	91.22	91.5
1:162830920|162839618	hsa_circ_0096488|chr11:77090285-77103586-|ENST00000356341.3|PAK1	463	460	92.36	458	35	0	6	463	3	460	0	652	91.36	91.96
1:162830920|162843974	hsa_circ_0023685|chr11:77085372-77103586-|NM_001128620|PAK1	501	498	92.45	490	37	0	6	495	3	492	0	701	90.42	90.96
1:162830923|162839618	hsa_circ_0096488|chr11:77090285-77103586-|ENST00000356341.3|PAK1	460	460	92.36	458	35	0	3	460	3	460	0	652	91.96	91.96
1:163182618|163216364	mmu_circ_0001600|chr7:105392458-105414757-|NM_025408|Acer3	394	394	96.45	394	14	0	1	394	1	394	0	651	96.45	96.45
1:163203870|163216364	mmu_circ_0013683|chr7:105400399-105414757-|ENSMUST00000151258|Acer3	335	335	96.42	335	12	0	1	335	1	335	5.00E-156	553	96.42	96.42
1:163554737|163569613	hsa_circ_0023658|chr11:76234198-76248994+|NM_020193|C11orf30	832	831	94.92	827	41	1	1	827	1	826	0	1293	94.35	94.46
1:163564635|163569613	hsa_circ_0096467|chr11:76234198-76239510+|ENST00000529032.1|C11orf30	510	510	93.73	510	32	0	1	510	1	510	0	765	93.73	93.73
1:163564635|163578540	mmu_circ_0013688|chr7:105759176-105770050-|ENSMUST00000038359|2210018M11Rik	831	831	96.03	831	33	0	1	831	1	831	0	1352	96.03	96.03
1:163564635|163578540	hsa_circ_0008189|chr11:76224429-76239510+|NM_020193|C11orf30	831	831	93.26	831	56	0	1	831	1	831	0	1225	93.26	93.26
1:163594856|163604876	mmu_circ_0013692|chr7:105785770-105796414-|ENSMUST00000038359|2210018M11Rik	653	653	97.23	650	18	0	4	653	4	653	0	1101	96.78	96.78
1:163938955|163965127	mmu_circ_0013694|chr7:106128145-106153216-|ENSMUST00000037968|Uvrag	527	527	94.31	527	30	0	1	527	1	527	0	808	94.31	94.31
1:164025518|164055455	mmu_circ_0001601|chr7:106214309-106247983-|NM_178635|Uvrag	320	320	95.62	320	14	0	1	320	1	320	2.00E-144	514	95.62	95.62
1:164931730|164936441	mmu_circ_0013704|chr7:107083671-107091615-|ENSMUST00000080817|Rnf169	266	266	90.23	266	26	0	1	266	1	266	2.00E-94	348	90.23	90.23
1:164931730|164947123	mmu_circ_0001605|chr7:107083671-107104050-|NM_175388|Rnf169	340	340	90.29	340	33	0	1	340	1	340	8.00E-124	446	90.29	90.29
1:165263347|165269846	hsa_circ_0096428|chr11:74062427-74082862-|ENST00000298198.4|PGM2L1	470	470	91.49	470	40	0	1	470	1	470	0	647	91.49	91.49
1:165366392|165367044	mmu_circ_0001606|chr7:107503218-107503871-|NM_028292|Ppme1	187	187	96.26	187	7	0	1	187	1	187	2.00E-82	307	96.26	96.26
1:165366392|165367044	hsa_circ_0096417|chr11:73914772-73915490+|ENST00000328257.8|PPME1	187	187	90.37	187	18	0	1	187	1	187	5.00E-64	246	90.37	90.37
1:165819193|165865115	mmu_circ_0013713|chr7:107935317-107972771+|ENSMUST00000084914|Fam168a	322	322	96.27	322	12	0	1	322	1	322	7.00E-149	529	96.27	96.27
1:166231693|166259335	mmu_circ_0013716|chr7:108325657-108347123+|ENSMUST00000032931|Fchsd2	548	540	95.62	548	16	2	1	548	1	540	0	880	96.72	98.15
1:166231693|166259335	hsa_circ_0096393|chr11:72695132-72726930-|ENST00000409314.1|FCHSD2	548	540	91.42	548	39	2	1	548	1	540	0	752	92.52	93.89
1:166247847|166259335	mmu_circ_0013717|chr7:108334901-108347123+|ENSMUST00000032931|Fchsd2	471	463	95.12	471	15	2	1	471	1	463	0	743	96.39	98.06
1:166247847|166259335	hsa_circ_0096392|chr11:72695132-72712179-|ENST00000409314.1|FCHSD2	471	463	90.87	471	35	2	1	471	1	463	8.00E-180	632	92.14	93.74
1:166334977|166378796	hsa_circ_0096386|chr11:72560799-72632995-|ENST00000409314.1|FCHSD2	810	810	91.23	810	71	0	1	810	1	810	0	1103	91.23	91.23
1:166342480|166368428	mmu_circ_0013719|chr7:108392634-108408287+|ENSMUST00000032931|Fchsd2	552	552	96.92	552	17	0	1	552	1	552	0	926	96.92	96.92
1:166342480|166368428	hsa_circ_0096389|chr11:72578909-72613683-|ENST00000409314.1|FCHSD2	552	552	90.22	552	54	0	1	552	1	552	0	721	90.22	90.22
1:166351174|166368428	mmu_circ_0013720|chr7:108398958-108408287+|ENSMUST00000032931|Fchsd2	384	384	96.09	384	15	0	1	384	1	384	3.00E-178	627	96.09	96.09
1:166351174|166378796	mmu_circ_0013721|chr7:108398958-108420218+|ENSMUST00000032931|Fchsd2	519	519	96.92	519	16	0	1	519	1	519	0	870	96.92	96.92
1:166351174|166378796	hsa_circ_0096385|chr11:72560799-72600990-|ENST00000409314.1|FCHSD2	519	519	90.7	516	48	0	4	519	4	519	0	688	90.17	90.17
1:167111033|167119075	hsa_circ_0023409|chr11:71693806-71701763+|NR_024148|RNF121	384	384	94.79	384	20	0	1	384	1	384	7.00E-170	599	94.79	94.79
1:167111033|167137048	mmu_circ_0013725|chr7:109177525-109191178-|ENSMUST00000106953|Rnf121	564	564	97.7	564	13	0	1	564	1	564	0	970	97.7	97.7
1:167239233|167240124	mmu_circ_0013728|chr7:109287245-109288164-|ENSMUST00000096648|Nup98	337	337	90.8	337	31	0	1	337	1	337	2.00E-125	451	90.8	90.8
1:167246399|167276543	mmu_circ_0013729|chr7:109294070-109324919-|ENSMUST00000096648|Nup98	1569	1568	96.49	1567	54	1	3	1569	3	1568	0	2588	96.37	96.43
1:167254585|167264009	hsa_circ_0020894|chr11:3746332-3756554-|NM_016320|NUP98	439	439	92.26	439	34	0	1	439	1	439	5.00E-177	623	92.26	92.26
1:167260358|167264009	hsa_circ_0004410|chr11:3752620-3756554-|NM_016320|NUP98	322	322	92.48	319	24	0	1	319	1	319	4.00E-127	457	91.61	91.61
1:167260358|167269761	hsa_circ_0008380|chr11:3752620-3765879-|NM_016320|NUP98	463	463	93.7	460	29	0	1	460	1	460	0	689	93.09	93.09
1:167260358|167276543	hsa_circ_0000274|chr11:3752620-3774638-|NM_005387|NUP98	556	556	93.13	553	38	0	1	553	1	553	0	811	92.63	92.63
1:167283557|167293396	hsa_circ_0020912|chr11:3784131-3803375-|NM_016320|NUP98	1114	1114	92.73	1114	81	0	1	1114	1	1114	0	1609	92.73	92.73
1:167461638|167509902	hsa_circ_0020929|chr11:3988781-4080626+|NM_003156|STIM1	474	474	92.41	474	36	0	1	474	1	474	0	676	92.41	92.41
1:167506836|167514018	hsa_circ_0020935|chr11:4076755-4091433+|NM_003156|STIM1	406	406	92.46	398	30	0	9	406	9	406	6.00E-161	569	90.64	90.64
1:170226074|170228277	hsa_circ_0020990|chr11:6243671-6245937-|NM_032127|FAM160A2	1385	1382	91.13	1375	119	2	11	1385	11	1382	0	1860	90.54	90.74
1:171715869|171720495	mmu_circ_0013741|chr7:114645606-114650132+|ENSMUST00000073459|Syt9	423	423	94.33	423	24	0	1	423	1	423	0	649	94.33	94.33
1:173654339|173656527	mmu_circ_0013746|chr7:116197878-116201523-|ENSMUST00000055993|Ric3	394	394	95.43	394	18	0	1	394	1	394	9.00E-179	628	95.43	95.43
1:174684053|174686229	hsa_circ_0007056|chr11:9450086-9452550+|NM_006391|IPO7	546	546	93	543	38	0	4	546	4	546	0	793	92.49	92.49
1:174770213|174772363	hsa_circ_0021204|chr11:9597434-9598810+|NM_003390|WEE1	562	565	90.09	565	53	1	1	562	1	565	0	730	90.93	90.44
1:175171303|175215404	hsa_circ_0096884|chr11:9917489-10011142-|ENST00000256190.8|SBF2	633	633	90.84	633	58	0	1	633	1	633	0	848	90.84	90.84
1:175171303|175218889	mmu_circ_0013763|chr7:117542809-117585881-|ENSMUST00000164759|Sbf2	954	954	96.32	951	35	0	4	954	4	954	0	1563	96.02	96.02
1:175200414|175215404	hsa_circ_0096900|chr11:9983503-10011142-|ENST00000256190.8|SBF2	564	564	91.31	564	49	0	1	564	1	564	0	771	91.31	91.31
1:175200414|175218889	hsa_circ_0096901|chr11:9983503-10015545-|ENST00000256190.8|SBF2	885	885	90.96	885	80	0	1	885	1	885	0	1192	90.96	90.96
1:175200414|175225323	mmu_circ_0013764|chr7:117542809-117590641-|ENSMUST00000164759|Sbf2	999	1068	96.4	999	36	0	1	999	1	999	0	1646	96.4	90.17
1:175225210|175230218	mmu_circ_0013768|chr7:117590527-117595475-|ENSMUST00000164759|Sbf2	356	356	94.66	356	19	0	1	356	1	356	5.00E-156	553	94.66	94.66
1:175225210|175230218	hsa_circ_0007055|chr11:10019812-10024236-|NM_030962|SBF2	356	356	91.74	351	29	0	3	353	3	353	1.00E-136	488	90.45	90.45
1:176311305|176346651	hsa_circ_0021269|chr11:11314575-11362551-|NM_198516|GALNTL4	585	585	90.72	582	54	0	4	585	4	585	0	776	90.26	90.26
1:176334639|176346651	mmu_circ_0013773|chr7:118651566-118663689-|ENSMUST00000049430|Galntl4	420	420	97.14	420	12	0	1	420	1	420	0	710	97.14	97.14
1:176334639|176346651	hsa_circ_0095025|chr11:11348632-11362551-|NM_198516|GALNTL4	420	420	91.61	417	35	0	4	420	4	420	3.00E-163	577	90.95	90.95
1:176374378|176382073	hsa_circ_0095048|chr11:11394061-11400811-|NM_198516|GALNTL4	497	497	91.55	497	42	0	1	497	1	497	0	686	91.55	91.55
1:176374378|176425909	mmu_circ_0013774|chr7:118692189-118742637-|ENSMUST00000106663|Galntl4	664	664	95.63	664	29	0	1	664	1	664	0	1066	95.63	95.63
1:176374378|176425909	hsa_circ_0095049|chr11:11394061-11454334-|NM_198516|GALNTL4	664	664	90.96	664	60	0	1	664	1	664	0	894	90.96	90.96
1:176374378|176449232	hsa_circ_0095050|chr11:11394061-11470483-|NM_198516|GALNTL4	857	857	91.6	857	72	0	1	857	1	857	0	1184	91.6	91.6
1:176425743|176449232	hsa_circ_0095056|chr11:11454167-11470483-|NM_198516|GALNTL4	360	360	91.67	360	30	0	1	360	1	360	7.00E-140	499	91.67	91.67
1:176896627|176905311	hsa_circ_0095161|chr11:11924809-11942041+|NM_017944|USP47	479	479	91.02	479	43	0	1	479	1	479	0	647	91.02	91.02
1:176917366|176923739	mmu_circ_0013777|chr7:119230514-119237000+|ENSMUST00000084708|Usp47	1327	1330	95.19	1330	61	1	1	1327	1	1330	0	2098	95.55	95.34
1:177569617|177569872	mmu_circ_0001612|chr7:119902897-119903153+|NM_001166584|Tead1	256	256	94.53	256	14	0	1	256	1	256	6.00E-109	396	94.53	94.53
1:177651557|177672016	mmu_circ_0013781|chr7:119982929-120005070+|ENSMUST00000164059|Tead1	572	572	96.34	573	19	2	1	572	1	572	0	941	96.5	96.5
1:178145845|178157418	hsa_circ_0095385|chr11:13424714-13443385-|NM_032320|BTBD10	1016	1016	91.72	1015	84	0	2	1016	2	1016	0	1410	91.63	91.63
1:178148681|178157418	hsa_circ_0095388|chr11:13427205-13443385-|NM_032320|BTBD10	905	905	91.02	902	81	0	2	903	2	903	0	1218	90.72	90.72
1:178390101|178392088	mmu_circ_0013784|chr7:120693479-120695516+|ENSMUST00000033018|Far1	411	410	96.59	411	13	1	1	411	1	410	0	680	96.59	96.83
1:178953396|178955232	mmu_circ_0001614|chr7:121202053-121203933-|NM_025846|Rras2	300	300	96.33	300	11	0	1	300	1	300	2.00E-138	494	96.33	96.33
1:178953396|178955232	hsa_circ_0004429|chr11:14316016-14317401-|NM_012250|RRAS2	300	300	91	300	27	0	1	300	1	300	1.00E-111	405	91	91
1:178953396|178955232	hsa_circ_0006906|chr1:53459074-53459374-|NM_001007098|SCP2	300	300	90.67	300	28	0	1	300	1	300	6.00E-110	399	90.67	90.67
1:178953785|178955232	mmu_circ_0013787|chr7:121202440-121203933-|ENSMUST00000069449|Rras2	191	191	95.29	191	9	0	1	191	1	191	3.00E-81	303	95.29	95.29
1:184095525|184100292	hsa_circ_0095437|chr11:14900659-14907463-|NM_024514|CYP2R1	1105	1105	90.75	1103	100	2	4	1105	4	1105	0	1471	90.59	90.59
1:184349539|184369973	mmu_circ_0001617|chr7:121934465-121955242+|NM_173767|Insc	763	763	95.81	763	32	0	1	763	1	763	0	1232	95.81	95.81
1:185233419|185234547	mmu_circ_0013807|chr7:123560966-123562095-|ENSMUST00000170430|Pik3c2a	1129	1129	94.88	1132	52	3	1	1129	1	1129	0	1764	95.39	95.39
1:185252579|185267832	hsa_circ_0021398|chr11:17167214-17177176-|NM_002645|PIK3C2A	639	639	91.55	639	54	0	1	639	1	639	0	881	91.55	91.55
1:185261106|185267832	mmu_circ_0013806|chr7:123531357-123537872-|ENSMUST00000170430|Pik3c2a	535	535	97.57	535	13	0	1	535	1	535	0	917	97.57	97.57
1:185261106|185267832	hsa_circ_0095498|chr11:17167214-17172202-|NM_002645|PIK3C2A	535	535	91.21	535	47	0	1	535	1	535	0	728	91.21	91.21
1:185263914|185267832	mmu_circ_0013805|chr7:123531357-123534907-|ENSMUST00000170430|Pik3c2a	377	377	98.41	377	6	0	1	377	1	377	0	664	98.41	98.41
1:185263914|185289592	mmu_circ_0013804|chr7:123522133-123534907-|ENSMUST00000170430|Pik3c2a	521	521	97.5	521	13	0	1	521	1	521	0	891	97.5	97.5
1:185267562|185291713	mmu_circ_0013803|chr7:123519736-123531635-|ENSMUST00000170430|Pik3c2a	545	545	94.1	542	32	0	1	542	1	542	0	824	93.58	93.58
1:185298317|185307538	mmu_circ_0001620|chr7:123502149-123511703-|NM_011083|Pik3c2a	903	903	95.35	903	42	0	1	903	1	903	0	1435	95.35	95.35
1:185469998|185483691	hsa_circ_0095461|chr11:16872737-16892729-|NM_175058|PLEKHA7	475	475	90.32	475	46	0	1	475	1	475	5.00E-177	623	90.32	90.32
1:185478205|185483691	hsa_circ_0021371|chr11:16872737-16877461-|NM_175058|PLEKHA7	391	391	91.93	384	31	0	8	391	8	391	2.00E-151	538	90.28	90.28
1:185878823|185902595	hsa_circ_0095454|chr11:16339991-16362798-|NM_017508|SOX6	449	449	93.99	449	27	0	1	449	1	449	0	680	93.99	93.99
1:186006551|186068045	mmu_circ_0013795|chr7:122741009-122805958-|ENSMUST00000166877|Sox6	366	366	98.91	366	4	0	1	366	1	366	0	654	98.91	98.91
1:186006551|186068045	hsa_circ_0095448|chr11:16133348-16208501-|NM_017508|SOX6	366	363	92.9	366	23	1	1	366	1	363	8.00E-149	529	93.44	94.21
1:186006551|186077730	hsa_circ_0021347|chr11:16119154-16208501-|NM_017508|SOX6	446	443	93.72	446	25	1	1	446	1	443	0	665	94.17	94.81
1:186067922|186079314	hsa_circ_0095445|chr11:16117541-16133472-|ENST00000352083.6|SOX6	327	327	95.72	327	14	0	1	327	1	327	3.00E-148	527	95.72	95.72
1:186067922|186079314	hsa_circ_0095444|chr11:16117541-16133469-|ENST00000352083.6|SOX6	327	324	95.68	324	14	0	4	327	1	324	1.00E-146	521	94.8	95.68
1:186077651|186114868	hsa_circ_0095443|chr11:16068059-16119234-|ENST00000352083.6|SOX6	722	725	92.55	725	51	2	1	722	1	725	0	1037	93.07	92.69
1:186106476|186114868	mmu_circ_0013793|chr7:122685135-122693673-|ENSMUST00000072804|Sox6	519	519	96.72	519	17	0	1	519	1	519	0	865	96.72	96.72
1:187149453|187149966	mmu_circ_0013809|chr7:124692097-124692611+|ENSMUST00000032892|Xylt1	514	514	95.14	514	25	0	1	514	1	514	0	811	95.14	95.14
1:187192744|187194605	mmu_circ_0013810|chr7:124735387-124737253+|ENSMUST00000032892|Xylt1	376	376	97.34	376	10	0	1	376	1	376	0	640	97.34	97.34
1:187234678|187237750	mmu_circ_0001621|chr7:124778113-124781285+|NM_175645|Xylt1	394	394	96.45	394	14	0	1	394	1	394	0	651	96.45	96.45
1:187234678|187243705	mmu_circ_0013811|chr7:124778113-124787254+|ENSMUST00000032892|Xylt1	657	657	95.28	657	31	0	1	657	1	657	0	1042	95.28	95.28
1:188061837|188063825	mmu_circ_0013816|chr7:125551538-125553558-|ENSMUST00000081574|Syt17	277	277	97.11	277	8	0	1	277	1	277	1.00E-130	468	97.11	97.11
1:188061837|188063825	hsa_circ_0105129|chr16:19234366-19236160+|ENST00000562034.1|SYT17	277	277	90.25	277	27	0	1	277	1	277	7.00E-99	363	90.25	90.25
1:188510274|188516444	hsa_circ_0003645|chr16:19656207-19663412+|NM_020314|C16orf62	356	356	92.05	352	28	0	5	356	5	356	8.00E-139	496	91.01	91.01
1:188514776|188547516	mmu_circ_0013820|chr7:125955318-125981745+|ENSMUST00000059390|9030624J02Rik	618	618	95.47	618	28	0	1	618	1	618	0	987	95.47	95.47
1:188516330|188544229	mmu_circ_0013821|chr7:125957043-125977381+|ENSMUST00000059390|9030624J02Rik	421	421	95.25	421	20	0	1	421	1	421	0	667	95.25	95.25
1:190980864|190991049	mmu_circ_0001624|chr7:128191351-128200913+|NM_021554|Mettl9	586	586	98.81	586	7	0	1	586	1	586	0	1044	98.81	98.81
1:190980864|190991049	hsa_circ_0002696|chr16:21623965-21636436+|NM_016025|METTL9	586	586	93.17	586	40	0	1	586	1	586	0	861	93.17	93.17
1:191627890|191651628	mmu_circ_0013831|chr7:128802401-128823036-|ENSMUST00000046929|Usp31	1540	1537	96.24	1541	53	3	1	1540	1	1537	0	2519	96.43	96.62
1:191627890|191651628	hsa_circ_0105206|chr16:23091266-23119504-|ENST00000219689.7|USP31	1540	1543	90.08	1543	146	7	3	1540	3	1543	0	1995	90.26	90.08
1:191630323|191651628	mmu_circ_0013832|chr7:128804859-128823036-|ENSMUST00000046929|Usp31	1314	1311	95.82	1315	50	3	1	1314	1	1311	0	2119	96.04	96.26
1:191635362|191651628	mmu_circ_0013833|chr7:128810317-128823036-|ENSMUST00000046929|Usp31	1194	1191	95.65	1195	47	3	1	1194	1	1191	0	1914	95.9	96.14
1:191932207|191945144	mmu_circ_0013836|chr7:129106651-129121278-|ENSMUST00000169160|Cog7	641	641	95.01	641	32	0	1	641	1	641	0	1007	95.01	95.01
1:191965774|191971241	mmu_circ_0013838|chr7:129145588-129150894-|ENSMUST00000033160|Gga2	444	444	95.95	444	18	0	1	444	1	444	0	721	95.95	95.95
1:192070061|192078731	mmu_circ_0013841|chr7:129256763-129267222-|ENSMUST00000098068|Palb2	599	599	94.99	599	30	0	1	599	1	599	0	941	94.99	94.99
1:192379875|192409606	mmu_circ_0013842|chr7:129568472-129601686+|ENSMUST00000143692|Prkcb	324	324	93.83	324	20	0	1	324	1	324	1.00E-136	488	93.83	93.83
1:192408634|192409606	mmu_circ_0013843|chr7:129600728-129601686+|ENSMUST00000143692|Prkcb	241	241	92.95	241	17	0	1	241	1	241	1.00E-95	351	92.95	92.95
1:192465806|192477609	mmu_circ_0013845|chr7:129660342-129672086+|ENSMUST00000143692|Prkcb	389	389	95.37	389	18	0	1	389	1	389	5.00E-176	619	95.37	95.37
1:192465806|192486099	mmu_circ_0013846|chr7:129660342-129688293+|ENSMUST00000143692|Prkcb	536	536	96.27	536	20	0	1	536	1	536	0	880	96.27	96.27
1:192465806|192508270	mmu_circ_0013848|chr7:129660342-129711821+|ENSMUST00000143692|Prkcb	710	710	96.48	710	25	0	1	710	1	710	0	1173	96.48	96.48
1:192523789|192539667	mmu_circ_0013851|chr7:129725943-129744344+|ENSMUST00000143692|Prkcb	624	624	96.96	624	19	0	1	624	1	624	0	1048	96.96	96.96
1:193097001|193114307	hsa_circ_0006008|chr16:24762046-24788679+|NM_014494|TNRC6A	545	536	93.58	545	26	7	1	545	1	536	0	804	93.94	95.52
1:198965547|198968419	mmu_circ_0013895|chr7:134663094-134665643+|ENSMUST00000098025|Srcap	579	578	95.51	579	25	1	1	579	1	578	0	924	95.51	95.67
1:198994747|198995342	hsa_circ_0006127|chr16:30740286-30740893+|NM_006662|SRCAP	469	469	93.36	467	31	0	1	467	1	467	0	691	92.96	92.96
1:198997667|198998913	hsa_circ_0105357|chr16:30744600-30745936+|NM_006662|SRCAP	602	602	91.2	602	53	0	1	602	1	602	0	819	91.2	91.2
1:199231255|199231832	mmu_circ_0013908|chr7:134927142-134927716+|ENSMUST00000047075|Setd1a	355	352	97.46	355	6	1	1	355	1	352	5.00E-171	603	98.03	98.86
1:200648164|200658087	mmu_circ_0013927|chr7:137362511-137372306-|ENSMUST00000153166|Fgfr2	294	294	96.26	294	11	0	1	294	1	294	5.00E-135	483	96.26	96.26
1:200648164|200671090	mmu_circ_0001631|chr7:137362511-137384791-|NM_010207|Fgfr2	372	372	96.51	372	13	0	1	372	1	372	6.00E-175	616	96.51	96.51
1:200648164|200672411	mmu_circ_0001632|chr7:137362511-137386158-|NM_010207|Fgfr2	639	639	96.87	639	20	0	1	639	1	639	0	1070	96.87	96.87
1:200648164|200672411	hsa_circ_0092984|chr10:123298105-123325218-|NM_022970|FGFR2	639	639	90.91	638	56	2	1	637	1	637	0	856	90.77	90.77
1:200657918|200672411	mmu_circ_0013930|chr7:137372136-137386158-|ENSMUST00000153166|Fgfr2	515	515	96.89	515	16	0	1	515	1	515	0	863	96.89	96.89
1:200657918|200672411	hsa_circ_0092986|chr10:123310803-123325218-|NM_022970|FGFR2	515	515	90.89	516	45	2	1	515	1	515	0	691	91.07	91.07
1:200671013|200672411	mmu_circ_0001633|chr7:137384713-137386158-|NM_010207|Fgfr2	345	345	97.39	345	9	0	1	345	1	345	1.00E-166	588	97.39	97.39
1:200671013|200672411	hsa_circ_0020238|chr10:123324015-123325218-|NM_022970|FGFR2	345	345	91.33	346	28	2	1	345	1	345	1.00E-131	472	91.59	91.59
1:201442093|201451005	mmu_circ_0013944|chr7:138021247-138028962+|ENSMUST00000120441|Plekha1	264	264	97.73	264	6	0	1	264	1	264	1.00E-126	455	97.73	97.73
1:202480910|202497913	mmu_circ_0013923|chr7:136451137-136467001+|ENSMUST00000094018|Ppapdc1a	389	389	97.94	389	8	0	1	389	1	389	0	675	97.94	97.94
1:202480910|202497913	hsa_circ_0020207|chr10:122263329-122280607+|NM_001030059|PPAPDC1A	389	389	95.37	389	18	0	1	389	1	389	5.00E-176	619	95.37	95.37
1:202490754|202497913	hsa_circ_0008896|chr10:122273422-122280607+|NM_001030059|PPAPDC1A	280	280	95	280	14	0	1	280	1	280	3.00E-122	440	95	95
1:204761727|204762505	mmu_circ_0013952|chr7:139951071-139951850-|ENSMUST00000097999|Fam53b	779	779	96.15	779	30	0	1	779	1	779	0	1273	96.15	96.15
1:204761727|204780713	mmu_circ_0001634|chr7:139951071-139971068-|NM_175268|Fam53b	1090	1081	95.43	1050	48	0	41	1090	32	1081	0	1674	91.93	92.69
1:204831740|204842017	mmu_circ_0001635|chr7:140019385-140028890-|NM_028095|Mettl10	505	505	96.24	505	19	0	1	505	1	505	0	828	96.24	96.24
1:204960841|204961691	mmu_circ_0013957|chr7:140141267-140142118+|ENSMUST00000106157|Zranb1	851	851	98.12	851	16	0	1	851	1	851	0	1483	98.12	98.12
1:204960841|204961691	hsa_circ_0000268|chr10:126631025-126631876+|NM_017580|ZRANB1	851	851	94.59	851	46	0	1	851	1	851	0	1317	94.59	94.59
1:204960841|204980121	mmu_circ_0001638|chr7:140141267-140158377+|NM_207302|Zranb1	1039	1039	97.4	1039	27	0	1	1039	1	1039	0	1770	97.4	97.4
1:204960841|204980121	hsa_circ_0008915|chr10:126631025-126655350+|NM_017580|ZRANB1	1039	1039	93.84	1039	64	0	1	1039	1	1039	0	1565	93.84	93.84
1:205803204|205816538	mmu_circ_0013964|chr7:140925650-140940719-|ENSMUST00000140593|Dhx32	1072	1072	94.22	1072	62	0	1	1072	1	1072	0	1637	94.22	94.22
1:206022002|206028748	mmu_circ_0013967|chr7:141152766-141159683-|ENSMUST00000067680|Adam12	404	404	95.01	401	20	0	1	401	1	401	3.00E-179	630	94.31	94.31
1:207005330|207023431	mmu_circ_0013970|chr7:141963149-141980968+|ENSMUST00000084488|Dock1	712	712	95.37	712	33	0	1	712	1	712	0	1133	95.37	95.37
1:207151828|207152989	mmu_circ_0013972|chr7:142109325-142110487-|ENSMUST00000171394|Fam196a	1162	1162	94.49	1162	64	0	1	1162	1	1162	0	1792	94.49	94.49
1:210570339|210588485	mmu_circ_0013980|chr7:145421522-145440124-|ENSMUST00000160436|Tcerg1l	206	206	94.17	206	12	0	1	206	1	206	1.00E-84	315	94.17	94.17
1:211225589|211233080	hsa_circ_0093122|chr10:133747961-133761295+|NM_018461|PPP2R2D	982	982	90.86	974	89	0	3	976	3	976	0	1306	90.12	90.12
1:211351434|211368642	mmu_circ_0013982|chr7:146180923-146199444+|ENSMUST00000166163|Jakmip3	742	741	95.82	742	30	1	1	742	1	741	0	1197	95.82	95.95
1:211826216|211830500	mmu_circ_0001646|chr7:146663893-146667618+|NM_183144|Inpp5a	189	189	95.24	189	9	0	1	189	1	189	3.00E-80	300	95.24	95.24
1:214562895|214581660	mmu_circ_0013996|chr7:148774184-148790909+|ENSMUST00000003038|Ap2a2	638	638	95.45	637	29	0	1	637	1	637	0	1016	95.3	95.3
1:214933395|214938246	mmu_circ_0001648|chr7:149173655-149178205+|NM_001009929|Brsk2	475	475	96.42	475	17	0	1	475	1	475	0	784	96.42	96.42
1:216737401|216742438	mmu_circ_0014014|chr7:150721555-150727683-|ENSMUST00000072727|Nap1l4	388	419	98.71	388	5	0	1	388	32	419	0	689	98.71	91.41
1:217349413|217362383	mmu_circ_0014017|chr7:151365659-151378435+|ENSMUST00000105902|Shank2	606	603	95.05	606	27	2	1	606	1	603	0	950	95.21	95.69
1:217459831|217461541	mmu_circ_0014019|chr7:151470959-151472671+|ENSMUST00000105902|Shank2	208	208	97.6	208	5	0	1	208	1	208	2.00E-97	357	97.6	97.6
1:217459831|217461541	hsa_circ_0096360|chr11:70505932-70507783-|NM_012309|SHANK2	208	208	92.31	208	16	0	1	208	1	208	5.00E-79	296	92.31	92.31
1:218710914|218758344	hsa_circ_0096307|chr11:68315534-68363686+|NM_001164160|PPP6R3	1624	1624	91.31	1622	141	0	1	1622	1	1622	0	2215	91.19	91.19
1:218712360|218758344	mmu_circ_0007704|chr19:3470970-3518382-|ENSMUST00000113997|Ppp6r3	1502	1502	96.01	1502	60	0	1	1502	1	1502	0	2442	96.01	96.01
1:218719311|218733334	mmu_circ_0007705|chr19:3478277-3492515-|ENSMUST00000113997|Ppp6r3	504	504	95.01	501	25	0	4	504	4	504	0	787	94.44	94.44
1:218719311|218748117	hsa_circ_0096313|chr11:68326033-68350597+|NM_001164160|PPP6R3	901	901	90.79	901	83	0	1	901	1	901	0	1205	90.79	90.79
1:218725545|218737455	mmu_circ_0007707|chr19:3484830-3496651-|ENSMUST00000113997|Ppp6r3	700	700	93.85	699	43	0	2	700	2	700	0	1053	93.71	93.71
1:218725545|218748117	mmu_circ_0007708|chr19:3484830-3507355-|ENSMUST00000113997|Ppp6r3	814	814	94.35	814	46	0	1	814	1	814	0	1249	94.35	94.35
1:218725545|218758344	hsa_circ_0023229|chr11:68315534-68343511+|NM_001164160|PPP6R3	1131	1131	91.07	1131	101	0	1	1131	1	1131	0	1530	91.07	91.07
1:218725545|218778447	hsa_circ_0096296|chr11:68286968-68343511+|NM_001164160|PPP6R3	1699	1702	91.69	1696	134	5	10	1699	8	1702	0	2344	91.64	91.48
1:218727735|218778447	hsa_circ_0096295|chr11:68286968-68341692+|NM_001164160|PPP6R3	1613	1616	91.93	1610	123	5	10	1613	8	1616	0	2246	91.88	91.71
1:218758207|218762503	hsa_circ_0096298|chr11:68305126-68315672+|NM_001164160|PPP6R3	558	558	94.24	556	32	0	3	558	3	558	0	850	93.91	93.91
1:218758207|218778447	mmu_circ_0007715|chr19:3518244-3544255-|ENSMUST00000113997|Ppp6r3	706	706	96.32	706	26	0	1	706	1	706	0	1160	96.32	96.32
1:218758207|218778447	hsa_circ_0096292|chr11:68286968-68315672+|NM_001164160|PPP6R3	706	709	92.75	703	44	5	10	706	8	709	0	1009	92.63	92.24
1:219018599|219025170	hsa_circ_0096280|chr11:67953247-67957619-|ENST00000304363.4|SUV420H1	384	384	93.23	384	26	0	1	384	1	384	7.00E-160	566	93.23	93.23
1:219018599|219028923	mmu_circ_0007756|chr19:3786388-3796708+|ENSMUST00000113973|Suv420h1	453	456	95.83	456	16	2	1	453	1	456	0	734	96.69	96.05
1:219018599|219028923	hsa_circ_0096279|chr11:67947598-67957619-|ENST00000304363.4|SUV420H1	453	453	92.94	453	32	0	1	453	1	453	0	660	92.94	92.94
1:219570015|219571238	mmu_circ_0007803|chr19:4320151-4321056-|ENSMUST00000075856|Kdm2a	375	375	97.59	373	9	0	1	373	1	373	0	640	97.07	97.07
1:219592036|219638528	mmu_circ_0007804|chr19:4342846-4394892-|ENSMUST00000075856|Kdm2a	1532	1538	97.66	1538	30	3	1	1532	1	1538	0	2636	98.24	97.85
1:219598365|219603202	hsa_circ_0023057|chr11:66974980-66985355+|NM_012308|KDM2A	534	534	94.38	534	30	0	1	534	1	534	0	821	94.38	94.38
1:220039308|220040146	mmu_circ_0000917|chr19:4784723-4785567-|NM_009032|Rbm4	839	844	91.9	852	48	12	1	839	1	844	0	1171	94.4	93.84
1:220042074|220042767	mmu_circ_0000920|chr19:4787360-4788042-|NM_009032|Rbm4	694	682	96.54	694	12	1	1	694	1	682	0	1138	98.13	99.85
1:220042074|220042767	hsa_circ_0005244|chr11:66410920-66411611+|NM_002896|RBM4	694	691	94.09	694	38	1	1	694	1	691	0	1051	94.38	94.79
1:221410596|221411419	hsa_circ_0022782|chr11:64900202-64901089-|NM_172230|SYVN1	444	444	92.57	444	33	0	1	444	1	444	0	638	92.57	92.57
1:221817839|221829297	hsa_circ_0096108|chr11:64453117-64460348-|NM_015080|NRXN2	422	404	96.78	404	13	0	19	422	1	404	0	675	92.65	96.78
1:221822465|221829297	hsa_circ_0096108|chr11:64453117-64460348-|NM_015080|NRXN2	404	404	96.78	404	13	0	1	404	1	404	0	675	96.78	96.78
1:221828996|221829297	mmu_circ_0000932|chr19:6454978-6455280+|NM_001205235|Nrxn2	302	302	99.01	302	3	0	1	302	1	302	9.00E-153	542	99.01	99.01
1:221828996|221829297	hsa_circ_0096106|chr11:64453117-64453419-|NM_015080|NRXN2	302	302	95.7	302	13	0	1	302	1	302	4.00E-136	486	95.7	95.7
1:221846176|221847651	mmu_circ_0008012|chr19:6472257-6473756+|ENSMUST00000113462|Nrxn2	601	601	96.67	601	20	0	1	601	1	601	0	1000	96.67	96.67
1:221846176|221847651	hsa_circ_0096104|chr11:64434721-64436076-|NM_015080|NRXN2	601	601	91.69	602	48	2	1	601	1	601	0	833	91.85	91.85
1:222619896|222621077	mmu_circ_0008023|chr19:7448146-7449340-|ENSMUST00000025924|AI846148	814	804	94.23	814	37	2	1	814	1	804	0	1234	95.21	96.39
1:226319347|226321906	hsa_circ_0096038|chr11:61487583-61491044+|NM_006133|DAGLA	591	592	92.06	592	46	1	1	591	1	592	0	832	92.22	92.06
1:226584799|226588350	hsa_circ_0096024|chr11:61178409-61183256-|NM_024811|CPSF7	456	456	92.11	456	36	0	1	456	1	456	0	643	92.11	92.11
1:226666019|226667550	hsa_circ_0096019|chr11:61089066-61090566-|ENST00000301764.7|DDB1	304	304	93.09	304	21	0	1	304	1	304	7.00E-124	446	93.09	93.09
1:228155132|228161429	hsa_circ_0096002|chr11:59556345-59562955+|NM_004177|STX3	572	572	91.26	572	50	0	1	572	1	572	0	780	91.26	91.26
1:228155132|228163280	hsa_circ_0096001|chr11:59554509-59562955+|NM_004177|STX3	672	672	91.52	672	57	0	1	672	1	672	0	926	91.52	91.52
1:228155132|228175641	hsa_circ_0095999|chr11:59540683-59562955+|NM_004177|STX3	756	756	90.87	756	69	0	1	756	1	756	0	1014	90.87	90.87
1:228346454|228347166	hsa_circ_0004162|chr11:59426338-59426942-|NM_152716|PATL1	299	299	94.65	299	16	0	1	299	1	299	2.00E-129	464	94.65	94.65
1:231411886|231415776	mmu_circ_0007611|chr19:14538798-14542761-|ENSMUST00000052011|Tle4	731	731	95.9	731	30	0	1	731	1	731	0	1184	95.9	95.9
1:231411886|231415776	hsa_circ_0087302|chr9:82319697-82324614+|NM_007005|TLE4	731	731	90.56	731	69	0	1	731	1	731	0	968	90.56	90.56
1:233561451|233581182	mmu_circ_0007614|chr19:16390506-16409600+|ENSMUST00000025541|Gnaq	414	414	94.93	414	21	0	1	414	1	414	0	649	94.93	94.93
1:233561451|233581182	hsa_circ_0087264|chr9:80409378-80430686-|NM_002072|GNAQ	414	414	93.24	414	28	0	1	414	1	414	3.00E-173	610	93.24	93.24
1:234684681|234699162	hsa_circ_0087220|chr9:77611362-77632364-|NM_152420|C9orf41	794	794	94.57	792	43	0	1	792	1	792	0	1225	94.33	94.33
1:234686971|234699162	hsa_circ_0138981|chr9:77613513-77632364-|ENST00000376834.3|C9orf41	680	680	94.26	680	39	0	1	680	1	680	0	1040	94.26	94.26
1:235720725|235737635	mmu_circ_0007618|chr19:16784760-16800183-|ENSMUST00000068156|Vps13a	918	918	92.05	918	73	0	1	918	1	918	0	1291	92.05	92.05
1:236196243|236198026	mmu_circ_0000938|chr19:17749910-17753047-|NM_001190483|Pcsk5	262	262	94.66	262	14	0	1	262	1	262	3.00E-112	407	94.66	94.66
1:236196243|236229567	mmu_circ_0000937|chr19:17716982-17753047-|NM_001190483|Pcsk5	576	576	95.83	576	24	0	1	576	1	576	0	931	95.83	95.83
1:236692606|236709684	hsa_circ_0138996|chr9:79244107-79259828-|ENST00000428286.1|PRUNE2	595	595	90.77	596	53	2	1	595	1	595	0	795	90.92	90.92
1:236700603|236709684	hsa_circ_0087239|chr9:79251386-79259825-|NM_015225|PRUNE2	496	493	90.89	494	43	2	4	496	1	493	0	662	90.52	91.08
1:239293164|239298001	hsa_circ_0001862|chr9:74484998-74489999-|NM_016014|FAM108B1	650	650	90.88	647	59	0	4	650	4	650	0	869	90.46	90.46
1:239293164|239299795	mmu_circ_0007623|chr19:21752842-21758795+|ENSMUST00000052556|Fam108b	858	858	95.8	858	36	0	1	858	1	858	0	1386	95.8	95.8
1:239293164|239299795	hsa_circ_0006383|chr9:74481714-74489999-|NM_016014|FAM108B1	858	858	91.7	855	71	0	4	858	4	858	0	1186	91.38	91.38
1:239293167|239299795	mmu_circ_0007623|chr19:21752842-21758795+|ENSMUST00000052556|Fam108b	855	858	95.79	855	36	0	1	855	4	858	0	1380	95.79	95.45
1:239293167|239299795	hsa_circ_0006383|chr9:74481714-74489999-|NM_016014|FAM108B1	855	858	91.7	855	71	0	1	855	4	858	0	1186	91.7	91.38
1:240355152|240384919	mmu_circ_0007628|chr19:22771911-22807661+|ENSMUST00000099569|Trpm3	796	796	96.61	796	27	0	1	796	1	796	0	1321	96.61	96.61
1:240355152|240384919	hsa_circ_0138941|chr9:73442762-73479427-|NM_001007471|TRPM3	796	796	92.09	796	63	0	1	796	1	796	0	1122	92.09	92.09
1:240421602|240510797	mmu_circ_0000939|chr19:22841123-22931240+|NM_001035244|Trpm3	372	372	96.77	372	12	0	1	372	1	372	1.00E-176	621	96.77	96.77
1:240746706|240756600	mmu_circ_0007632|chr19:23052781-23063390+|ENSMUST00000099569|Trpm3	2528	2529	95.57	2531	107	3	1	2528	1	2529	0	4048	95.77	95.73
1:241761956|241787155	hsa_circ_0138907|chr9:72064499-72091059-|NM_001163|APBA1	981	981	91.44	981	84	0	1	981	1	981	0	1347	91.44	91.44
1:242229811|242250100	mmu_circ_0007640|chr19:24420726-24434641-|ENSMUST00000025800|Pip5k1b	731	731	95.19	728	35	0	4	731	4	731	0	1151	94.8	94.8
1:242716557|242737019	hsa_circ_0087138|chr9:70993114-71007389+|NM_021965|PGM5	782	782	90.54	782	74	0	1	782	1	782	0	1035	90.54	90.54
1:243079518|243080161	hsa_circ_0086194|chr9:376209-377211+|NM_203447|DOCK8	331	331	92.15	331	26	0	1	331	1	331	2.00E-130	468	92.15	92.15
1:243373401|243376079	mmu_circ_0007641|chr19:25483575-25486254+|ENSMUST00000049400|Kank1	2679	2679	92.82	2673	192	0	1	2673	1	2673	0	3873	92.61	92.61
1:244630341|244664389	mmu_circ_0007643|chr19:26694173-26729001+|ENSMUST00000099537|Smarca2	1749	1761	92.52	1765	112	13	1	1749	1	1761	0	2510	93.77	93.13
1:244657648|244664389	mmu_circ_0007644|chr19:26721510-26729001+|ENSMUST00000099537|Smarca2	646	646	94.89	646	33	0	1	646	1	646	0	1011	94.89	94.89
1:244708539|244718988	hsa_circ_0138486|chr9:2104002-2116049+|ENST00000382203.1|SMARCA2	559	559	91.41	559	48	0	1	559	1	559	0	767	91.41	91.41
1:245877467|245905575	mmu_circ_0007652|chr19:27861103-27881398-|ENSMUST00000165566|Rfx3	882	882	97.39	882	23	0	1	882	1	882	0	1502	97.39	97.39
1:245895407|245905575	mmu_circ_0007654|chr19:27868100-27881398-|ENSMUST00000165566|Rfx3	728	728	98.08	728	14	0	1	728	1	728	0	1267	98.08	98.08
1:245895407|245930929	hsa_circ_0086231|chr9:3256990-3293258-|NM_002919|RFX3	1265	1265	94.78	1265	66	0	1	1265	1	1265	0	1971	94.78	94.78
1:245895407|245937626	hsa_circ_0138619|chr9:3256990-3301620-|ENST00000382004.3|RFX3	1340	1340	95.07	1340	66	0	1	1340	1	1340	0	2109	95.07	95.07
1:245913319|246010590	mmu_circ_0007658|chr19:27888067-27975393-|ENSMUST00000165566|Rfx3	1094	1094	95.61	1094	48	0	1	1094	1	1094	0	1755	95.61	95.61
1:245926333|245937626	mmu_circ_0007659|chr19:27900522-27911971-|ENSMUST00000165566|Rfx3	377	377	94.96	377	19	0	1	377	1	377	1.00E-167	592	94.96	94.96
1:245926333|245937626	hsa_circ_0138624|chr9:3288130-3301620-|ENST00000382004.3|RFX3	377	377	92.57	377	28	0	1	377	1	377	1.00E-152	542	92.57	92.57
1:245926333|246010590	mmu_circ_0007661|chr19:27900522-27975393-|ENSMUST00000165566|Rfx3	859	859	94.64	859	46	0	1	859	1	859	0	1332	94.64	94.64
1:245937552|246010590	mmu_circ_0007664|chr19:27911896-27975393-|ENSMUST00000165566|Rfx3	557	557	95.15	557	27	0	1	557	1	557	0	880	95.15	95.15
1:245937552|246010590	hsa_circ_0086240|chr9:3301545-3395596-|NM_002919|RFX3	557	557	91.74	557	46	0	1	557	1	557	0	774	91.74	91.74
1:245955041|246010590	mmu_circ_0000940|chr19:27924200-27975393-|NM_001166414|Rfx3	482	482	94.4	482	27	0	1	482	1	482	0	741	94.4	94.4
1:245955041|246010590	hsa_circ_0086242|chr9:3330258-3395596-|NM_002919|RFX3	482	482	90.46	482	46	0	1	482	1	482	0	636	90.46	90.46
1:245955041|246031901	mmu_circ_0007666|chr19:27924200-27997756-|ENSMUST00000165566|Rfx3	546	541	94.14	546	27	1	1	546	1	541	0	826	94.87	95.75
1:246400173|246437997	mmu_circ_0007668|chr19:28358141-28391903-|ENSMUST00000162022|Glis3	505	505	93.66	505	32	0	1	505	1	505	0	758	93.66	93.66
1:246416425|246476440	mmu_circ_0007670|chr19:28373267-28432442-|ENSMUST00000162022|Glis3	602	602	92.82	599	43	0	4	602	4	602	0	870	92.36	92.36
1:246472167|246476440	mmu_circ_0000942|chr19:28428695-28432442-|NM_175459|Glis3	273	273	94.07	270	16	0	4	273	4	273	2.00E-113	411	93.04	93.04
1:246648294|246649407	mmu_circ_0000943|chr19:28605362-28606476-|NM_175459|Glis3	1114	1114	93.81	1114	69	0	1	1114	1	1114	0	1676	93.81	93.81
1:246648294|246657760	mmu_circ_0007672|chr19:28605362-28614898-|ENSMUST00000162022|Glis3	1322	1322	94.4	1322	74	0	1	1322	1	1322	0	2032	94.4	94.4
1:246784973|246785456	mmu_circ_0007673|chr19:28740242-28740726-|ENSMUST00000162022|Glis3	484	484	92.56	484	36	0	1	484	1	484	0	695	92.56	92.56
1:247711959|247742042	hsa_circ_0086276|chr9:5656582-5720750+|NM_020829|KIAA1432	576	576	90.92	573	52	0	4	576	4	576	0	771	90.45	90.45
1:247922780|247945662	mmu_circ_0000944|chr19:29818022-29829507-|NM_172836|9930021J03Rik	1588	1498	95.99	1498	60	0	1	1498	1	1498	0	2435	90.55	95.99
1:247922780|247945662	hsa_circ_0138867|chr9:5944870-5969436-|NM_001017969|KIAA2026	1588	1588	90.05	1588	158	0	1	1588	1	1588	0	2058	90.05	90.05
1:247922780|247960553	hsa_circ_0138868|chr9:5944870-5988545-|NM_001017969|KIAA2026	1789	1789	90.89	1789	163	0	1	1789	1	1789	0	2401	90.89	90.89
1:247931326|247945662	mmu_circ_0000944|chr19:29818022-29829507-|NM_172836|9930021J03Rik	1498	1498	95.99	1498	60	0	1	1498	1	1498	0	2435	95.99	95.99
1:247931326|247945662	mmu_circ_0007685|chr19:29828089-29829524-|ENSMUST00000112564|9930021J03Rik	1498	1435	95.84	1418	59	0	1	1418	18	1435	0	2292	90.72	94.7
1:247931326|247945662	mmu_circ_0007684|chr19:29828089-29829507-|ENSMUST00000112564|9930021J03Rik	1498	1418	95.84	1418	59	0	1	1418	1	1418	0	2292	90.72	95.84
1:247931326|247960553	mmu_circ_0007686|chr19:29828089-29860939-|ENSMUST00000112564|9930021J03Rik	1699	1619	96.17	1619	62	0	1	1619	1	1619	0	2647	91.64	96.17
1:247931326|247960553	hsa_circ_0138870|chr9:5954015-5988545-|NM_001017969|KIAA2026	1699	1699	90.41	1699	163	0	1	1699	1	1699	0	2235	90.41	90.41
1:247944245|247945662	mmu_circ_0007685|chr19:29828089-29829524-|ENSMUST00000112564|9930021J03Rik	1418	1435	95.84	1418	59	0	1	1418	18	1435	0	2292	95.84	94.7
1:247944245|247945662	mmu_circ_0007684|chr19:29828089-29829507-|ENSMUST00000112564|9930021J03Rik	1418	1418	95.84	1418	59	0	1	1418	1	1418	0	2292	95.84	95.84
1:247944245|247945662	mmu_circ_0000944|chr19:29818022-29829507-|NM_172836|9930021J03Rik	1418	1498	95.84	1418	59	0	1	1418	1	1418	0	2292	95.84	90.72
1:247944245|247960553	mmu_circ_0007686|chr19:29828089-29860939-|ENSMUST00000112564|9930021J03Rik	1619	1619	96.17	1619	62	0	1	1619	1	1619	0	2647	96.17	96.17
1:247944245|247960553	hsa_circ_0138872|chr9:5968018-5988545-|NM_001017969|KIAA2026	1619	1619	90.3	1619	157	0	1	1619	1	1619	0	2121	90.3	90.3
1:251455609|251463748	hsa_circ_0002934|chr10:89685269-89693008+|NM_000314|PTEN	328	328	95.73	328	14	0	1	328	1	328	8.00E-149	529	95.73	95.73
1:253120412|253134791	mmu_circ_0007710|chr19:34886710-34901863-|ENSMUST00000036584|Pank1	848	848	95.75	848	36	0	1	848	1	848	0	1367	95.75	95.75
1:253120469|253134791	mmu_circ_0007711|chr19:34886767-34901863-|ENSMUST00000036584|Pank1	791	791	95.7	791	34	0	1	791	1	791	0	1273	95.7	95.7
1:253121953|253148277	hsa_circ_0019071|chr10:91348408-91371805-|NM_148977|PANK1	1034	1034	92.36	1034	79	0	1	1034	1	1034	0	1472	92.36	92.36
1:253128659|253134791	mmu_circ_0007712|chr19:34895589-34901863-|ENSMUST00000036584|Pank1	555	555	97.48	555	14	0	1	555	1	555	0	948	97.48	97.48
1:253147925|253148277	mmu_circ_0007714|chr19:34915246-34915599-|ENSMUST00000036584|Pank1	353	353	96.32	353	13	0	1	353	1	353	2.00E-164	580	96.32	96.32
1:253147925|253148277	hsa_circ_0094360|chr10:91371452-91371805-|NM_148977|PANK1	353	353	90.93	353	32	0	1	353	1	353	1.00E-132	475	90.93	90.93
1:255215916|255220207	mmu_circ_0007717|chr19:36658425-36661920+|ENSMUST00000169036|Hectd2	397	397	94.96	397	20	0	1	397	1	397	4.00E-177	623	94.96	94.96
1:255486770|255494807	hsa_circ_0094397|chr10:93572739-93582119+|NM_025235|TNKS2	596	596	92.45	596	45	0	1	596	1	596	0	852	92.45	92.45
1:255509956|255512256	hsa_circ_0094410|chr10:93600317-93602148+|NM_025235|TNKS2	532	532	90.98	532	48	0	1	532	1	532	0	717	90.98	90.98
1:255599183|255609010	mmu_circ_0007730|chr19:37036128-37044528+|ENSMUST00000099494|Btaf1	828	828	97.1	828	24	0	1	828	1	828	0	1397	97.1	97.1
1:255636891|255637533	mmu_circ_0007734|chr19:37071019-37072125+|ENSMUST00000099494|Btaf1	208	208	96.15	208	8	0	1	208	1	208	2.00E-92	340	96.15	96.15
1:255685048|255694514	mmu_circ_0007736|chr19:37119011-37128864-|ENSMUST00000079754|Cpeb3	297	297	98.65	297	4	0	1	297	1	297	2.00E-148	527	98.65	98.65
1:255685048|255694514	hsa_circ_0004224|chr10:93841076-93851701-|NM_014912|CPEB3	297	297	93.94	297	18	0	1	297	1	297	5.00E-125	449	93.94	93.94
1:255685048|255707098	mmu_circ_0007737|chr19:37119011-37142781-|ENSMUST00000079754|Cpeb3	416	416	96.88	416	13	0	1	416	1	416	0	697	96.88	96.88
1:255685048|255707098	hsa_circ_0094445|chr10:93841076-93870951-|ENST00000412050.4|CPEB3	416	416	91.83	416	34	0	1	416	1	416	3.00E-164	580	91.83	91.83
1:255727112|255728514	hsa_circ_0002435|chr10:93902785-93904869-|NM_001178137|CPEB3	258	258	92.25	258	20	0	1	258	1	258	5.00E-100	366	92.25	92.25
1:255931357|255935277	mmu_circ_0007743|chr19:37358610-37362698-|ENSMUST00000131070|Ide	436	436	94.71	435	23	0	1	435	1	435	0	676	94.5	94.5
1:256255356|256258733	mmu_circ_0007749|chr19:37644872-37648247+|ENSMUST00000066439|Exoc6	357	357	91.74	351	29	0	2	352	2	352	1.00E-136	488	90.2	90.2
1:256255356|256299276	mmu_circ_0007753|chr19:37644872-37683595+|ENSMUST00000066439|Exoc6	1852	1852	92.81	1851	133	0	2	1852	2	1852	0	2682	92.76	92.76
1:256255356|256324263	mmu_circ_0007754|chr19:37644872-37714253+|ENSMUST00000066439|Exoc6	1994	1994	92.97	1992	140	0	2	1993	2	1993	0	2904	92.88	92.88
1:256277197|256299276	hsa_circ_0094517|chr10:94700483-94733989+|NM_019053|EXOC6	741	741	90.01	741	74	0	1	741	1	741	0	959	90.01	90.01
1:259396273|259402838	mmu_circ_0007769|chr19:40386158-40392558-|ENSMUST00000025973|Sorbs1	483	483	96.48	483	17	0	1	483	1	483	0	798	96.48	96.48
1:259396273|259402838	hsa_circ_0094606|chr10:97098889-97106209-|ENST00000371247.2|SORBS1	483	483	90.27	483	47	0	1	483	1	483	8.00E-180	632	90.27	90.27
1:259396273|259409897	mmu_circ_0007770|chr19:40386158-40399322-|ENSMUST00000025973|Sorbs1	737	737	97.01	737	22	0	1	737	1	737	0	1240	97.01	97.01
1:259396273|259421082	mmu_circ_0007771|chr19:40386158-40414636-|ENSMUST00000025973|Sorbs1	2427	2529	95.76	2427	103	0	1	2427	103	2529	0	3912	95.76	91.89
1:259396273|259425096	mmu_circ_0007771|chr19:40386158-40414636-|ENSMUST00000025973|Sorbs1	2529	2529	95.57	2529	112	0	1	2529	1	2529	0	4050	95.57	95.57
1:259396273|259429446	mmu_circ_0007771|chr19:40386158-40414636-|ENSMUST00000025973|Sorbs1	2679	2529	95.57	2529	112	0	151	2679	1	2529	0	4050	90.22	95.57
1:259421033|259450845	mmu_circ_0007773|chr19:40411475-40439656-|ENSMUST00000172294|Sorbs1	970	970	93.61	970	62	0	1	970	1	970	0	1448	93.61	93.61
1:259434763|259459540	mmu_circ_0007775|chr19:40424388-40448107-|ENSMUST00000172294|Sorbs1	840	840	92.5	840	63	0	1	840	1	840	0	1203	92.5	92.5
1:260484266|260507970	mmu_circ_0007783|chr19:41306832-41330830-|ENSMUST00000164316|Tm9sf3	1083	1083	96.86	1083	34	0	1	1083	1	1083	0	1812	96.86	96.86
1:260484266|260507970	hsa_circ_0094647|chr10:98303832-98336586-|ENST00000371142.4|TM9SF3	1083	1083	91.6	1083	91	0	1	1083	1	1083	0	1496	91.6	91.6
1:260487029|260507970	hsa_circ_0094649|chr10:98307651-98336586-|ENST00000371142.4|TM9SF3	952	952	91.81	952	78	0	1	952	1	952	0	1327	91.81	91.81
1:260490864|260507970	mmu_circ_0007784|chr19:41313167-41330830-|ENSMUST00000164316|Tm9sf3	857	857	97.55	857	21	0	1	857	1	857	0	1467	97.55	97.55
1:260774582|260801171	mmu_circ_0007787|chr19:41602510-41630191+|ENSMUST00000067795|Lcor	661	661	97.88	661	14	0	1	661	1	661	0	1144	97.88	97.88
1:260774582|260801171	hsa_circ_0019316|chr10:98667021-98711953+|NM_032440|LCOR	661	661	95.75	659	28	0	3	661	3	661	0	1062	95.46	95.46
1:260791756|260801171	hsa_circ_0094659|chr10:98703858-98711953+|NM_032440|LCOR	515	526	95.92	515	21	0	1	515	12	526	0	835	95.92	93.92
1:260791756|260801171	hsa_circ_0008102|chr10:98703869-98711953+|NM_032440|LCOR	515	515	95.92	515	21	0	1	515	1	515	0	835	95.92	95.92
1:260968223|260976951	mmu_circ_0000951|chr19:41795529-41803616-|NM_015748|Slit1	216	216	93.98	216	13	0	1	216	1	216	2.00E-88	327	93.98	93.98
1:260968223|260976951	hsa_circ_0094672|chr10:98917574-98924647-|ENST00000453547.2|ARHGAP19	216	216	91.2	216	19	0	1	216	1	216	2.00E-78	294	91.2	91.2
1:261347528|261350203	mmu_circ_0007795|chr19:42175126-42179973+|ENSMUST00000066778|Pi4k2a	487	487	96.07	484	19	0	4	487	4	487	0	789	95.48	95.48
1:263872544|263879968	mmu_circ_0007813|chr19:44170713-44178242-|ENSMUST00000026217|Chuk	828	828	95.65	828	36	0	1	828	1	828	0	1330	95.65	95.65
1:263872544|263879968	hsa_circ_0092388|chr10:101977751-101985774-|ENST00000370397.7|CHUK	828	828	92.51	828	62	0	1	828	1	828	0	1186	92.51	92.51
1:263905238|263909364	hsa_circ_0019506|chr10:102016018-102021820-|NM_018294|CWF19L1	481	481	90.44	481	46	0	1	481	1	481	2.00E-180	634	90.44	90.44
1:264682394|264688964	mmu_circ_0000954|chr19:45012854-45022542+|NM_001081225|Fam178a	1162	1217	94.32	1162	66	0	1	1162	56	1217	0	1781	94.32	90.06
1:265241903|265254011	mmu_circ_0007832|chr19:45582173-45594010+|ENSMUST00000065601|Btrc	1100	1100	95.55	1100	49	0	1	1100	1	1100	0	1760	95.55	95.55
1:265514723|265524404	mmu_circ_0007839|chr19:45832394-45842497-|ENSMUST00000026243|Mgea5	1259	1259	93.57	1259	81	0	1	1259	1	1259	0	1877	93.57	93.57
1:265518157|265524404	mmu_circ_0007840|chr19:45835593-45842497-|ENSMUST00000026243|Mgea5	980	980	93.06	980	68	0	1	980	1	980	0	1434	93.06	93.06
1:265518157|265528610	hsa_circ_0092430|chr10:103552595-103563776-|NM_012215|MGEA5	1424	1424	90.52	1424	135	0	1	1424	1	1424	0	1882	90.52	90.52
1:265528326|265532439	hsa_circ_0019616|chr10:103563491-103567658-|NM_012215|MGEA5	556	556	91.45	550	47	0	7	556	7	556	0	756	90.47	90.47
1:265646932|265682623	mmu_circ_0007845|chr19:45960441-45996195-|ENSMUST00000045396|9130011E15Rik	375	375	96.27	375	14	0	1	375	1	375	6.00E-175	616	96.27	96.27
1:265646932|265682623	hsa_circ_0019628|chr10:103699619-103735057-|NM_024541|C10orf76	375	375	92.37	367	28	0	9	375	9	375	4.00E-147	523	90.4	90.4
1:265682535|265740884	hsa_circ_0092457|chr10:103734968-103799882-|ENST00000370033.4|C10orf76	1506	1506	91.43	1505	129	0	2	1506	2	1506	0	2065	91.37	91.37
1:265714699|265724208	hsa_circ_0019650|chr10:103766296-103773781-|NM_024541|C10orf76	379	379	93.4	379	25	0	1	379	1	379	9.00E-159	562	93.4	93.4
1:265714699|265740884	hsa_circ_0019651|chr10:103766296-103799882-|NM_024541|C10orf76	1059	1059	92.63	1058	78	0	2	1059	2	1059	0	1522	92.54	92.54
1:265728095|265733260	hsa_circ_0019656|chr10:103783233-103789502-|NM_024541|C10orf76	363	363	93.39	363	24	0	1	363	1	363	1.00E-151	538	93.39	93.39
1:265728095|265740884	hsa_circ_0019658|chr10:103783233-103799882-|NM_024541|C10orf76	680	680	92.19	679	53	0	2	680	2	680	0	961	92.06	92.06
1:265733153|265740884	hsa_circ_0092470|chr10:103789394-103799882-|ENST00000370033.4|C10orf76	425	425	91.04	424	38	0	2	425	2	425	5.00E-162	573	90.82	90.82
1:265735689|265740884	hsa_circ_0092471|chr10:103792782-103799882-|ENST00000370033.4|C10orf76	317	317	90.82	316	29	0	2	317	2	317	4.00E-117	424	90.54	90.54
1:266201079|266205194	hsa_circ_0092489|chr10:104352338-104357050+|ENST00000369902.3|SUFU	459	456	92.37	459	32	1	1	459	1	456	0	651	92.81	93.42
1:266201079|266206952	mmu_circ_0007853|chr19:46524318-46529336+|ENSMUST00000111866|Sufu	571	571	95.38	563	26	0	1	563	1	563	0	896	94.05	94.05
1:266201079|266206952	hsa_circ_0003779|chr10:104352338-104359301+|NM_016169|SUFU	571	568	92.12	571	42	1	1	571	1	568	0	802	92.47	92.96
1:266201079|266228478	hsa_circ_0019756|chr10:104352338-104377185+|NM_016169|SUFU	845	842	91.01	845	73	1	1	845	1	842	0	1136	91.24	91.57
1:266624852|266629771	hsa_circ_0092503|chr10:104809463-104816721+|NM_017649|CNNM2	452	452	92.05	453	34	2	1	452	1	452	0	636	92.26	92.26
1:266851021|266852430	hsa_circ_0092522|chr10:105137991-105139776+|NM_006951|TAF5	616	616	92.37	616	47	0	1	616	1	616	0	878	92.37	92.37
1:267018757|267019651	mmu_circ_0007862|chr19:47314291-47315161+|ENSMUST00000111808|Neurl1a	564	564	95.74	564	24	0	1	564	1	564	0	909	95.74	95.74
1:268505992|268527091	hsa_circ_0092561|chr10:106907374-106927107+|NM_014978|SORCS3	599	599	91.15	599	53	0	1	599	1	599	0	813	91.15	91.15
1:268505992|268536504	mmu_circ_0007872|chr19:48768310-48797487+|ENSMUST00000078880|Sorcs3	707	707	96.18	707	27	0	1	707	1	707	0	1157	96.18	96.18
1:268516162|268536504	mmu_circ_0007874|chr19:48778707-48797487+|ENSMUST00000078880|Sorcs3	527	527	96.77	527	17	0	1	527	1	527	0	880	96.77	96.77
1:268516162|268536504	mmu_circ_0007876|chr19:48778711-48797487+|ENSMUST00000078880|Sorcs3	527	523	96.75	523	17	0	5	527	1	523	0	872	96.02	96.75
1:268516162|268536504	hsa_circ_0092562|chr10:106916895-106937931+|NM_014978|SORCS3	527	527	90.7	527	49	0	1	527	1	527	0	702	90.7	90.7
1:268536397|268573356	hsa_circ_0092566|chr10:106937823-106971008+|NM_014978|SORCS3	474	474	90.3	474	46	0	1	474	1	474	2.00E-176	621	90.3	90.3
1:270046380|270093865	mmu_circ_0007882|chr19:50296612-50336857-|ENSMUST00000164039|Sorcs1	1279	1279	95	1279	64	0	1	1279	1	1279	0	2008	95	95
1:270073075|270093865	mmu_circ_0007883|chr19:50316437-50336857-|ENSMUST00000164039|Sorcs1	536	536	94.59	536	29	0	1	536	1	536	0	830	94.59	94.59
1:270073075|270165333	mmu_circ_0007884|chr19:50316437-50408107-|ENSMUST00000164039|Sorcs1	834	834	95.08	834	41	0	1	834	1	834	0	1314	95.08	95.08
1:270084940|270093865	mmu_circ_0007885|chr19:50327023-50336857-|ENSMUST00000164039|Sorcs1	389	389	92.8	389	28	0	1	389	1	389	2.00E-159	564	92.8	92.8
1:274328313|274333440	mmu_circ_0007893|chr19:53695078-53699652+|ENSMUST00000025930|Smc3	876	876	94.41	876	49	0	1	876	1	876	0	1347	94.41	94.41
1:274628955|274632848	mmu_circ_0007896|chr19:53981938-53985512+|ENSMUST00000074371|Pdcd4	505	505	95.59	499	22	0	7	505	7	505	0	800	94.46	94.46
1:274628955|274634631	mmu_circ_0007897|chr19:53981938-53987415+|ENSMUST00000074371|Pdcd4	619	619	94.13	613	36	0	7	619	7	619	0	933	93.21	93.21
1:276373381|276384367	mmu_circ_0007904|chr19:55455431-55466358+|ENSMUST00000070075|Vti1a	184	184	96.7	182	6	0	1	182	1	182	3.00E-81	303	95.65	95.65
1:276704845|276710459	mmu_circ_0007906|chr19:55982912-55987135+|ENSMUST00000086848|Tcf7l2	323	323	98.14	323	6	0	1	323	1	323	2.00E-159	564	98.14	98.14
1:276704845|276710459	hsa_circ_0020051|chr10:114900942-114905856+|NM_001198525|TCF7L2	323	323	92.74	317	23	0	4	320	4	320	1.00E-127	459	91.02	91.02
1:277375162|277383623	mmu_circ_0000962|chr19:56644905-56650774+|NM_025811|Nhlrc2	708	708	92.37	708	54	0	1	708	1	708	0	1009	92.37	92.37
1:277379257|277383623	mmu_circ_0000963|chr19:56649247-56650774+|NM_025811|Nhlrc2	252	252	93.65	252	16	0	1	252	1	252	2.00E-103	377	93.65	93.65
1:277952138|277953844	mmu_circ_0007915|chr19:57207351-57209198-|ENSMUST00000079360|Ablim1	221	221	94.12	221	13	0	1	221	1	221	3.00E-91	337	94.12	94.12
1:278580846|278594581	mmu_circ_0007920|chr19:57703574-57717118+|ENSMUST00000077282|Atrnl1	536	536	93.66	536	34	0	1	536	1	536	0	802	93.66	93.66
1:278580846|278608643	mmu_circ_0007921|chr19:57703574-57731728+|ENSMUST00000077282|Atrnl1	1239	1239	92.64	1236	91	0	1	1236	1	1236	0	1779	92.41	92.41
1:278656261|278731755	mmu_circ_0007931|chr19:57781404-57852435+|ENSMUST00000077282|Atrnl1	898	898	93.99	898	54	0	1	898	1	898	0	1360	93.99	93.99
1:278679022|278701866	mmu_circ_0007932|chr19:57806041-57830108+|ENSMUST00000077282|Atrnl1	479	479	94.36	479	27	0	1	479	1	479	0	736	94.36	94.36
1:278679022|278731755	mmu_circ_0007933|chr19:57806041-57852435+|ENSMUST00000077282|Atrnl1	541	541	94.45	541	30	0	1	541	1	541	0	833	94.45	94.45
1:278679022|278749829	mmu_circ_0000966|chr19:57806041-57871993+|NM_181415|Atrnl1	620	620	94.52	620	34	0	1	620	1	620	0	957	94.52	94.52
1:278698312|278731755	mmu_circ_0000967|chr19:57826119-57852435+|NM_181415|Atrnl1	394	394	95.18	394	19	0	1	394	1	394	4.00E-177	623	95.18	95.18
1:278698312|278749829	mmu_circ_0000968|chr19:57826119-57871993+|NM_181415|Atrnl1	473	473	95.14	473	23	0	1	473	1	473	0	747	95.14	95.14
1:279235046|279248435	mmu_circ_0007972|chr19:58338401-58344653-|ENSMUST00000026076|Gfra1	427	427	95.08	427	21	0	1	427	1	427	0	673	95.08	95.08
1:279235046|279248435	hsa_circ_0005239|chr10:117849251-117856275-|NM_005264|GFRA1	427	427	90.16	427	42	0	1	427	1	427	5.00E-157	556	90.16	90.16
1:280466847|280496241	mmu_circ_0007980|chr19:59379647-59402363-|ENSMUST00000099274|Pdzd8	389	389	96.66	389	13	0	1	389	1	389	0	647	96.66	96.66
1:280466847|280496241	hsa_circ_0092826|chr10:119049696-119100613-|ENST00000334464.5|PDZD8	389	389	92.8	389	28	0	1	389	1	389	2.00E-159	564	92.8	92.8
1:281093685|281095506	mmu_circ_0007983|chr19:60011508-60013333-|ENSMUST00000171986|Rab11fip2	912	912	98.25	912	16	0	1	912	1	912	0	1596	98.25	98.25
1:281361991|281371644	mmu_circ_0007985|chr19:60288575-60297207-|ENSMUST00000065286|D19Ertd737e	566	560	92.05	566	39	3	1	566	1	560	0	791	92.58	93.57
1:281828605|281857037	hsa_circ_0020133|chr10:120454652-120489922-|NM_153810|C10orf46	519	519	94.41	519	29	0	1	519	1	519	0	798	94.41	94.41
1:281834156|281857037	hsa_circ_0002028|chr10:120460817-120489922-|NM_153810|C10orf46	429	429	93.71	429	27	0	1	429	1	429	0	643	93.71	93.71
1:282197074|282210377	mmu_circ_0008000|chr19:60897109-60910899+|ENSMUST00000025957|Fam45a	733	736	95.11	736	33	3	1	733	1	736	0	1157	95.5	95.11
10:1491891|1493208	mmu_circ_0000663|chr16:13697425-13699168+|NM_001177552|Bfar	377	377	93.1	377	26	0	1	377	1	377	5.00E-156	553	93.1	93.1
10:4183171|4213642	mmu_circ_0006059|chr16:11367769-11403925+|ENSMUST00000115814|Rundc2a	999	999	94.79	999	52	0	1	999	1	999	0	1557	94.79	94.79
10:4213518|4233192	mmu_circ_0000661|chr16:11347951-11367894+|NM_028964|Snx29	240	240	96.19	236	9	0	5	240	5	240	3.00E-106	387	94.58	94.58
10:4583896|4592469	mmu_circ_0000659|chr16:11116887-11128796-|NM_029582|Txndc11	445	445	95.06	445	22	0	1	445	1	445	0	701	95.06	95.06
10:4583896|4592469	hsa_circ_0006559|chr16:11824500-11830089-|NM_015914|TXNDC11	445	445	90.34	445	43	0	1	445	1	445	2.00E-165	584	90.34	90.34
10:4583896|4605111	mmu_circ_0000658|chr16:11104658-11128796-|NM_029582|Txndc11	539	539	94.62	539	29	0	1	539	1	539	0	835	94.62	94.62
10:4583896|4605111	hsa_circ_0009128|chr16:11815432-11830089-|NM_015914|TXNDC11	539	539	90.35	539	52	0	1	539	1	539	0	708	90.35	90.35
10:4624614|4629886	mmu_circ_0006050|chr16:11079796-11084986-|ENSMUST00000038424|Txndc11	334	334	96.71	334	11	0	1	334	1	334	4.00E-157	556	96.71	96.71
10:5100271|5130612	mmu_circ_0000657|chr16:10611095-10644974+|NM_177562|Clec16a	813	813	96.56	813	28	0	1	813	1	813	0	1347	96.56	96.56
10:5930383|5930975	mmu_circ_0006522|chr16:9761483-9762076-|ENSMUST00000115835|Grin2a	593	593	94.77	593	31	0	1	593	1	593	0	924	94.77	94.77
10:6027149|6052707	mmu_circ_0006512|chr16:9644191-9670003-|ENSMUST00000115835|Grin2a	1046	1046	95.59	1043	46	0	1	1043	1	1043	0	1672	95.32	95.32
10:6033483|6052707	mmu_circ_0006511|chr16:9644191-9663700-|ENSMUST00000115835|Grin2a	840	840	95.94	837	34	0	1	837	1	837	0	1358	95.6	95.6
10:7003384|7009362	mmu_circ_0006431|chr16:8700138-8705277-|ENSMUST00000090399|Usp7	522	522	96.36	522	19	0	1	522	1	522	0	859	96.36	96.36
10:7005057|7010218	mmu_circ_0006430|chr16:8699235-8703639-|ENSMUST00000090399|Usp7	495	495	96.15	493	19	0	1	493	1	493	0	806	95.76	95.76
10:7005057|7010218	hsa_circ_0106152|chr16:8999043-9004684-|ENST00000344836.4|USP7	495	495	90.51	495	47	0	1	495	1	495	0	654	90.51	90.51
10:8441224|8491794	mmu_circ_0006380|chr16:7224403-7277261+|ENSMUST00000096292|Rbfox1	384	384	96.87	383	12	0	1	383	1	383	0	641	96.61	96.61
10:10738743|10749207	mmu_circ_0006327|chr16:5026600-5037150-|ENSMUST00000115844|Glyr1	748	748	97.31	744	20	0	5	748	5	748	0	1264	96.79	96.79
10:10738743|10749207	hsa_circ_0002241|chr16:4867598-4882913-|NM_032569|GLYR1	748	751	91.97	747	57	3	5	748	5	751	0	1044	91.84	91.48
10:10811936|10818669	mmu_circ_0006324|chr16:4953911-4960661-|ENSMUST00000023157|Anks3	711	711	94.5	709	39	0	3	711	3	711	0	1094	94.23	94.23
10:11215633|11217378	hsa_circ_0037689|chr16:4310455-4312702-|NM_003223|TFAP4	577	577	90.29	577	56	0	1	577	1	577	0	756	90.29	90.29
10:11487678|11496286	mmu_circ_0006295|chr16:4304376-4312789-|ENSMUST00000120080|Adcy9	635	635	96.38	635	23	0	1	635	1	635	0	1046	96.38	96.38
10:11487678|11503239	mmu_circ_0006293|chr16:4294662-4312789-|ENSMUST00000120080|Adcy9	944	986	94.92	944	48	0	1	944	1	944	0	1478	94.92	90.87
10:11626519|11627228	mmu_circ_0006288|chr16:4179423-4180133-|ENSMUST00000023165|Crebbp	710	710	97.89	710	15	0	1	710	1	710	0	1229	97.89	97.89
10:11626519|11627228	hsa_circ_0007637|chr16:3900297-3901010-|NM_004380|CREBBP	710	713	90.46	713	65	1	1	710	1	713	0	937	91.13	90.74
10:11626519|11651092	mmu_circ_0006286|chr16:4154856-4180133-|ENSMUST00000023165|Crebbp	887	887	97.63	887	21	0	1	887	1	887	0	1522	97.63	97.63
10:11626519|11651092	hsa_circ_0037682|chr16:3860603-3901010-|NM_004380|CREBBP	887	890	90.67	890	80	1	1	887	1	890	0	1181	91.21	90.9
10:11626519|11669593	hsa_circ_0037680|chr16:3843386-3901010-|NM_004380|CREBBP	1128	1131	90.8	1131	101	1	1	1128	1	1131	0	1509	91.22	90.98
10:11626519|11670969	mmu_circ_0006285|chr16:4137365-4180133-|ENSMUST00000023165|Crebbp	1242	1242	97.58	1242	30	0	1	1242	1	1242	0	2128	97.58	97.58
10:11626519|11670969	hsa_circ_0037679|chr16:3841981-3901010-|NM_004380|CREBBP	1242	1245	91.65	1245	101	1	1	1242	1	1245	0	1720	92.03	91.81
10:11650916|11670969	mmu_circ_0006284|chr16:4137365-4155033-|ENSMUST00000023165|Crebbp	532	532	97.18	532	15	0	1	532	1	532	0	900	97.18	97.18
10:11669353|11670969	mmu_circ_0006283|chr16:4137365-4138985-|ENSMUST00000023165|Crebbp	355	355	97.46	355	9	0	1	355	1	355	4.00E-172	606	97.46	97.46
10:11669353|11670969	hsa_circ_0105404|chr16:3841981-3843627-|ENST00000262367.5|CREBBP	355	355	94.32	352	20	0	4	355	4	355	4.00E-152	540	93.52	93.52
10:13460955|13472788	mmu_circ_0006589|chr17:24224970-24237875-|ENSMUST00000102927|Pdpk1	732	732	96.17	732	28	0	1	732	1	732	0	1197	96.17	96.17
10:13460955|13483091	mmu_circ_0006591|chr17:24224970-24248084-|ENSMUST00000102927|Pdpk1	1328	1328	96.99	1328	40	0	1	1328	1	1328	0	2231	96.99	96.99
10:13472691|13483091	mmu_circ_0006593|chr17:24237777-24248084-|ENSMUST00000102927|Pdpk1	694	694	97.55	694	17	0	1	694	1	694	0	1188	97.55	97.55
10:13789709|13793499	hsa_circ_0037511|chr16:2312278-2314761-|NM_080594|RNPS1	786	793	90.16	793	71	1	1	786	1	793	0	1026	91.73	90.92
10:14560970|14572429	mmu_circ_0006610|chr17:25336711-25350051+|ENSMUST00000160896|Unkl	793	793	95.71	793	34	0	1	793	1	793	0	1277	95.71	95.71
10:14560970|14577329	mmu_circ_0006611|chr17:25336711-25355700+|ENSMUST00000160896|Unkl	971	971	94.95	971	49	0	1	971	1	971	0	1522	94.95	94.95
10:15540995|15564936	hsa_circ_0105257|chr16:242925-277335-|ENST00000337351.4|LUC7L	715	715	92.57	713	53	0	1	713	1	713	0	1024	92.31	92.31
10:15544776|15555433	hsa_circ_0105299|chr16:256002-270746-|ENST00000337351.4|LUC7L	354	354	92.37	354	27	0	1	354	1	354	1.00E-141	505	92.37	92.37
10:15554042|15564936	hsa_circ_0037142|chr16:242925-258187-|NM_018032|LUC7L	521	521	90.89	516	47	0	4	519	4	519	0	693	90.02	90.02
10:15629974|15642205	mmu_circ_0002982|chr11:32150124-32163094-|ENSMUST00000093212|Nprl3	468	468	94.23	468	27	0	1	468	1	468	0	715	94.23	94.23
10:15989960|15998622	hsa_circ_0008042|chr5:173371969-173380275+|NM_030627|CPEB4	680	680	90.74	680	63	0	1	680	1	680	0	907	90.74	90.74
10:15989960|16000198	hsa_circ_0128623|chr5:173370028-173380275+|ENST00000265085.5|CPEB4	704	704	90.91	704	64	0	1	704	1	704	0	946	90.91	90.91
10:15989960|16009630	hsa_circ_0128622|chr5:173359452-173380275+|ENST00000265085.5|CPEB4	755	755	91.26	755	66	0	1	755	1	755	0	1029	91.26	91.26
10:15989960|16027391	hsa_circ_0075067|chr5:173337525-173380275+|NM_030627|CPEB4	837	837	91.64	837	70	0	1	837	1	837	0	1158	91.64	91.64
10:16699071|16730140	mmu_circ_0006629|chr17:26873733-26900393+|ENSMUST00000062519|A930001N09Rik	2129	1993	96.33	1991	73	0	1	1991	1	1991	0	3273	90.09	96.24
10:16706378|16712067	mmu_circ_0006634|chr17:26894749-26900393+|ENSMUST00000062519|A930001N09Rik	582	582	95.5	578	26	0	3	580	3	580	0	924	94.85	94.85
10:16706378|16712067	hsa_circ_0128618|chr5:172535626-172550205+|ENST00000540014.1|CREBRF	582	588	90.48	588	50	2	1	582	1	588	0	771	92.1	91.16
10:16706378|16730140	mmu_circ_0006629|chr17:26873733-26900393+|ENSMUST00000062519|A930001N09Rik	1993	1993	96.33	1991	73	0	1	1991	1	1991	0	3273	96.24	96.24
10:16724062|16725151	mmu_circ_0006632|chr17:26878986-26880076+|ENSMUST00000062519|A930001N09Rik	1090	1090	96.24	1090	41	0	1	1090	1	1090	0	1786	96.24	96.24
10:16724062|16727861	mmu_circ_0000735|chr17:26876487-26880076+|NM_029870|A930001N09Rik	1216	1216	96.55	1216	42	0	1	1216	1	1216	0	2013	96.55	96.55
10:16724062|16730140	mmu_circ_0006628|chr17:26873733-26880076+|ENSMUST00000062519|A930001N09Rik	1411	1411	96.74	1411	46	0	1	1411	1	1411	0	2351	96.74	96.74
10:16724062|16730140	mmu_circ_0006630|chr17:26873760-26880076+|ENSMUST00000144221|A930001N09Rik	1411	1384	96.82	1384	44	0	28	1411	1	1384	0	2313	94.97	96.82
10:16836540|16852439	hsa_circ_0128612|chr5:172336669-172362313+|NM_001031711|ERGIC1	610	610	90.3	608	59	0	2	609	2	609	0	797	90	90
10:17619518|17632113	mmu_circ_0002988|chr11:32620471-32635387+|ENSMUST00000076383|Fbxw11	786	785	95.93	786	31	1	1	786	1	785	0	1273	95.93	96.05
10:17619518|17632113	hsa_circ_0075032|chr5:171303288-171327104-|NM_012300|FBXW11	786	785	90.33	786	75	1	1	786	1	785	0	1029	90.33	90.45
10:18187693|18238570	mmu_circ_0002989|chr11:33164635-33218347-|ENSMUST00000169831|Ranbp17	847	847	95.73	844	36	0	4	847	4	847	0	1360	95.4	95.4
10:18187693|18238570	hsa_circ_0074992|chr5:170610325-170669824+|NM_022897|RANBP17	847	847	91.35	844	73	0	4	847	4	847	0	1155	91.03	91.03
10:18208748|18238570	mmu_circ_0002990|chr11:33183907-33218347-|ENSMUST00000169831|Ranbp17	493	493	96.11	488	19	0	4	491	4	491	0	797	95.13	95.13
10:18415562|18435415	hsa_circ_0001554|chr5:170305100-170323119+|NM_022897|RANBP17	471	471	91.3	471	41	0	1	471	1	471	0	643	91.3	91.3
10:20422464|20424134	mmu_circ_0002996|chr11:35424093-35425938+|ENSMUST00000069837|Slit3	308	308	96.43	308	11	0	1	308	1	308	9.00E-143	508	96.43	96.43
10:20496556|20500686	hsa_circ_0074904|chr5:168110970-168114121-|NM_003062|SLIT3	510	510	90.37	509	49	0	2	510	2	510	0	669	90.2	90.2
10:20598342|20598694	hsa_circ_0006894|chr5:167995650-167996003-|NM_024594|PANK3	353	353	93.2	353	24	0	1	353	1	353	5.00E-146	520	93.2	93.2
10:20598342|20600361	hsa_circ_0009089|chr5:167993017-167996003-|NM_024594|PANK3	607	607	94.4	607	34	0	1	607	1	607	0	933	94.4	94.4
10:20647289|20650957	mmu_circ_0003001|chr11:35637897-35640968-|ENSMUST00000018992|Rars	453	453	91.17	453	40	0	1	453	1	453	8.00E-175	616	91.17	91.17
10:20721319|20746474	hsa_circ_0074864|chr5:167798428-167826572+|NM_001161661|WWC1	471	471	92.57	471	35	0	1	471	1	471	0	676	92.57	92.57
10:20741182|20746474	hsa_circ_0074863|chr5:167798428-167812419+|NM_001161661|WWC1	314	314	92.99	314	22	0	1	314	1	314	1.00E-127	459	92.99	92.99
10:20741189|20746474	hsa_circ_0074863|chr5:167798428-167812419+|NM_001161661|WWC1	307	314	93.16	307	21	0	1	307	1	307	2.00E-125	451	93.16	91.08
10:21109521|21136583	mmu_circ_0003007|chr11:36086732-36113932-|ENSMUST00000102801|Odz2	474	474	94.51	474	26	0	1	474	1	474	0	732	94.51	94.51
10:21136349|21216881	mmu_circ_0003008|chr11:36113697-36198830-|ENSMUST00000102801|Odz2	445	445	96.38	442	16	0	1	442	1	442	0	728	95.73	95.73
10:21712496|21713424	mmu_circ_0003019|chr11:36677530-36678445-|ENSMUST00000102801|Odz2	929	915	91.67	924	57	8	9	929	9	915	0	1262	92.47	93.88
10:23914914|23969136	mmu_circ_0003040|chr11:44682593-44738077+|ENSMUST00000101326|Ebf1	486	485	97.53	485	11	1	2	486	2	485	0	828	97.33	97.53
10:23914914|23969136	hsa_circ_0074818|chr5:158204420-158267118-|NM_024007|EBF1	486	482	94.85	485	21	2	2	486	2	482	0	754	95.06	95.85
10:27142526|27153770	mmu_circ_0003026|chr11:41781035-41790188-|ENSMUST00000070725|Gabrg2	662	662	97.13	662	19	0	1	662	1	662	0	1118	97.13	97.13
10:28152988|28158686	mmu_circ_0003027|chr11:42405359-42411287+|ENSMUST00000169077|Gabrb2	536	536	96.46	536	19	0	1	536	1	536	0	885	96.46	96.46
10:29318809|29319752	mmu_circ_0000254|chr11:43518035-43518979+|NM_001164231|Pwwp2a	944	944	95.44	944	43	0	1	944	1	944	0	1506	95.44	95.44
10:29318809|29330456	mmu_circ_0003029|chr11:43518035-43530651+|ENSMUST00000094294|Pwwp2a	1064	1064	95.86	1064	44	0	1	1064	1	1064	0	1722	95.86	95.86
10:31308009|31310945	mmu_circ_0003051|chr11:46034837-46037707-|ENSMUST00000093165|Cyfip2	366	366	95.36	366	17	0	1	366	1	366	6.00E-165	582	95.36	95.36
10:35560597|35602083	mmu_circ_0003075|chr11:49884672-49909482+|ENSMUST00000102776|Rnf130	702	708	91.27	710	52	7	1	702	1	708	0	959	92.74	91.95
10:35560597|35605465	mmu_circ_0003076|chr11:49884672-49912841+|ENSMUST00000102776|Rnf130	796	802	92.29	804	52	7	1	796	1	802	0	1133	93.59	92.89
10:35807360|35809197	mmu_circ_0000256|chr11:50112630-50114556-|NM_001110500|Canx	373	373	97.32	373	10	0	1	373	1	373	2.00E-180	634	97.32	97.32
10:35807360|35819778	hsa_circ_0075294|chr5:179132679-179150020+|NM_001746|CANX	1408	1401	90.26	1407	128	4	5	1408	1	1401	0	1831	90.55	91.01
10:35809846|35817012	mmu_circ_0003085|chr11:50115259-50122431-|ENSMUST00000020637|Canx	721	721	95.56	721	32	0	1	721	1	721	0	1155	95.56	95.56
10:35898838|35901897	hsa_circ_0075275|chr5:179016546-179020646+|NM_025158|RUFY1	387	387	91.47	387	33	0	1	387	1	387	7.00E-150	532	91.47	91.47
10:35898838|35904565	hsa_circ_0075273|chr5:179012796-179020646+|NM_025158|RUFY1	457	457	92.56	457	34	0	1	457	1	457	0	656	92.56	92.56
10:37167400|37181064	hsa_circ_0128004|chr5:134015291-134029623+|NM_021982|SEC24A	732	732	90.95	729	66	0	4	732	4	732	0	981	90.57	90.57
10:37172654|37178344	hsa_circ_0073978|chr5:134018062-134023989+|NM_021982|SEC24A	342	342	90.59	340	32	0	1	340	1	340	2.00E-125	451	90.06	90.06
10:37180938|37185721	mmu_circ_0003105|chr11:51542953-51548163-|ENSMUST00000109097|Sec24a	636	639	92.49	639	45	1	1	636	1	639	0	911	93.24	92.8
10:38415352|38419521	mmu_circ_0003114|chr11:52882041-52886018+|ENSMUST00000036796|Fstl4	318	318	94.94	316	16	0	3	318	3	318	7.00E-139	496	94.34	94.34
10:38611238|38617357	hsa_circ_0127956|chr5:132422473-132428481+|ENST00000304858.2|HSPA4	742	742	90.7	742	69	0	1	742	1	742	0	989	90.7	90.7
10:38622808|38633058	hsa_circ_0002633|chr5:132400671-132412590+|NM_002154|HSPA4	801	801	90.89	801	73	0	1	801	1	801	0	1075	90.89	90.89
10:38625387|38633058	mmu_circ_0003120|chr11:53097030-53105816-|ENSMUST00000020630|Hspa4	556	556	96.58	556	19	0	1	556	1	556	0	922	96.58	96.58
10:38625387|38633058	hsa_circ_0008513|chr5:132400671-132409818+|NM_002154|HSPA4	556	556	91.55	556	47	0	1	556	1	556	0	767	91.55	91.55
10:38712831|38720071	mmu_circ_0000261|chr11:53182161-53189135+|NM_033565|Aff4	952	952	96.11	952	37	0	1	952	1	952	0	1554	96.11	96.11
10:38712831|38725063	mmu_circ_0000262|chr11:53182161-53194174+|NM_033565|Aff4	1039	1039	96.25	1039	39	0	1	1039	1	1039	0	1703	96.25	96.25
10:38712831|38725063	hsa_circ_0127945|chr5:132262812-132272885-|NM_014423|AFF4	1039	1054	91.09	1055	77	9	1	1039	1	1054	0	1411	93.26	91.94
10:38712831|38740205	mmu_circ_0000262|chr11:53182161-53194174+|NM_033565|Aff4	1076	1039	96.25	1039	39	0	1	1039	1	1039	0	1703	92.94	96.25
10:38712831|38740205	hsa_circ_0127945|chr5:132262812-132272885-|NM_014423|AFF4	1076	1054	91.09	1055	77	9	1	1039	1	1054	0	1411	90.06	91.94
10:39896705|39923049	mmu_circ_0003133|chr11:54357080-54381998+|ENSMUST00000102743|Rapgef6	426	426	97.18	426	12	0	1	426	1	426	0	721	97.18	97.18
10:40019676|40035311	mmu_circ_0003137|chr11:54489696-54505242+|ENSMUST00000102743|Rapgef6	1277	1277	94.75	1277	67	0	1	1277	1	1277	0	1988	94.75	94.75
10:42647440|42673411	mmu_circ_0003143|chr11:57031273-57056621+|ENSMUST00000036315|Gria1	1124	1124	96.09	1124	44	0	1	1124	1	1124	0	1832	96.09	96.09
10:43485293|43494367	mmu_circ_0003148|chr11:57861196-57869113+|ENSMUST00000071487|Larp1	1472	1472	96.67	1472	49	0	1	1472	1	1472	0	2447	96.67	96.67
10:46613745|46621141	mmu_circ_0003167|chr11:60055319-60062566-|ENSMUST00000102683|Tom1l2	501	501	97.59	498	12	0	4	501	4	501	0	854	97.01	97.01
10:46630462|46646542	mmu_circ_0000267|chr11:60072357-60088504-|NM_001039092|Tom1l2	640	640	95	640	32	0	1	640	1	640	0	1005	95	95
10:46630462|46651996	mmu_circ_0003168|chr11:60072357-60093785-|ENSMUST00000102683|Tom1l2	725	725	95.17	725	35	0	1	725	1	725	0	1146	95.17	95.17
10:47810268|47812997	mmu_circ_0003187|chr11:61346019-61348885-|ENSMUST00000001063|Epn2	435	435	94.48	435	24	0	1	435	1	435	0	671	94.48	94.48
10:48061213|48064211	mmu_circ_0003189|chr11:61600930-61605085-|ENSMUST00000004920|Ulk2	359	359	95.82	359	15	0	1	359	1	359	2.00E-164	580	95.82	95.82
10:48084987|48110883	hsa_circ_0106350|chr17:19713690-19750223-|NM_014683|ULK2	862	862	91.4	860	74	0	3	862	3	862	0	1179	91.18	91.18
10:48094171|48125139	hsa_circ_0042399|chr17:19720061-19768157-|NM_014683|ULK2	913	913	91.89	913	74	0	1	913	1	913	0	1277	91.89	91.89
10:48102893|48110883	hsa_circ_0106360|chr17:19741813-19750223-|NM_014683|ULK2	492	492	91.22	490	43	0	3	492	3	492	0	667	90.85	90.85
10:48165219|48194542	hsa_circ_0042409|chr17:19823348-19866335-|NM_007202|AKAP10	1698	1698	90.88	1699	153	2	1	1698	1	1698	0	2278	90.93	90.93
10:48169359|48194542	hsa_circ_0042410|chr17:19827720-19866335-|NM_007202|AKAP10	1615	1615	90.97	1616	144	2	1	1615	1	1615	0	2174	91.02	91.02
10:48178920|48194542	hsa_circ_0042419|chr17:19843025-19866335-|NM_007202|AKAP10	1186	1186	91.49	1187	99	2	1	1186	1	1186	0	1631	91.57	91.57
10:48178920|48200848	hsa_circ_0106380|chr17:19843025-19871774-|ENST00000225737.6|AKAP10	1234	1234	91.34	1235	105	2	1	1234	1	1234	0	1687	91.41	91.41
10:48188215|48194542	mmu_circ_0003195|chr11:61723349-61736331-|ENSMUST00000102650|Akap10	840	888	95.58	838	37	0	1	838	49	886	0	1343	95.36	90.2
10:48188215|48200848	mmu_circ_0003195|chr11:61723349-61736331-|ENSMUST00000102650|Akap10	888	888	95.49	886	40	0	1	886	1	886	0	1415	95.27	95.27
10:48418262|48419844	mmu_circ_0003196|chr11:61931201-61932784+|ENSMUST00000108709|Specc1	1583	1583	95.33	1583	74	0	1	1583	1	1583	0	2514	95.33	95.33
10:48659695|48665113	mmu_circ_0003206|chr11:62162854-62168190-|ENSMUST00000018645|Ncor1	634	631	94.64	634	31	3	1	634	1	631	0	979	94.64	95.09
10:48661593|48665113	mmu_circ_0003207|chr11:62164879-62168190-|ENSMUST00000018645|Ncor1	490	490	94.47	488	27	0	1	488	1	488	0	752	94.08	94.08
10:48678751|48684279	mmu_circ_0003209|chr11:62180465-62187124-|ENSMUST00000018645|Ncor1	873	873	95.19	873	42	0	1	873	1	873	0	1380	95.19	95.19
10:48735695|48753281	mmu_circ_0003215|chr11:62233099-62252017-|ENSMUST00000018645|Ncor1	691	691	95.95	691	28	0	1	691	1	691	0	1122	95.95	95.95
10:48749746|48753281	mmu_circ_0003216|chr11:62247064-62252017-|ENSMUST00000018645|Ncor1	315	315	96.19	315	12	0	1	315	1	315	6.00E-145	516	96.19	96.19
10:50560690|50562722	mmu_circ_0003227|chr11:63885019-63887172-|ENSMUST00000049091|Cox10	450	453	93.38	453	27	1	1	450	1	453	0	667	94.44	93.82
10:51551235|51576374	mmu_circ_0003232|chr11:64866600-64888712-|ENSMUST00000093003|Arhgap44	529	529	95.09	529	26	0	1	529	1	529	0	833	95.09	95.09
10:52216060|52220712	mmu_circ_0000273|chr11:65520485-65525799-|NM_009157|Map2k4	300	300	97.33	300	8	0	1	300	1	300	2.00E-143	510	97.33	97.33
10:52216060|52220712	hsa_circ_0004532|chr17:12011106-12016677+|NM_003010|MAP2K4	300	300	94.95	297	15	0	4	300	4	300	5.00E-130	466	94	94
10:52216060|52228649	hsa_circ_0042098|chr17:11998891-12016677+|NM_003010|MAP2K4	420	420	94.76	420	22	0	1	420	1	420	0	654	94.76	94.76
10:52216060|52244749	mmu_circ_0003234|chr11:65520485-65548868-|ENSMUST00000046963|Map2k4	595	595	97.98	595	12	0	1	595	1	595	0	1033	97.98	97.98
10:52216060|52244749	hsa_circ_0007456|chr17:11984672-12016677+|NM_003010|MAP2K4	595	595	95.97	595	24	0	1	595	1	595	0	966	95.97	95.97
10:52216060|52270583	hsa_circ_0106198|chr17:11935582-12016677+|ENST00000415385.3|MAP2K4	698	731	95.27	698	33	0	1	698	34	731	0	1107	95.27	90.97
10:52216060|52270583	hsa_circ_0005603|chr17:11958205-12016677+|NM_003010|MAP2K4	698	698	95.27	698	33	0	1	698	1	698	0	1107	95.27	95.27
10:52216060|52290656	hsa_circ_0106198|chr17:11935582-12016677+|ENST00000415385.3|MAP2K4	731	731	95.49	731	33	0	1	731	1	731	0	1168	95.49	95.49
10:52216060|52290656	hsa_circ_0005603|chr17:11958205-12016677+|NM_003010|MAP2K4	731	698	95.27	698	33	0	34	731	1	698	0	1107	90.97	95.27
10:52228530|52270583	mmu_circ_0003236|chr11:65532985-65569873-|ENSMUST00000046963|Map2k4	398	398	98.24	398	7	0	1	398	1	398	0	697	98.24	98.24
10:52228530|52270583	hsa_circ_0042091|chr17:11958205-11999011+|NM_003010|MAP2K4	398	398	95.73	398	17	0	1	398	1	398	0	641	95.73	95.73
10:52228530|52290656	mmu_circ_0003236|chr11:65532985-65569873-|ENSMUST00000046963|Map2k4	431	398	98.24	398	7	0	34	431	1	398	0	697	90.72	98.24
10:52244575|52270583	mmu_circ_0003238|chr11:65548693-65569873-|ENSMUST00000046963|Map2k4	278	278	98.56	278	4	0	1	278	1	278	8.00E-138	492	98.56	98.56
10:52244575|52270583	hsa_circ_0007508|chr17:11958205-11984847+|NM_003010|MAP2K4	278	278	96.04	278	11	0	1	278	1	278	4.00E-126	453	96.04	96.04
10:52244575|52290656	mmu_circ_0003239|chr11:65548693-65589267-|ENSMUST00000152096|Map2k4	311	311	98.71	311	4	0	1	311	1	311	4.00E-156	553	98.71	98.71
10:52624891|52637511	mmu_circ_0003247|chr11:65907506-65922088-|ENSMUST00000080665|Dnahc9	1012	1012	93.64	1007	64	0	6	1012	6	1012	0	1506	93.18	93.18
10:54516194|54564596	mmu_circ_0003252|chr11:67783273-67834500+|ENSMUST00000021285|Stx8	524	524	95.4	522	24	0	1	522	1	522	0	832	95.04	95.04
10:54552998|54564596	mmu_circ_0003253|chr11:67824816-67834500+|ENSMUST00000021285|Stx8	218	218	95.83	216	9	0	1	216	1	216	4.00E-95	350	94.95	94.95
10:54552998|54564596	hsa_circ_0042066|chr17:9395145-9408479-|NM_004853|STX8	218	218	92.96	213	15	0	1	213	1	213	2.00E-83	311	90.83	90.83
10:55283300|55362785	hsa_circ_0042048|chr17:8438704-8526595-|NM_005964|MYH10	1895	1895	90.92	1895	172	0	1	1895	1	1895	0	2547	90.92	90.92
10:55419844|55436069	mmu_circ_0003258|chr11:68643416-68658926-|ENSMUST00000018880|Ndel1	956	956	97.38	956	25	0	1	956	1	956	0	1628	97.38	97.38
10:55419844|55436069	hsa_circ_0005869|chr17:8347577-8363478+|NM_001025579|NDEL1	956	956	92.05	956	76	0	1	956	1	956	0	1345	92.05	92.05
10:55606481|55606987	mmu_circ_0003261|chr11:68839575-68840081+|ENSMUST00000108667|1500010J02Rik	408	408	91.11	405	36	0	4	408	4	408	7.00E-155	549	90.44	90.44
10:55608318|55609146	mmu_circ_0003263|chr11:68840755-68841566+|ENSMUST00000108667|1500010J02Rik	612	612	91.15	610	54	0	1	610	1	610	0	828	90.85	90.85
10:56342097|56352370	hsa_circ_0041873|chr17:7402357-7415333+|NM_000937|POLR2A	2970	2970	90.2	2970	291	0	1	2970	1	2970	0	3873	90.2	90.2
10:57508985|57520192	mmu_circ_0000282|chr11:70688247-70700673+|NM_019400|Rabep1	494	494	95.55	494	22	0	1	494	1	494	0	791	95.55	95.55
10:57508985|57527668	mmu_circ_0003306|chr11:70688247-70707190+|ENSMUST00000108533|Rabep1	614	614	95.77	614	26	0	1	614	1	614	0	990	95.77	95.77
10:57508985|57535424	mmu_circ_0003307|chr11:70688247-70714109+|ENSMUST00000100928|Rabep1	750	753	95.48	753	31	1	1	750	1	753	0	1199	96.13	95.75
10:57508985|57535424	hsa_circ_0041673|chr17:5211988-5250220+|NM_004703|RABEP1	750	750	91.47	750	64	0	1	750	1	750	0	1031	91.47	91.47
10:57508985|57538307	mmu_circ_0003308|chr11:70688247-70718285+|ENSMUST00000100928|Rabep1	929	932	94.96	932	44	1	1	929	1	932	0	1458	95.48	95.17
10:57508985|57538307	hsa_circ_0107103|chr17:5211988-5253924+|NM_004703|RABEP1	929	929	92.25	929	72	0	1	929	1	929	0	1317	92.25	92.25
10:57508985|57541484	mmu_circ_0003309|chr11:70688247-70722019+|ENSMUST00000100928|Rabep1	1061	1064	94.92	1064	51	1	1	1061	1	1064	0	1663	95.38	95.11
10:57517680|57527668	mmu_circ_0003313|chr11:70698266-70707190+|ENSMUST00000108533|Rabep1	485	485	94.85	485	25	0	1	485	1	485	0	758	94.85	94.85
10:57517680|57535424	hsa_circ_0041674|chr17:5235243-5250220+|NM_004703|RABEP1	621	621	90.34	621	60	0	1	621	1	621	0	815	90.34	90.34
10:57535289|57538307	mmu_circ_0003315|chr11:70713973-70718285+|ENSMUST00000108533|Rabep1	315	315	94.29	315	18	0	1	315	1	315	6.00E-135	483	94.29	94.29
10:57535289|57538307	hsa_circ_0009137|chr17:5250084-5253924+|NM_004703|RABEP1	315	315	93.97	315	19	0	1	315	1	315	3.00E-133	477	93.97	93.97
10:57549452|57549919	mmu_circ_0003318|chr11:70730816-70731284+|ENSMUST00000108533|Rabep1	468	468	97.22	468	13	0	1	468	1	468	0	793	97.22	97.22
10:57549452|57551449	hsa_circ_0006375|chr17:5264502-5266311+|NM_004703|RABEP1	573	573	91.8	573	47	0	1	573	1	573	0	798	91.8	91.8
10:57549452|57563686	mmu_circ_0000284|chr11:70730816-70739414+|NM_019400|Rabep1	930	930	96.66	927	31	0	1	927	1	927	0	1541	96.34	96.34
10:57634023|57634588	hsa_circ_0000740|chr17:5364258-5365866-|NM_020162|DHX33	399	399	90.48	399	38	0	1	399	1	399	3.00E-148	527	90.48	90.48
10:58342533|58353726	mmu_circ_0003323|chr11:71573079-71585476+|ENSMUST00000108510|Wscd1	1106	1111	93.25	1111	70	1	1	1106	1	1111	0	1631	94.03	93.61
10:58641524|58646171	mmu_circ_0003324|chr11:71883804-71888537-|ENSMUST00000075258|Pitpnm3	811	811	95.68	811	35	0	1	811	1	811	0	1304	95.68	95.68
10:58961407|58965487	mmu_circ_0003326|chr11:72213375-72217506-|ENSMUST00000108500|Smtnl2	854	854	95.08	854	42	0	1	854	1	854	0	1345	95.08	95.08
10:59229921|59248353	hsa_circ_0004805|chr17:4186092-4210418-|NM_003342|UBE2G1	504	504	94.64	504	27	0	1	504	1	504	0	782	94.64	94.64
10:59279375|59281717	mmu_circ_0000286|chr11:72525658-72527985+|NM_009671|Ankfy1	312	312	96.15	312	12	0	1	312	1	312	3.00E-143	510	96.15	96.15
10:59294314|59298784	mmu_circ_0003330|chr11:72542262-72545915+|ENSMUST00000155998|Ankfy1	440	440	96.36	440	16	0	1	440	1	440	0	725	96.36	96.36
10:59400152|59406927	mmu_circ_0003338|chr11:72639553-72650783+|ENSMUST00000172220|Zzef1	606	606	95.03	604	30	0	1	604	1	604	0	950	94.72	94.72
10:59458456|59461438	mmu_circ_0003341|chr11:72706763-72708787+|ENSMUST00000172220|Zzef1	291	291	90.07	292	27	2	1	291	1	291	3.00E-103	377	90.38	90.38
10:59478575|59481942	mmu_circ_0003342|chr11:72720333-72723823+|ENSMUST00000172220|Zzef1	512	512	94.92	512	26	0	1	512	1	512	0	802	94.92	94.92
10:61230757|61236946	mmu_circ_0003346|chr11:74249202-74255287-|ENSMUST00000102521|Rap1gap2	431	431	96.52	431	15	0	1	431	1	431	0	713	96.52	96.52
10:61648582|61660003	hsa_circ_0041411|chr17:2341402-2371170-|NM_024086|METTL16	419	419	90.21	419	41	0	1	419	1	419	3.00E-154	547	90.21	90.21
10:61823000|61831887	mmu_circ_0003359|chr11:74795353-74803717+|ENSMUST00000045281|Smg6	208	208	96.63	208	7	0	1	208	1	208	5.00E-94	346	96.63	96.63
10:61823000|61831887	hsa_circ_0008605|chr17:2139785-2148013-|NM_001170957|SMG6	208	208	92.79	208	15	0	1	208	1	208	1.00E-80	302	92.79	92.79
10:61882916|61885796	mmu_circ_0003360|chr11:74852114-74855538+|ENSMUST00000045281|Smg6	286	286	98.25	286	5	0	1	286	1	286	1.00E-140	501	98.25	98.25
10:61882916|61885796	hsa_circ_0041385|chr17:2089956-2091809-|NM_001170957|SMG6	286	286	90.91	286	26	0	1	286	1	286	1.00E-105	385	90.91	90.91
10:61882916|61897730	hsa_circ_0041383|chr17:2075951-2091809-|NM_001170957|SMG6	488	488	93.24	488	33	0	1	488	1	488	0	719	93.24	93.24
10:62223768|62224929	mmu_circ_0000290|chr11:75203573-75204729+|NM_001102611|Smyd4	1162	1156	90.73	1154	101	1	1	1154	1	1148	0	1533	90.53	91
10:62574791|62581037	hsa_circ_0042762|chr17:27802687-27809306+|NM_020791|TAOK1	451	451	91.63	454	32	5	1	451	1	451	5.00E-177	623	92.46	92.46
10:62580946|62599343	hsa_circ_0042766|chr17:27809214-27829741+|NM_020791|TAOK1	748	775	90.06	775	50	11	1	748	1	775	0	983	95.45	92.13
10:62737196|62767418	hsa_circ_0042811|chr17:27998952-28030080-|NM_033389|SSH2	621	621	91.95	621	50	0	1	621	1	621	0	870	91.95	91.95
10:62742238|62767418	hsa_circ_0000753|chr17:28003837-28030080-|NM_033389|SSH2	426	426	93.9	426	26	0	1	426	1	426	0	643	93.9	93.9
10:62751173|62767418	hsa_circ_0000754|chr17:28011580-28030080-|NM_033389|SSH2	291	291	94.16	291	17	0	1	291	1	291	2.00E-123	444	94.16	94.16
10:63356359|63359577	mmu_circ_0003381|chr11:76625196-76628415-|ENSMUST00000021201|Cpd	855	855	93.22	855	58	0	1	855	1	855	0	1258	93.22	93.22
10:63407775|63418716	hsa_circ_0042839|chr17:28808160-28819771+|NM_004871|GOSR1	484	484	91.32	484	42	0	1	484	1	484	0	662	91.32	91.32
10:63412175|63435227	hsa_circ_0042843|chr17:28811231-28847039+|NM_001007024|GOSR1	476	476	92.02	476	38	0	1	476	1	476	0	669	92.02	92.02
10:63643366|63644704	mmu_circ_0003364|chr11:75308735-75310053+|ENSMUST00000018449|Prpf8	785	785	97.45	785	20	0	1	785	1	785	0	1339	97.45	97.45
10:63840631|63841166	hsa_circ_0004445|chr17:1339913-1340449-|NM_016823|CRK	536	536	96.44	534	19	0	3	536	3	536	0	881	96.08	96.08
10:63908528|63915032	mmu_circ_0003369|chr11:75565382-75572930+|ENSMUST00000067664|Ywhae	651	651	98.92	651	7	0	1	651	1	651	0	1164	98.92	98.92
10:63908528|63915032	hsa_circ_0002723|chr17:1257504-1268352-|NR_024058|YWHAE	651	651	93.19	646	44	0	1	646	1	646	0	950	92.47	92.47
10:64251223|64258375	mmu_circ_0003370|chr11:75889936-75896186-|ENSMUST00000056601|Vps53	553	553	96.93	553	17	0	1	553	1	553	0	928	96.93	96.93
10:64302752|64306516	mmu_circ_0003372|chr11:75947910-75951896-|ENSMUST00000056601|Vps53	323	323	97.51	321	8	0	1	321	1	321	6.00E-155	549	96.9	96.9
10:64425984|64431795	mmu_circ_0003376|chr11:76085877-76092093-|ENSMUST00000021204|Nxn	460	460	96.52	460	16	0	1	460	1	460	0	761	96.52	96.52
10:64425984|64431795	hsa_circ_0004931|chr17:722678-729318-|NM_022463|NXN	460	460	91.25	457	40	0	4	460	4	460	5.00E-177	623	90.65	90.65
10:64620312|64634639	hsa_circ_0005786|chr17:986759-1003975-|NM_001159746|ABR	393	393	92.88	393	28	0	1	393	1	393	1.00E-161	571	92.88	92.88
10:64826678|64831635	mmu_circ_0003400|chr11:77826672-77831731+|ENSMUST00000049167|Phf12	419	419	95.94	419	17	0	1	419	1	419	0	680	95.94	95.94
10:64826678|64831635	hsa_circ_0042733|chr17:27244302-27248826-|NM_001033561|PHF12	419	419	91.17	419	37	0	1	419	1	419	6.00E-161	569	91.17	91.17
10:64829256|64834810	hsa_circ_0042734|chr17:27246160-27251320-|NM_001033561|PHF12	648	648	93.06	648	45	0	1	648	1	648	0	948	93.06	93.06
10:64834417|64837434	mmu_circ_0000298|chr11:77820228-77823296+|NM_174852|Phf12	467	467	97.86	467	10	0	1	467	1	467	0	808	97.86	97.86
10:65854799|65896816	hsa_circ_0002103|chr17:26449628-26499644+|NM_016231|NLK	691	691	95.66	691	30	0	1	691	1	691	0	1110	95.66	95.66
10:66732462|66738274	mmu_circ_0003411|chr11:79197676-79203901+|ENSMUST00000071325|Nf1	419	419	97.37	419	11	0	1	419	1	419	0	713	97.37	97.37
10:66732462|66738274	hsa_circ_0042880|chr17:29483000-29490394+|NM_001042492|NF1	419	419	94.47	416	23	0	1	416	1	416	0	641	93.79	93.79
10:66732462|66756286	hsa_circ_0042881|chr17:29483000-29509683+|NM_001042492|NF1	828	828	93.54	820	53	0	1	820	1	820	0	1221	92.63	92.63
10:66738084|66756286	hsa_circ_0106552|chr17:29490203-29509683+|NM_001042492|NF1	600	600	93.75	592	37	0	1	592	1	592	0	889	92.5	92.5
10:66770890|66783965	mmu_circ_0003416|chr11:79239014-79252350+|ENSMUST00000071325|Nf1	615	615	93.66	615	39	0	1	615	1	615	0	920	93.66	93.66
10:66791720|66793320	mmu_circ_0003421|chr11:79260307-79261838+|ENSMUST00000071325|Nf1	511	511	96.09	511	20	0	1	511	1	511	0	833	96.09	96.09
10:66802583|66822005	hsa_circ_0106569|chr17:29576001-29592357+|NM_001042492|NF1	861	861	91.88	862	68	2	1	861	1	861	0	1203	91.99	91.99
10:66812207|66822005	mmu_circ_0003423|chr11:79282218-79289385+|ENSMUST00000071325|Nf1	662	662	95.92	662	27	0	1	662	1	662	0	1074	95.92	95.92
10:66812207|66822005	hsa_circ_0106570|chr17:29585361-29592357+|NM_001042492|NF1	662	662	91.69	662	55	0	1	662	1	662	0	918	91.69	91.69
10:66889960|66891353	hsa_circ_0042930|chr17:29652837-29654857+|NM_001042492|NF1	774	774	91.34	774	67	0	1	774	1	774	0	1059	91.34	91.34
10:66889960|66894799	hsa_circ_0106572|chr17:29652837-29657516+|NM_001042492|NF1	977	977	91.5	977	83	0	1	977	1	977	0	1345	91.5	91.5
10:66899625|66903838	mmu_circ_0003425|chr11:79360472-79364636+|ENSMUST00000071325|Nf1	915	915	93.88	915	56	0	1	915	1	915	0	1380	93.88	93.88
10:66901944|66917125	mmu_circ_0003427|chr11:79362909-79379053+|ENSMUST00000137997|Nf1	1050	1053	95.25	1053	47	1	1	1050	1	1053	0	1664	95.71	95.44
10:67363508|67364610	mmu_circ_0003436|chr11:79838411-79839456+|ENSMUST00000017692|Suz12	394	394	94.16	394	23	0	1	394	1	394	2.00E-170	601	94.16	94.16
10:67584045|67587851	mmu_circ_0003440|chr11:80037404-80040834+|ENSMUST00000055056|Rhot1	233	233	97.42	233	6	0	1	233	1	233	2.00E-109	398	97.42	97.42
10:67584045|67587851	hsa_circ_0005397|chr17:30500849-30503232+|NM_001033568|RHOT1	233	233	94.85	233	12	0	1	233	1	233	2.00E-99	364	94.85	94.85
10:67695779|67711884	mmu_circ_0003441|chr11:80133059-80151089+|ENSMUST00000017836|Rhbdl3	747	747	97.19	747	21	0	1	747	1	747	0	1264	97.19	97.19
10:67767323|67769219	hsa_circ_0043020|chr17:30685521-30688534+|NM_001098507|ZNF207	431	431	93.46	428	28	0	4	431	4	431	0	636	92.81	92.81
10:67936673|67982051	hsa_circ_0043046|chr17:30932104-30986356-|NM_015194|MYO1D	743	743	92.06	743	59	0	1	743	1	743	0	1046	92.06	92.06
10:67973997|67982051	hsa_circ_0043051|chr17:30980860-30986356-|NM_015194|MYO1D	474	474	91.35	474	41	0	1	474	1	474	0	649	91.35	91.35
10:68324700|68343197	mmu_circ_0003448|chr11:80765981-80785116-|ENSMUST00000021045|Accn1	279	279	98.57	279	4	0	1	279	1	279	2.00E-138	494	98.57	98.57
10:68324700|68343197	hsa_circ_0106633|chr17:31415880-31439085-|ENST00000225823.2|ASIC2	279	279	95.7	279	12	0	1	279	1	279	5.00E-125	449	95.7	95.7
10:71292795|71298197	mmu_circ_0003464|chr11:83790581-83795809+|ENSMUST00000049714|Synrg	468	471	95.91	465	19	0	1	465	4	468	0	754	95.3	94.69
10:71303915|71311129	mmu_circ_0003465|chr11:83801414-83807964+|ENSMUST00000092834|Synrg	658	658	95.44	658	30	0	1	658	1	658	0	1050	95.44	95.44
10:71322147|71323079	mmu_circ_0003469|chr11:83822119-83823052+|ENSMUST00000092834|Synrg	933	933	92.07	933	74	0	1	933	1	933	0	1314	92.07	92.07
10:71401833|71421014	hsa_circ_0106716|chr17:35800605-35827629+|ENST00000394395.2|TADA2A	611	611	91	611	55	0	1	611	1	611	0	824	91	91
10:71417609|71423705	mmu_circ_0003470|chr11:83916554-83923547-|ENSMUST00000108100|Tada2a	412	412	95.12	410	20	0	1	410	1	410	0	647	94.66	94.66
10:71417609|71423705	hsa_circ_0043280|chr17:35797838-35804870+|NM_001488|TADA2A	412	412	91.15	407	36	0	4	410	4	410	6.00E-156	553	90.05	90.05
10:71619063|71668573	hsa_circ_0043225|chr17:35506787-35564714-|NM_198839|ACACA	1972	1972	90.92	1972	179	0	1	1972	1	1972	0	2651	90.92	90.92
10:71661091|71668573	hsa_circ_0106694|chr17:35506787-35518964-|NM_198839|ACACA	600	600	90.33	600	58	0	1	600	1	600	0	787	90.33	90.33
10:71770016|71799256	mmu_circ_0003472|chr11:84256067-84286668-|ENSMUST00000018841|Aatf	784	784	94.39	784	44	0	1	784	1	784	0	1205	94.39	94.39
10:71793718|71799256	mmu_circ_0003473|chr11:84280962-84286668-|ENSMUST00000018841|Aatf	563	563	93.43	563	37	0	1	563	1	563	0	835	93.43	93.43
10:72171107|72179123	mmu_circ_0003475|chr11:84667555-84675820-|ENSMUST00000100685|Ggnbp2	674	674	98.66	674	9	0	1	674	1	674	0	1195	98.66	98.66
10:72175213|72177858	hsa_circ_0005510|chr17:34912922-34916711+|NM_024835|GGNBP2	353	353	93.2	353	24	0	1	353	1	353	5.00E-146	520	93.2	93.2
10:72323923|72340184	hsa_circ_0044925|chr17:58275620-58288875-|NM_032582|USP32	1255	1255	91.24	1255	110	0	1	1255	1	1255	0	1709	91.24	91.24
10:72329605|72332113	mmu_circ_0003478|chr11:84831131-84833378-|ENSMUST00000108075|Usp32	324	324	97.53	324	8	0	1	324	1	324	1.00E-156	555	97.53	97.53
10:72329605|72336388	mmu_circ_0003479|chr11:84831131-84836407-|ENSMUST00000108075|Usp32	651	651	97.85	651	14	0	1	651	1	651	0	1125	97.85	97.85
10:72369079|72371838	hsa_circ_0107295|chr17:58329741-58343452-|NM_032582|USP32	325	325	92.92	325	23	0	1	325	1	325	4.00E-132	473	92.92	92.92
10:72380227|72417059	mmu_circ_0003480|chr11:84872629-84917528-|ENSMUST00000108075|Usp32	645	645	97.21	645	18	0	1	645	1	645	0	1092	97.21	97.21
10:72389570|72397062	mmu_circ_0003481|chr11:84890766-84897396-|ENSMUST00000108075|Usp32	385	385	97.4	385	10	0	1	385	1	385	0	656	97.4	97.4
10:72389570|72397062	hsa_circ_0044956|chr17:58365883-58379065-|NM_032582|USP32	385	385	93.25	385	26	0	1	385	1	385	2.00E-160	568	93.25	93.25
10:72389570|72417059	mmu_circ_0000303|chr11:84890766-84917528-|NM_001029934|Usp32	513	513	97.08	513	15	0	1	513	1	513	0	865	97.08	97.08
10:72389570|72417059	hsa_circ_0107302|chr17:58365883-58422969-|NM_032582|USP32	513	513	92.98	513	36	0	1	513	1	513	0	749	92.98	92.98
10:72514798|72527413	hsa_circ_0044965|chr17:58538023-58556632-|NM_006380|APPBP2	682	682	90.83	676	62	0	1	676	1	676	0	905	90.03	90.03
10:72924683|72931437	mmu_circ_0003485|chr11:85140365-85145877+|ENSMUST00000020835|Ppm1d	354	354	95.2	354	17	0	1	354	1	354	3.00E-158	560	95.2	95.2
10:72924683|72938843	mmu_circ_0003486|chr11:85140365-85153298+|ENSMUST00000020835|Ppm1d	788	788	95.94	788	32	0	1	788	1	788	0	1279	95.94	95.94
10:72924683|72938843	hsa_circ_0044969|chr17:58700881-58734202+|NM_003620|PPM1D	788	788	90.97	786	71	0	3	788	3	788	0	1059	90.74	90.74
10:72924686|72938843	mmu_circ_0003486|chr11:85140365-85153298+|ENSMUST00000020835|Ppm1d	785	788	95.92	785	32	0	1	785	4	788	0	1273	95.92	95.56
10:72924686|72938843	hsa_circ_0044969|chr17:58700881-58734202+|NM_003620|PPM1D	785	788	90.96	785	71	0	1	785	4	788	0	1057	90.96	90.61
10:73574684|73585360	mmu_circ_0003493|chr11:85948760-85962059-|ENSMUST00000044423|Brip1	957	957	93.94	957	58	0	1	957	1	957	0	1447	93.94	93.94
10:73574684|73593919	mmu_circ_0003494|chr11:85948760-85971380-|ENSMUST00000044423|Brip1	1470	1470	92.3	1467	113	0	4	1470	4	1470	0	2084	92.11	92.11
10:73674329|73684464	hsa_circ_0107344|chr17:59981820-59996874-|NR_026641|INTS2	772	772	90.03	772	77	0	1	772	1	772	0	1000	90.03	90.03
10:73681920|73688832	hsa_circ_0002746|chr17:59988880-60002460-|NR_026641|INTS2	661	661	91.38	661	57	0	1	661	1	661	0	905	91.38	91.38
10:73712416|73717114	mmu_circ_0003497|chr11:86091971-86096925-|ENSMUST00000043624|Med13	712	712	96.2	710	27	0	1	710	1	710	0	1162	95.93	95.93
10:73725810|73732282	hsa_circ_0107359|chr17:60050087-60060475-|NM_005121|MED13	1079	1079	90.55	1079	102	0	1	1079	1	1079	0	1428	90.55	90.55
10:73731366|73741527	mmu_circ_0003498|chr11:86111781-86122414-|ENSMUST00000043624|Med13	1835	1835	95.69	1835	79	0	1	1835	1	1835	0	2952	95.69	95.69
10:73731366|73741527	hsa_circ_0107365|chr17:60059558-60072726-|NM_005121|MED13	1835	1838	90.71	1830	167	1	1	1827	1	1830	0	2435	90.57	90.42
10:73751962|73764510	hsa_circ_0107372|chr17:60087910-60112969-|NM_005121|MED13	1497	1497	92.79	1497	108	0	1	1497	1	1497	0	2167	92.79	92.79
10:73759988|73764510	mmu_circ_0003502|chr11:86141303-86145530-|ENSMUST00000043624|Med13	813	813	96.31	813	30	0	1	813	1	813	0	1336	96.31	96.31
10:73759988|73764510	hsa_circ_0045096|chr17:60106901-60112969-|NM_005121|MED13	813	813	92.37	813	62	0	1	813	1	813	0	1158	92.37	92.37
10:73854212|73857079	mmu_circ_0003505|chr11:86346273-86348962-|ENSMUST00000154617|Rps6kb1	240	240	100	240	0	0	1	240	1	240	2.00E-123	444	100	100
10:73854212|73857079	hsa_circ_0107290|chr17:57987922-57992064+|ENST00000225577.4|RPS6KB1	240	240	99.58	240	1	0	1	240	1	240	9.00E-122	438	99.58	99.58
10:73920554|73963173	hsa_circ_0044880|chr17:57842331-57895134+|NM_030938|VMP1	560	560	92.1	557	44	0	4	560	4	560	0	785	91.61	91.61
10:73920554|73985026	hsa_circ_0044872|chr17:57808781-57895134+|NM_030938|VMP1	1000	1000	91.3	1000	87	0	1	1000	1	1000	0	1365	91.3	91.3
10:73952261|73985026	mmu_circ_0003506|chr11:86448676-86479380-|ENSMUST00000018315|Vmp1	740	740	96.08	740	29	0	1	740	1	740	0	1206	96.08	96.08
10:73952261|73985026	hsa_circ_0005077|chr17:57808781-57851246+|NM_030938|VMP1	740	740	91.22	740	65	0	1	740	1	740	0	1007	91.22	91.22
10:73963006|73985026	hsa_circ_0107277|chr17:57808781-57842499+|ENST00000262291.4|VMP1	608	608	90.79	608	56	0	1	608	1	608	0	813	90.79	90.79
10:73980841|73985026	mmu_circ_0003507|chr11:86474624-86479380-|ENSMUST00000018315|Vmp1	440	440	95.68	440	19	0	1	440	1	440	0	708	95.68	95.68
10:73980841|73985026	hsa_circ_0006508|chr17:57808781-57816308+|NM_030938|VMP1	440	440	90.45	440	42	0	1	440	1	440	3.00E-164	580	90.45	90.45
10:74044586|74048797	hsa_circ_0107268|chr17:57733214-57739004+|NM_004859|CLTC	573	573	90.75	573	53	0	1	573	1	573	0	765	90.75	90.75
10:74338952|74360926	mmu_circ_0003509|chr11:86851332-86873062-|ENSMUST00000020804|Gdpd1	585	585	94.82	579	30	0	1	579	1	579	0	904	93.85	93.85
10:74343130|74360926	mmu_circ_0003510|chr11:86855289-86873062-|ENSMUST00000020804|Gdpd1	525	525	94.67	525	28	0	1	525	1	525	0	815	94.67	94.67
10:74358091|74360926	mmu_circ_0003511|chr11:86870293-86873062-|ENSMUST00000020804|Gdpd1	182	182	97.25	182	5	0	1	182	1	182	6.00E-83	309	97.25	97.25
10:74439231|74457435	mmu_circ_0003513|chr11:86943217-86962865+|ENSMUST00000041282|Trim37	663	663	95.48	663	30	0	1	663	1	663	0	1059	95.48	95.48
10:74467237|74480363	mmu_circ_0003520|chr11:86973322-86981018+|ENSMUST00000041282|Trim37	335	335	97.31	335	9	0	1	335	1	335	5.00E-161	569	97.31	97.31
10:74467237|74490078	mmu_circ_0000308|chr11:86973322-86991530+|NM_197987|Trim37	515	515	96.5	515	18	0	1	515	1	515	0	852	96.5	96.5
10:74467237|74490078	hsa_circ_0107237|chr17:57134235-57148308-|NM_015294|TRIM37	515	515	91.65	515	43	0	1	515	1	515	0	713	91.65	91.65
10:74474100|74490078	hsa_circ_0107236|chr17:57134235-57140009-|NM_015294|TRIM37	339	339	92.33	339	26	0	1	339	1	339	6.00E-135	483	92.33	92.33
10:74555144|74562163	hsa_circ_0107207|chr17:57043054-57050286+|NM_014906|PPM1E	627	627	91.77	620	51	0	3	622	3	622	0	863	90.75	90.75
10:74555144|74566860	hsa_circ_0107205|chr17:57033009-57050286+|NM_014906|PPM1E	746	746	91.63	741	62	0	1	741	1	741	0	1026	91.02	91.02
10:74558401|74566860	hsa_circ_0107203|chr17:57033009-57047088+|NM_014906|PPM1E	508	508	91.93	508	41	0	1	508	1	508	0	712	91.93	91.93
10:74892407|74894828	mmu_circ_0003522|chr11:87412364-87414674+|ENSMUST00000103179|Mtmr4	455	455	97.14	455	13	0	1	455	1	455	0	769	97.14	97.14
10:75337353|75338713	hsa_circ_0107191|chr17:56081011-56082402-|ENST00000584773.1|SRSF1	1361	1391	92.71	1400	54	28	1	1361	1	1391	0	1977	96.84	94.75
10:75370246|75373687	mmu_circ_0003531|chr11:87886558-87889876+|ENSMUST00000018521|Vezf1	943	943	97.24	943	26	0	1	943	1	943	0	1598	97.24	97.24
10:75370246|75375763	mmu_circ_0000309|chr11:87886558-87892057+|NM_016686|Vezf1	1102	1096	96.73	1102	30	4	1	1102	1	1096	0	1831	96.91	97.45
10:75495818|75496428	mmu_circ_0000310|chr11:87983066-87983676+|NM_198013|Cuedc1	611	610	94.76	611	31	1	1	611	1	610	0	950	94.76	94.92
10:77840596|77845575	mmu_circ_0003542|chr11:90202100-90207292-|ENSMUST00000107883|Hlf	409	409	98.04	409	8	0	1	409	1	409	0	712	98.04	98.04
10:78063351|78073611	mmu_circ_0003544|chr11:90396793-90410301-|ENSMUST00000143203|Stxbp4	478	478	92.26	478	37	0	1	478	1	478	0	678	92.26	92.26
10:81273743|81295433	mmu_circ_0003549|chr11:93439979-93460712+|ENSMUST00000107863|Car10	499	499	97.18	496	14	0	4	499	4	499	0	839	96.59	96.59
10:81605735|81612625	mmu_circ_0000313|chr11:93766472-93773772+|NM_134012|Mbtd1	541	541	95.19	541	26	0	1	541	1	541	0	856	95.19	95.19
10:81605735|81612625	mmu_circ_0003551|chr11:93766476-93773772+|ENSMUST00000107853|Mbtd1	541	537	95.16	537	26	0	5	541	1	537	0	848	94.45	95.16
10:81605735|81626202	hsa_circ_0044667|chr17:49278952-49302570-|NM_017643|MBTD1	1279	1272	91.4	1279	97	5	4	1279	4	1272	0	1740	92.03	92.53
10:81605739|81612625	mmu_circ_0003551|chr11:93766476-93773772+|ENSMUST00000107853|Mbtd1	537	537	95.16	537	26	0	1	537	1	537	0	848	95.16	95.16
10:81605739|81612625	mmu_circ_0000313|chr11:93766472-93773772+|NM_134012|Mbtd1	537	541	95.16	537	26	0	1	537	5	541	0	848	95.16	94.45
10:81736165|81755839	mmu_circ_0003554|chr11:93897913-93909872+|ENSMUST00000103169|Spag9	317	317	94.95	317	16	0	1	317	1	317	2.00E-139	497	94.95	94.95
10:81772366|81775857	mmu_circ_0003556|chr11:93929206-93933000+|ENSMUST00000103169|Spag9	430	430	94.42	430	24	0	1	430	1	430	0	662	94.42	94.42
10:81811383|81818659	mmu_circ_0003559|chr11:93969768-93978193+|ENSMUST00000024979|Spag9	652	652	95.25	652	31	0	1	652	1	652	0	1033	95.25	95.25
10:83119422|83125500	mmu_circ_0003571|chr11:95161292-95167510-|ENSMUST00000107734|Myst2	565	565	95.04	565	28	0	1	565	1	565	0	889	95.04	95.04
10:83561025|83562183	mmu_circ_0003573|chr11:95614188-95615369+|ENSMUST00000107717|Zfp652	409	409	98.53	409	6	0	1	409	1	409	0	723	98.53	98.53
10:83561025|83562183	hsa_circ_0000782|chr17:47388673-47390207-|NM_001145365|ZNF652	409	409	92.67	409	30	0	1	409	1	409	4.00E-167	590	92.67	92.67
10:85109546|85112742	hsa_circ_0044309|chr17:45742422-45745776+|NM_002265|KPNB1	327	327	90.21	327	32	0	1	327	1	327	3.00E-118	427	90.21	90.21
10:85146827|85148338	hsa_circ_0106998|chr17:45695715-45697150+|ENST00000322157.4|NPEPPS	312	312	93.27	312	21	0	1	312	1	312	3.00E-128	460	93.27	93.27
10:85146827|85162508	mmu_circ_0003586|chr11:97073593-97088182-|ENSMUST00000001480|Npepps	1007	1007	96.03	1007	40	0	1	1007	1	1007	0	1639	96.03	96.03
10:85152702|85172858	hsa_circ_0044268|chr17:45668082-45691091+|NM_006310|NPEPPS	1200	1200	92.24	1199	93	0	1	1199	1	1199	0	1700	92.17	92.17
10:85158203|85166817	hsa_circ_0044270|chr17:45673718-45682918+|NM_006310|NPEPPS	669	669	92.08	669	53	0	1	669	1	669	0	942	92.08	92.08
10:85162369|85172858	hsa_circ_0006438|chr17:45668082-45679113+|NM_006310|NPEPPS	645	645	91.47	645	55	0	1	645	1	645	0	887	91.47	91.47
10:85164768|85172858	mmu_circ_0000317|chr11:97091143-97099572-|NM_008942|Npepps	505	505	97.01	502	15	0	1	502	1	502	0	845	96.44	96.44
10:85166708|85172858	hsa_circ_0044265|chr17:45668082-45673828+|NM_006310|NPEPPS	441	441	93.42	441	29	0	1	441	1	441	0	654	93.42	93.42
10:85169572|85172858	hsa_circ_0007591|chr17:45668082-45669911+|NM_006310|NPEPPS	331	331	94.56	331	18	0	1	331	1	331	8.00E-144	512	94.56	94.56
10:85169572|85172858	hsa_circ_0004457|chr17:36351935-36353765-|NR_036750|LOC440434	331	331	94.26	331	19	0	1	331	1	331	4.00E-142	507	94.26	94.26
10:85169572|85178467	hsa_circ_0106745|chr17:36351935-36359042-|ENST00000544906.1|TBC1D3	778	778	95.24	778	37	0	1	778	1	778	0	1232	95.24	95.24
10:86051344|86064208	hsa_circ_0043410|chr17:37437641-37459892-|NM_032875|FBXL20	592	592	92.22	591	46	0	1	591	1	591	0	837	92.06	92.06
10:86175962|86180040	hsa_circ_0106793|chr17:37646809-37650947+|NM_016507|CDK12	488	488	90.98	488	44	0	1	488	1	488	0	658	90.98	90.98
10:86175962|86184480	hsa_circ_0043446|chr17:37646809-37657692+|NM_016507|CDK12	678	678	92.48	678	51	0	1	678	1	678	0	970	92.48	92.48
10:86175962|86189991	hsa_circ_0043447|chr17:37646809-37667883+|NM_016507|CDK12	837	837	92.59	837	62	0	1	837	1	837	0	1203	92.59	92.59
10:86175962|86195240	hsa_circ_0043448|chr17:37646809-37672061+|NM_016507|CDK12	915	915	92.57	915	68	0	1	915	1	915	0	1314	92.57	92.57
10:86175962|86204893	hsa_circ_0043449|chr17:37646809-37682569+|NM_016507|CDK12	1829	1829	90.82	1830	166	2	1	1829	1	1829	0	2447	90.87	90.87
10:86608166|86609094	mmu_circ_0003609|chr11:98554696-98555607+|ENSMUST00000017365|Psmd3	495	495	95.35	495	23	0	1	495	1	495	0	787	95.35	95.35
10:88292731|88293379	mmu_circ_0002623|chr11:100244320-100244968-|ENSMUST00000001592|Jup	499	499	93.96	497	30	0	3	499	3	499	0	752	93.59	93.59
10:88510915|88517721	hsa_circ_0043749|chr17:40146887-40152588-|NM_003315|DNAJC7	403	403	90.82	403	37	0	1	403	1	403	4.00E-152	540	90.82	90.82
10:88704115|88708492	hsa_circ_0043784|chr17:40375399-40379703-|NM_012448|STAT5B	422	422	92.42	422	32	0	1	422	1	422	6.00E-171	603	92.42	92.42
10:89123160|89126965	hsa_circ_0106890|chr17:40872290-40876442-|NM_001991|EZH1	418	418	90.19	418	41	0	1	418	1	418	1.00E-153	545	90.19	90.19
10:89216721|89221825	mmu_circ_0000323|chr11:101156283-101160390-|NM_019584|Becn1	550	550	95.82	550	23	0	1	550	1	550	0	889	95.82	95.82
10:89216721|89221825	hsa_circ_0106899|chr17:40970238-40972859-|NM_003766|BECN1	550	553	92.95	553	36	1	1	550	1	553	0	802	93.82	93.31
10:90433263|90473134	hsa_circ_0106941|chr17:42483288-42541912-|NR_036474|GPATCH8	503	503	95.03	503	25	0	1	503	1	503	0	791	95.03	95.03
10:90443967|90473134	mmu_circ_0002656|chr11:102362116-102389480-|ENSMUST00000143842|Gpatch8	372	372	97.85	372	8	0	1	372	1	372	0	643	97.85	97.85
10:90443967|90473134	hsa_circ_0106942|chr17:42501716-42541912-|NR_036474|GPATCH8	372	372	95.43	372	17	0	1	372	1	372	3.00E-168	593	95.43	95.43
10:90443967|90473134	hsa_circ_0044078|chr17:42501716-42544482-|NR_036474|GPATCH8	372	390	95.43	372	17	0	1	372	19	390	3.00E-168	593	95.43	91.03
10:90443967|90483089	hsa_circ_0044079|chr17:42501716-42552271-|NR_036474|GPATCH8	447	465	90.97	465	24	1	1	447	1	465	4.00E-173	610	98.43	94.62
10:90953965|90958781	mmu_circ_0002659|chr11:102721315-102726974-|ENSMUST00000107060|Eftud2	466	466	96.57	466	16	0	1	466	1	466	0	773	96.57	96.57
10:91151358|91159440	mmu_circ_0002661|chr11:102918678-102926181+|ENSMUST00000021314|Nmt1	757	757	95.77	757	32	0	1	757	1	757	0	1221	95.77	95.77
10:91742806|91748081	mmu_circ_0002666|chr11:103545105-103550633-|ENSMUST00000021329|Gosr2	448	448	95.09	448	22	0	1	448	1	448	0	706	95.09	95.09
10:91913305|91917394	mmu_circ_0002668|chr11:103720208-103724648-|ENSMUST00000103075|Nsf	387	387	93.54	387	25	0	1	387	1	387	3.00E-163	577	93.54	93.54
10:91965974|91986242	mmu_circ_0002670|chr11:103771756-103792129-|ENSMUST00000103075|Nsf	733	733	95.23	733	35	0	1	733	1	733	0	1160	95.23	95.23
10:92406311|92424322	mmu_circ_0000327|chr11:104211800-104230092-|NM_001081045|1700081L11Rik	574	574	90.67	579	38	10	4	574	4	574	0	756	92.51	92.51
10:92406311|92432295	mmu_circ_0000328|chr11:104211800-104240140-|NM_001081045|1700081L11Rik	716	716	92.27	724	40	10	1	716	1	716	0	1013	94.13	94.13
10:92411765|92432295	mmu_circ_0000329|chr11:104217997-104240140-|NM_001081045|1700081L11Rik	550	550	91.22	558	33	10	1	550	1	550	0	745	93.64	93.64
10:92474821|92476192	mmu_circ_0000331|chr11:104285235-104286607-|NM_001081045|1700081L11Rik	1372	1372	97.45	1372	35	0	1	1372	1	1372	0	2340	97.45	97.45
10:92474821|92476192	hsa_circ_0046622|chr17_ctg5_hap1:616744-618122+|NM_001193466|KIAA1267	1372	1378	91.94	1377	103	5	3	1372	3	1378	0	1921	92.49	92.09
10:92474821|92476192	hsa_circ_0005455|chr17:44248220-44249598-|None|None	1372	1378	91.79	1377	105	5	3	1372	3	1378	0	1910	92.35	91.94
10:92575022|92578520	mmu_circ_0002688|chr11:104387364-104390752-|ENSMUST00000106962|Cdc27	696	714	93.56	714	28	4	1	696	1	714	0	1048	97.99	95.52
10:92575022|92587211	mmu_circ_0002689|chr11:104387364-104397984-|ENSMUST00000106962|Cdc27	1046	1064	94.64	1064	39	4	1	1046	1	1064	0	1633	97.61	95.96
10:93417815|93451644	hsa_circ_0045110|chr17:60558481-60613698+|NM_006852|TLK2	533	536	93.73	526	33	0	1	526	4	529	0	789	92.5	91.98
10:93438715|93451644	mmu_circ_0002691|chr11:105068693-105082667+|ENSMUST00000106941|Tlk2	450	450	96.67	450	15	0	1	450	1	450	0	749	96.67	96.67
10:93438715|93451644	hsa_circ_0045114|chr17:60598133-60613698+|NM_006852|TLK2	450	450	95.23	440	21	0	4	443	4	443	0	697	93.11	93.11
10:93451477|93465700	hsa_circ_0008858|chr17:60613530-60631116+|NM_006852|TLK2	357	357	91.81	354	29	0	4	357	4	357	3.00E-138	494	91.04	91.04
10:93451477|93471445	hsa_circ_0045128|chr17:60613530-60642498+|NM_006852|TLK2	605	605	91.36	602	52	0	4	605	4	605	0	824	90.91	90.91
10:93483554|93496245	hsa_circ_0045141|chr17:60663495-60679541+|NM_006852|TLK2	491	491	96.11	488	19	0	4	491	4	491	0	797	95.52	95.52
10:93962609|93967327	mmu_circ_0002702|chr11:105638119-105641439+|ENSMUST00000066094|Tanc2	336	336	96.73	336	11	0	1	336	1	336	3.00E-158	560	96.73	96.73
10:93962609|93967327	hsa_circ_0004006|chr17:61271351-61278318+|NM_025185|TANC2	336	336	92.56	336	25	0	1	336	1	336	6.00E-135	483	92.56	92.56
10:93962609|93996585	hsa_circ_0045172|chr17:61271351-61315438+|NM_025185|TANC2	600	600	90	600	60	0	1	600	1	600	0	776	90	90
10:93962609|94011939	hsa_circ_0045173|chr17:61271351-61345234+|NM_025185|TANC2	726	726	90.5	726	69	0	1	726	1	726	0	959	90.5	90.5
10:93962609|94034429	hsa_circ_0045174|chr17:61271351-61396451+|NM_025185|TANC2	1142	1142	90.54	1142	108	0	1	1142	1	1142	0	1511	90.54	90.54
10:93962609|94048258	hsa_circ_0045175|chr17:61271351-61417693+|NM_025185|TANC2	1374	1374	90.47	1374	131	0	1	1374	1	1374	0	1812	90.47	90.47
10:94029244|94034429	hsa_circ_0045190|chr17:61391748-61396451+|NM_025185|TANC2	416	416	90.62	416	39	0	1	416	1	416	6.00E-156	553	90.62	90.62
10:94029244|94048258	hsa_circ_0045191|chr17:61391748-61417693+|NM_025185|TANC2	648	648	90.43	648	62	0	1	648	1	648	0	854	90.43	90.43
10:94029244|94059140	hsa_circ_0045192|chr17:61391748-61432751+|NM_025185|TANC2	1423	1423	93.45	1420	93	0	1	1420	1	1420	0	2108	93.25	93.25
10:94055572|94059140	hsa_circ_0045196|chr17:61428610-61432751+|NM_025185|TANC2	775	775	95.98	772	31	0	1	772	1	772	0	1254	95.61	95.61
10:94292693|94314584	mmu_circ_0002706|chr11:105958304-105978917+|ENSMUST00000002044|Map3k3	377	377	97.08	377	11	0	1	377	1	377	0	636	97.08	97.08
10:94292693|94320863	mmu_circ_0002707|chr11:105958304-105985220+|ENSMUST00000002044|Map3k3	498	498	97.39	498	13	0	1	498	1	498	0	848	97.39	97.39
10:94419072|94421530	hsa_circ_0107419|chr17:61875397-61877977+|ENST00000578681.1|DDX42	249	249	93.57	249	16	0	1	249	1	249	1.00E-101	372	93.57	93.57
10:94615617|94617077	mmu_circ_0002715|chr11:106283019-106284802-|ENSMUST00000001059|Ern1	364	364	96.93	358	11	0	1	358	1	358	2.00E-170	601	95.33	95.33
10:94758719|94760369	mmu_circ_0002718|chr11:106428278-106429941-|ENSMUST00000042780|Tex2	1651	1663	92.02	1667	113	9	1	1651	1	1663	0	2324	93.58	92.9
10:95029081|95038778	mmu_circ_0002721|chr11:106692233-106700605-|ENSMUST00000103067|Smurf2	536	536	95.15	536	26	0	1	536	1	536	0	846	95.15	95.15
10:95038675|95044344	hsa_circ_0007434|chr17:62557617-62568074-|NM_022739|SMURF2	459	459	92.16	459	36	0	1	459	1	459	0	649	92.16	92.16
10:95038675|95049192	hsa_circ_0107459|chr17:62557617-62574694-|NM_022739|SMURF2	544	544	91.73	544	45	0	1	544	1	544	0	756	91.73	91.73
10:95044186|95054842	hsa_circ_0045318|chr17:62567915-62579662-|NM_022739|SMURF2	531	531	91.7	530	44	0	2	531	2	531	0	736	91.53	91.53
10:95327724|95328546	mmu_circ_0002728|chr11:106972126-106972949-|ENSMUST00000106763|Bptf	823	823	95.26	823	39	0	1	823	1	823	0	1304	95.26	95.26
10:95814871|95824793	mmu_circ_0002732|chr11:107454019-107465677+|ENSMUST00000106746|Helz	915	915	94.97	915	46	0	1	915	1	915	0	1435	94.97	94.97
10:95814871|95842303	mmu_circ_0002734|chr11:107454019-107481528+|ENSMUST00000106746|Helz	1648	1648	95.27	1648	78	0	1	1648	1	1648	0	2612	95.27	95.27
10:95814871|95858880	mmu_circ_0002735|chr11:107454019-107499241+|ENSMUST00000075012|Helz	2525	2525	95.01	2525	126	0	1	2525	1	2525	0	3965	95.01	95.01
10:95834183|95842303	mmu_circ_0000333|chr11:107475164-107481528+|NM_198298|Helz	733	733	95.63	733	32	0	1	733	1	733	0	1177	95.63	95.63
10:95834183|95842303	hsa_circ_0045410|chr17:65162593-65175042-|NM_014877|HELZ	733	733	90.45	733	70	0	1	733	1	733	0	966	90.45	90.45
10:95834183|95858880	mmu_circ_0002736|chr11:107475164-107499241+|ENSMUST00000075012|Helz	1610	1610	95.03	1610	80	0	1	1610	1	1610	0	2531	95.03	95.03
10:95834183|95858880	hsa_circ_0107523|chr17:65141858-65175042-|ENST00000580168.1|HELZ	1610	1610	90.69	1611	148	2	1	1610	1	1610	0	2143	90.75	90.75
10:95841063|95842303	hsa_circ_0045409|chr17:65162593-65163912-|NM_014877|HELZ	465	465	91.4	465	40	0	1	465	1	465	0	638	91.4	91.4
10:95853352|95858880	hsa_circ_0107522|chr17:65141858-65147340-|NM_014877|HELZ	592	592	91.05	592	53	0	1	592	1	592	0	800	91.05	91.05
10:96264760|96266403	hsa_circ_0004576|chr17:64683228-64685165+|NM_002737|PRKCA	389	389	90.23	389	38	0	1	389	1	389	1.00E-142	508	90.23	90.23
10:96672236|96722491	mmu_circ_0002746|chr11:108295439-108333408+|ENSMUST00000061287|Ccdc46	647	647	91.63	645	54	0	3	647	3	647	0	893	91.34	91.34
10:96811460|96821139	mmu_circ_0002749|chr11:108379992-108392779+|ENSMUST00000061287|Ccdc46	518	518	93.44	518	34	0	1	518	1	518	0	769	93.44	93.44
10:97555577|97568711	mmu_circ_0002757|chr11:109130236-109142859-|ENSMUST00000106704|Rgs9	525	525	92.66	518	38	0	4	521	4	521	0	747	91.43	91.43
10:98283456|98289960	mmu_circ_0000339|chr11:109832998-109839187-|NM_013851|Abca8b	976	976	91.81	977	78	2	1	976	1	976	0	1360	91.91	91.91
10:104600759|104602665	hsa_circ_0045714|chr17:73808192-73809959+|NM_001080419|UNK	562	562	92.53	562	42	0	1	562	1	562	0	806	92.53	92.53
10:106264856|106265494	mmu_circ_0002788|chr11:117151711-117152350+|ENSMUST00000106354|Sep-09	639	639	93.43	639	42	0	1	639	1	639	0	948	93.43	93.43
10:106750657|106754170	hsa_circ_0045864|chr17:76087520-76089844+|NM_001142640|TNRC6C	504	504	91.43	502	43	0	3	504	3	504	0	689	91.07	91.07
10:108894201|108906260	mmu_circ_0002819|chr11:119605180-119617728+|ENSMUST00000026671|Rptor	323	323	96.59	323	11	0	1	323	1	323	4.00E-151	536	96.59	96.59
10:108894201|108931901	mmu_circ_0002820|chr11:119605180-119641916+|ENSMUST00000026671|Rptor	383	383	96.61	383	13	0	1	383	1	383	0	636	96.61	96.61
10:108894201|108931901	hsa_circ_0046061|chr17:78704359-78765309+|NM_020761|RPTOR	383	383	90.34	383	37	0	1	383	1	383	5.00E-141	503	90.34	90.34
10:108971032|108982577	mmu_circ_0000342|chr11:119673258-119684335+|NM_028898|Rptor	373	373	96.78	373	12	0	1	373	1	373	4.00E-177	623	96.78	96.78
10:108971036|108982577	mmu_circ_0000342|chr11:119673258-119684335+|NM_028898|Rptor	369	373	96.75	369	12	0	1	369	5	373	6.00E-175	616	96.75	95.71
10:109314254|109330294	mmu_circ_0002829|chr11:119993990-120009152-|ENSMUST00000103018|Slc38a10	813	813	95.08	813	40	0	1	813	1	813	0	1280	95.08	95.08
10:110157631|110164041	mmu_circ_0002848|chr11:120829308-120835283-|ENSMUST00000018274|Csnk1d	1010	1010	98.81	1010	12	0	1	1010	1	1010	0	1799	98.81	98.81
10:110533622|110539223	hsa_circ_0007942|chr17:80579484-80588898-|NM_019613|WDR45L	476	476	90.97	476	43	0	1	476	1	476	0	641	90.97	90.97
10:110651174|110665630	mmu_circ_0002852|chr11:121320714-121336985+|ENSMUST00000103013|Tbcd	536	536	94.22	536	31	0	1	536	1	536	0	819	94.22	94.22
10:110680099|110690679	mmu_circ_0002853|chr11:121353871-121365101+|ENSMUST00000103013|Tbcd	553	553	94.58	553	30	0	1	553	1	553	0	856	94.58	94.58
11:458995|477915	mmu_circ_0006368|chr16:63583213-63603459-|ENSMUST00000064405|Epha3	755	755	91.89	752	61	0	3	754	3	754	0	1051	91.52	91.52
11:532898|534281	mmu_circ_0000696|chr16:63652040-63653404-|NM_010140|Epha3	492	492	94.92	492	25	0	1	492	1	492	0	771	94.92	94.92
11:532898|534281	hsa_circ_0066598|chr3:89390065-89391240+|NM_005233|EPHA3	492	492	91.7	494	37	3	1	492	1	492	0	682	92.28	92.28
11:677727|678387	mmu_circ_0000697|chr16:63772735-63773396-|NM_010140|Epha3	661	661	96.67	661	22	0	1	661	1	661	0	1099	96.67	96.67
11:677727|678387	hsa_circ_0066596|chr3:89259009-89259670+|NM_005233|EPHA3	661	661	90.47	661	63	0	1	661	1	661	0	872	90.47	90.47
11:4261640|4300351	hsa_circ_0066590|chr3:85961522-86010797+|NM_001167674|CADM2	441	441	91.28	436	38	0	1	436	1	436	1.00E-168	595	90.25	90.25
11:4261640|4327130	hsa_circ_0124729|chr3:85932440-86010797+|NM_001167674|CADM2	732	732	91.2	727	64	0	1	727	1	727	0	989	90.57	90.57
11:4286079|4327130	mmu_circ_0006371|chr16:66771851-66815706-|ENSMUST00000114292|Cadm2	553	553	95.48	553	25	0	1	553	1	553	0	883	95.48	95.48
11:4286079|4327130	hsa_circ_0124728|chr3:85932440-85985007+|NM_001167674|CADM2	553	553	91.68	553	46	0	1	553	1	553	0	767	91.68	91.68
11:7355304|7362812	mmu_circ_0006376|chr16:70433789-70441564+|ENSMUST00000171132|Gbe1	563	563	93.07	563	39	0	1	563	1	563	0	824	93.07	93.07
11:9799899|9800225	mmu_circ_0006381|chr16:72742370-72742697+|ENSMUST00000023600|Robo1	327	327	92.05	327	26	0	1	327	1	327	3.00E-128	460	92.05	92.05
11:9990203|10022991	mmu_circ_0006385|chr16:72904874-72936031+|ENSMUST00000023600|Robo1	546	546	92.12	546	43	0	1	546	1	546	0	771	92.12	92.12
11:10020678|10022991	mmu_circ_0000698|chr16:72933457-72936031+|NM_019413|Robo1	388	388	91.69	385	32	0	4	388	4	388	2.00E-150	534	90.98	90.98
11:10020678|10056641	mmu_circ_0006389|chr16:72933457-72962570+|ENSMUST00000023600|Robo1	685	685	91.35	682	59	0	4	685	4	685	0	933	90.95	90.95
11:11075838|11089829	hsa_circ_0124683|chr3:77666663-77684194+|ENST00000332191.8|ROBO2	824	824	90.53	824	78	0	1	824	1	824	0	1090	90.53	90.53
11:11125577|11157841	mmu_circ_0000699|chr16:73956732-73985957-|NM_175549|Robo2	1566	1566	94.51	1566	86	0	1	1566	1	1566	0	2416	94.51	94.51
11:11516554|11516880	mmu_circ_0000700|chr16:74352795-74353122-|NM_175549|Robo2	327	327	95.41	327	15	0	1	327	1	327	1.00E-146	521	95.41	95.41
11:20474484|20483830	mmu_circ_0006413|chr16:81432953-81443516+|ENSMUST00000037785|Ncam2	564	564	95.92	564	23	0	1	564	1	564	0	915	95.92	95.92
11:20474484|20504631	mmu_circ_0006414|chr16:81432953-81465949+|ENSMUST00000037785|Ncam2	989	989	94.64	989	53	0	1	989	1	989	0	1533	94.64	94.64
11:20531606|20578000	mmu_circ_0000703|chr16:81490488-81527368+|NM_010954|Ncam2	610	610	94.21	604	35	0	7	610	7	610	0	922	93.28	93.28
11:20634697|20650229	mmu_circ_0000704|chr16:81576297-81590056+|NM_010954|Ncam2	423	423	95.22	418	20	0	6	423	6	423	0	662	94.09	94.09
11:20634703|20650229	mmu_circ_0000704|chr16:81576297-81590056+|NM_010954|Ncam2	417	423	95.2	417	20	0	1	417	7	423	0	660	95.2	93.85
11:24297925|24304985	hsa_circ_0061326|chr21:27113883-27124545+|NM_002040|GABPA	579	579	90	580	56	2	1	579	1	579	0	749	90.16	90.16
11:24297925|24311369	hsa_circ_0061327|chr21:27113883-27130515+|NM_002040|GABPA	774	774	91.61	775	63	2	1	774	1	774	0	1070	91.73	91.73
11:24479964|24492504	mmu_circ_0006421|chr16:85013875-85025715-|ENSMUST00000074271|App	463	432	97.45	432	11	0	28	459	1	432	0	737	90.93	97.45
11:24479964|24492504	hsa_circ_0115727|chr21:27326903-27348341-|NM_000484|APP	463	463	91.58	463	39	0	1	463	1	463	0	640	91.58	91.58
11:24479964|24498116	mmu_circ_0000705|chr16:85013871-85030610-|NM_001198824|App	597	597	96.47	595	21	0	1	595	1	595	0	983	96.15	96.15
11:24479964|24498116	hsa_circ_0115728|chr21:27326903-27354790-|NM_000484|APP	597	597	90.45	597	57	0	1	597	1	597	0	787	90.45	90.45
11:24479964|24512332	hsa_circ_0061339|chr21:27326903-27372497-|NM_000484|APP	822	822	90.64	823	75	2	1	822	1	822	0	1092	90.75	90.75
11:24491881|24498116	mmu_circ_0006423|chr16:85025097-85030610-|ENSMUST00000074271|App	368	368	95.38	368	17	0	1	368	1	368	5.00E-166	586	95.38	95.38
11:24547990|24550752	mmu_circ_0006426|chr16:85080084-85083133-|ENSMUST00000074271|App	307	307	93.49	307	20	0	1	307	1	307	3.00E-127	457	93.49	93.49
11:27949456|27971358	mmu_circ_0000706|chr16:88034399-88056420-|NM_146072|Grik1	608	608	95.72	608	26	0	1	608	1	608	0	979	95.72	95.72
11:27949456|27971358	hsa_circ_0115774|chr21:31045302-31066382-|ENST00000399914.1|GRIK1	608	608	91.28	608	53	0	1	608	1	608	0	830	91.28	91.28
11:27967522|27971358	mmu_circ_0006437|chr16:88051579-88056420-|ENSMUST00000165675|Grik1	426	426	96.48	426	15	0	1	426	1	426	0	704	96.48	96.48
11:27967522|27971358	hsa_circ_0115775|chr21:31062047-31066382-|ENST00000399914.1|GRIK1	426	426	91.55	426	36	0	1	426	1	426	2.00E-166	588	91.55	91.55
11:29967593|29992834	mmu_circ_0006438|chr16:89822122-89843579-|ENSMUST00000114124|Tiam1	498	498	95.38	498	23	0	1	498	1	498	0	793	95.38	95.38
11:30029802|30036752	mmu_circ_0000708|chr16:89877282-89885370-|NM_001145886|Tiam1	621	621	95.65	621	27	0	1	621	1	621	0	998	95.65	95.65
11:30029802|30036752	hsa_circ_0115787|chr21:32617803-32624505-|ENST00000286827.3|TIAM1	621	621	90.98	621	56	0	1	621	1	621	0	837	90.98	90.98
11:30621226|30642850	mmu_circ_0006443|chr16:90453924-90476227+|ENSMUST00000065856|Hunk	563	563	94.14	563	33	0	1	563	1	563	0	857	94.14	94.14
11:30630766|30642850	mmu_circ_0006444|chr16:90464385-90476227+|ENSMUST00000065856|Hunk	427	427	93.91	427	26	0	1	427	1	427	0	645	93.91	93.91
11:31118346|31140341	mmu_circ_0006446|chr16:90950595-90969619-|ENSMUST00000121759|Synj1	1848	1848	93.4	1848	122	0	1	1848	1	1848	0	2737	93.4	93.4
11:31962417|31971062	mmu_circ_0006463|chr16:91801771-91812398+|ENSMUST00000114002|Itsn1	442	442	94.76	439	23	0	1	439	1	439	0	684	94.12	94.12
11:31974630|31996846	mmu_circ_0006464|chr16:91815646-91837433+|ENSMUST00000114002|Itsn1	1161	1161	93.02	1161	81	0	1	1161	1	1161	0	1696	93.02	93.02
11:33975800|33978833	mmu_circ_0006470|chr16:93762277-93764289+|ENSMUST00000045004|Dopey2	1101	1104	93.39	1104	70	2	1	1101	1	1104	0	1631	93.73	93.48
11:34065892|34070810	mmu_circ_0006475|chr16:93847532-93853462+|ENSMUST00000044068|Morc3	420	420	94.05	420	25	0	1	420	1	420	0	638	94.05	94.05
11:34067716|34073206	hsa_circ_0115939|chr21:37713696-37721706+|ENST00000400485.1|MORC3	495	495	90.89	494	45	0	2	495	2	495	0	664	90.71	90.71
11:34612627|34614139	mmu_circ_0006477|chr16:94605518-94607030+|ENSMUST00000117648|Ttc3	437	437	98.63	437	6	0	1	437	1	437	0	774	98.63	98.63
11:34631080|34649619	mmu_circ_0006485|chr16:94624920-94641967+|ENSMUST00000117648|Ttc3	930	927	96.13	930	33	1	1	930	1	927	0	1515	96.34	96.66
11:34879058|34929247	hsa_circ_0006832|chr21:38792600-38853128+|NM_101395|DYRK1A	592	592	96.45	592	21	0	1	592	1	592	0	977	96.45	96.45
11:34879058|34932316	hsa_circ_0061692|chr21:38792600-38858916+|NM_101395|DYRK1A	740	740	95.14	740	36	0	1	740	1	740	0	1168	95.14	95.14
11:34879058|34938080	hsa_circ_0061693|chr21:38792600-38865465+|NM_101395|DYRK1A	1174	1174	94.29	1174	67	0	1	1174	1	1174	0	1797	94.29	94.29
11:34879058|34940932	mmu_circ_0006498|chr16:94833025-94899199+|ENSMUST00000119878|Dyrk1a	1315	1315	97.49	1315	33	0	1	1315	1	1315	0	2246	97.49	97.49
11:34879058|34940932	mmu_circ_0006500|chr16:94881103-94899199+|ENSMUST00000119878|Dyrk1a	1315	1229	97.31	1229	33	0	87	1315	1	1229	0	2087	90.95	97.31
11:34879058|34940932	hsa_circ_0061694|chr21:38792600-38868560+|NM_101395|DYRK1A	1315	1315	94.3	1315	75	0	1	1315	1	1315	0	2013	94.3	94.3
11:34879058|34949727	mmu_circ_0006499|chr16:94833025-94908210+|ENSMUST00000119878|Dyrk1a	1747	1747	97.25	1747	48	0	1	1747	1	1747	0	2961	97.25	97.25
11:34879058|34949727	hsa_circ_0061695|chr21:38792600-38878526+|NM_101395|DYRK1A	1747	1747	93.76	1747	109	0	1	1747	1	1747	0	2623	93.76	93.76
11:34922140|34929247	hsa_circ_0061697|chr21:38844985-38853128+|NM_101395|DYRK1A	506	506	95.85	506	21	0	1	506	1	506	0	819	95.85	95.85
11:34922140|34932316	hsa_circ_0115991|chr21:38844985-38858916+|NM_101395|DYRK1A	654	654	94.5	654	36	0	1	654	1	654	0	1009	94.5	94.5
11:34922140|34940932	mmu_circ_0006500|chr16:94881103-94899199+|ENSMUST00000119878|Dyrk1a	1229	1229	97.31	1229	33	0	1	1229	1	1229	0	2087	97.31	97.31
11:34922140|34940932	mmu_circ_0006498|chr16:94833025-94899199+|ENSMUST00000119878|Dyrk1a	1229	1315	97.31	1229	33	0	1	1229	87	1315	0	2087	97.31	90.95
11:34922140|34940932	hsa_circ_0115993|chr21:38844985-38868560+|NM_101395|DYRK1A	1229	1229	93.9	1229	75	0	1	1229	1	1229	0	1855	93.9	93.9
11:34922140|34949727	mmu_circ_0006499|chr16:94833025-94908210+|ENSMUST00000119878|Dyrk1a	1661	1747	97.11	1661	48	0	1	1661	87	1747	0	2802	97.11	92.33
11:34922140|34949727	hsa_circ_0061698|chr21:38844985-38878526+|NM_001396|DYRK1A	1661	1661	93.44	1661	109	0	1	1661	1	1661	0	2464	93.44	93.44
11:34948301|34949727	hsa_circ_0061702|chr21:38877585-38878526+|NM_130436|DYRK1A	432	432	92.13	432	34	0	1	432	1	432	4.00E-173	610	92.13	92.13
11:35097921|35098841	mmu_circ_0000719|chr16:95053905-95054826-|None|None	921	921	95.44	921	42	0	1	921	1	921	0	1469	95.44	95.44
11:35097921|35098841	hsa_circ_0004675|chr21:39086513-39087434-|NM_002240|KCNJ6	921	921	91.31	921	80	0	1	921	1	921	0	1258	91.31	91.31
11:36390972|36397722	mmu_circ_0006504|chr16:96268541-96275589-|ENSMUST00000113829|Brwd1	641	641	95.79	641	27	0	1	641	1	641	0	1035	95.79	95.79
11:36396315|36414652	mmu_circ_0006506|chr16:96274131-96290234-|ENSMUST00000113829|Brwd1	1332	1332	94.88	1329	68	0	4	1332	4	1332	0	2078	94.67	94.67
11:36400178|36414652	mmu_circ_0006507|chr16:96277721-96290234-|ENSMUST00000113829|Brwd1	1046	1046	94.81	1040	54	0	4	1043	4	1043	0	1622	94.26	94.26
11:36410666|36414652	mmu_circ_0006508|chr16:96286356-96290234-|ENSMUST00000113829|Brwd1	633	633	95.08	630	31	0	4	633	4	633	0	992	94.63	94.63
11:37020529|37041749	hsa_circ_0116069|chr21:41414297-41434826-|ENST00000400454.1|DSCAM	798	798	90.1	798	79	0	1	798	1	798	0	1037	90.1	90.1
11:37088207|37100298	mmu_circ_0006516|chr16:96895271-96907062-|ENSMUST00000056102|Dscam	678	678	95.55	674	30	0	1	674	1	674	0	1079	94.99	94.99
11:37093031|37100298	mmu_circ_0006517|chr16:96899990-96907062-|ENSMUST00000056102|Dscam	544	544	96.13	542	21	0	1	542	1	542	0	885	95.77	95.77
11:37123494|37132531	mmu_circ_0006518|chr16:96930717-96939786-|ENSMUST00000056102|Dscam	591	591	96.62	591	20	0	1	591	1	591	0	981	96.62	96.62
11:37123494|37132531	hsa_circ_0116079|chr21:41550853-41561165-|ENST00000400454.1|DSCAM	591	591	92.05	591	47	0	1	591	1	591	0	832	92.05	92.05
11:37240192|37253760	mmu_circ_0006519|chr16:97041330-97055100-|ENSMUST00000056102|Dscam	1275	1275	97.02	1275	38	0	1	1275	1	1275	0	2145	97.02	97.02
11:42050184|42050818	mmu_circ_0000694|chr16:60424546-60425210-|NM_007938|Epha6	635	664	94.49	635	35	0	1	635	1	635	0	979	94.49	90.36
11:42050184|42050847	mmu_circ_0000694|chr16:60424546-60425210-|NM_007938|Epha6	664	664	94.73	664	35	0	1	664	1	664	0	1033	94.73	94.73
11:42050184|42050847	hsa_circ_0124806|chr3:96706173-96706837+|ENST00000389672.5|EPHA6	664	664	90.06	664	66	0	1	664	1	664	0	861	90.06	90.06
11:42259761|42277962	hsa_circ_0124808|chr3:96945107-96963131+|ENST00000389672.5|EPHA6	492	492	90.85	492	45	0	1	492	1	492	0	660	90.85	90.85
11:42955822|42981312	mmu_circ_0006352|chr16:59521909-59543991-|ENSMUST00000044604|Crybg3	1089	1095	91.69	1095	85	3	1	1089	1	1095	0	1513	92.47	91.96
11:44271820|44279458	mmu_circ_0000693|chr16:58424673-58433576+|NM_028523|Dcbld2	366	366	96.45	366	13	0	1	366	1	366	1.00E-171	604	96.45	96.45
11:44271820|44279458	hsa_circ_0066631|chr3:98568304-98600611-|NM_080927|DCBLD2	366	366	90.44	366	35	0	1	366	1	366	7.00E-135	483	90.44	90.44
11:47094630|47105670	mmu_circ_0006340|chr16:55980707-55991731+|ENSMUST00000050248|Rpl24	1487	1481	90.45	1487	136	2	1	1487	1	1481	0	1954	90.72	91.09
11:47103834|47105670	mmu_circ_0006339|chr16:55980707-55982519+|ENSMUST00000050248|Rpl24	468	468	91.45	468	40	0	1	468	1	468	0	643	91.45	91.45
11:47103834|47105670	hsa_circ_0003179|chr3:101389973-101391057-|NM_014415|ZBTB11	468	468	90.81	468	43	0	1	468	1	468	4.00E-178	627	90.81	90.81
11:51098166|51128486	hsa_circ_0066725|chr3:105452852-105495386-|NM_170662|CBLB	784	784	90.69	784	73	0	1	784	1	784	0	1044	90.69	90.69
11:53140598|53145414	mmu_circ_0006328|chr16:50274659-50280652-|ENSMUST00000138166|Bbx	414	414	96.62	414	14	0	1	414	1	414	0	688	96.62	96.62
11:53140598|53145414	hsa_circ_0001324|chr3:107429298-107435696+|NM_020235|BBX	414	414	92.75	414	30	0	1	414	1	414	7.00E-170	599	92.75	92.75
11:53140598|53154994	hsa_circ_0121411|chr3:107429298-107447807+|ENST00000415149.2|BBX	610	610	92.43	608	46	0	1	608	1	608	0	869	92.13	92.13
11:53140598|53159042	mmu_circ_0006326|chr16:50262528-50280652-|ENSMUST00000138166|Bbx	678	675	95.58	678	27	1	1	678	1	675	0	1083	95.87	96.3
11:53140598|53159042	hsa_circ_0001325|chr3:107429298-107451870+|NM_020235|BBX	678	678	92.18	678	53	0	1	678	1	678	0	959	92.18	92.18
11:57238832|57247467	mmu_circ_0006309|chr16:45972221-45980809-|ENSMUST00000130481|Plcxd2	703	703	96.02	703	28	0	1	703	1	703	0	1144	96.02	96.02
11:57937853|57965693	mmu_circ_0006311|chr16:46436466-46464272-|ENSMUST00000023335|Pvrl3	1133	1133	94.05	1126	67	0	1	1126	1	1126	0	1709	93.47	93.47
11:57955724|57965693	mmu_circ_0006312|chr16:46454736-46464272-|ENSMUST00000023335|Pvrl3	909	909	93.51	909	59	0	1	909	1	909	0	1352	93.51	93.51
11:57955724|57965693	hsa_circ_0066776|chr3:110830876-110845182+|NM_015480|PVRL3	909	909	91.53	909	77	0	1	909	1	909	0	1253	91.53	91.53
11:58833520|58834245	hsa_circ_0121520|chr3:115560691-115561425-|NM_002338|LSAMP	270	270	93.33	270	18	0	1	270	1	270	5.00E-110	399	93.33	93.33
11:58833520|58844225	hsa_circ_0121521|chr3:115560691-115571464-|NM_002338|LSAMP	405	405	94.32	405	23	0	1	405	1	405	2.00E-176	621	94.32	94.32
11:59040277|59110560	mmu_circ_0006290|chr16:41889027-41955465+|ENSMUST00000099761|Lsamp	359	359	98.6	357	5	0	1	357	1	357	6.00E-180	632	98.05	98.05
11:59040277|59110560	hsa_circ_0066854|chr3:115738361-115805403-|NM_002338|LSAMP	359	359	93.8	355	22	0	1	355	1	355	2.00E-150	534	92.76	92.76
11:61121301|61122547	mmu_circ_0006305|chr16:44520337-44521448-|ENSMUST00000114634|Boc	456	456	90.57	456	43	0	1	456	1	456	2.00E-171	604	90.57	90.57
11:61667168|61667878	mmu_circ_0006299|chr16:43973580-43974279-|ENSMUST00000036321|Zdhhc23	711	699	90.72	711	54	1	1	711	1	699	0	937	92.26	93.85
11:62026221|62067655	mmu_circ_0006297|chr16:43569793-43611044+|ENSMUST00000114694|Zbtb20	2114	2116	95.84	2117	84	3	1	2114	1	2116	0	3419	96.03	95.94
11:62059611|62067655	mmu_circ_0000688|chr16:43569793-43577861+|NM_019778|Zbtb20	509	511	94.73	512	23	3	1	509	1	511	0	793	95.48	95.11
11:64288915|64305268	mmu_circ_0006272|chr16:39007246-39025227+|ENSMUST00000023478|Igsf11	1154	1154	94.88	1153	59	0	1	1153	1	1153	0	1803	94.8	94.8
11:64301158|64305268	mmu_circ_0006270|chr16:39007246-39011485+|ENSMUST00000023478|Igsf11	528	528	95.45	528	24	0	1	528	1	528	0	843	95.45	95.45
11:64795077|64811735	mmu_circ_0006268|chr16:38502649-38518616-|ENSMUST00000002925|4930455C21Rik	513	513	90.06	513	51	0	1	513	1	513	0	665	90.06	90.06
11:65076090|65083892	mmu_circ_0006266|chr16:38220057-38228862+|ENSMUST00000023507|Gsk3b	286	286	94.76	286	15	0	1	286	1	286	7.00E-124	446	94.76	94.76
11:65076090|65083892	hsa_circ_0003763|chr3:119562101-119582452-|NM_002093|GSK3B	286	286	91.96	286	23	0	1	286	1	286	1.00E-110	401	91.96	91.96
11:65076090|65135359	mmu_circ_0006262|chr16:38170749-38228862+|ENSMUST00000114750|Gsk3b	952	952	96.43	952	34	0	1	952	1	952	0	1570	96.43	96.43
11:65083706|65135359	hsa_circ_0121583|chr3:119582265-119666198-|NM_002093|GSK3B	853	853	92.82	850	61	0	4	853	4	853	0	1232	92.5	92.5
11:65097035|65119834	mmu_circ_0006263|chr16:38184520-38208176+|ENSMUST00000023507|Gsk3b	543	543	98.16	543	10	0	1	543	1	543	0	948	98.16	98.16
11:65097035|65119834	hsa_circ_0066899|chr3:119595259-119642330-|NM_002093|GSK3B	543	543	92.45	543	41	0	1	543	1	543	0	776	92.45	92.45
11:65097035|65135359	mmu_circ_0006261|chr16:38170749-38208176+|ENSMUST00000023507|Gsk3b	627	627	97.93	627	13	0	1	627	1	627	0	1086	97.93	97.93
11:65110113|65119834	hsa_circ_0008482|chr3:119624601-119642330-|NM_002093|GSK3B	447	447	92.84	447	32	0	1	447	1	447	0	649	92.84	92.84
11:65110113|65135359	mmu_circ_0006260|chr16:38170749-38194080+|ENSMUST00000023507|Gsk3b	531	531	97.93	531	11	0	1	531	1	531	0	920	97.93	97.93
11:65110113|65135359	hsa_circ_0007926|chr3:119624601-119666198-|NM_002093|GSK3B	531	531	93.37	528	35	0	4	531	4	531	0	782	92.84	92.84
11:65110113|65157433	hsa_circ_0066901|chr3:119624601-119721086-|NM_002093|GSK3B	725	725	92.55	725	54	0	1	725	1	725	0	1040	92.55	92.55
11:66345745|66426089	mmu_circ_0006256|chr16:37236315-37291149-|ENSMUST00000114787|Stxbp5l	714	714	97.2	714	20	0	1	714	1	714	0	1208	97.2	97.2
11:66345773|66426089	mmu_circ_0006256|chr16:37236315-37291149-|ENSMUST00000114787|Stxbp5l	686	714	97.08	686	20	0	1	686	29	714	0	1157	97.08	93.28
11:66393648|66426089	mmu_circ_0006255|chr16:37236315-37262053-|ENSMUST00000114787|Stxbp5l	515	515	96.5	515	18	0	1	515	1	515	0	852	96.5	96.5
11:66393648|66426089	hsa_circ_0121594|chr3:120871323-120952535+|ENST00000273666.6|STXBP5L	515	515	94.17	515	30	0	1	515	1	515	0	785	94.17	94.17
11:66399341|66426089	mmu_circ_0006254|chr16:37236315-37256018-|ENSMUST00000114787|Stxbp5l	431	431	96.52	431	15	0	1	431	1	431	0	713	96.52	96.52
11:66399341|66426089	hsa_circ_0121596|chr3:120876350-120952535+|ENST00000273666.6|STXBP5L	431	431	93.74	431	27	0	1	431	1	431	0	647	93.74	93.74
11:66454714|66473675	mmu_circ_0006253|chr16:37200661-37216156-|ENSMUST00000114787|Stxbp5l	771	774	94.44	774	40	2	1	771	1	774	0	1188	94.94	94.57
11:66454714|66495638	mmu_circ_0006250|chr16:37174382-37216156-|ENSMUST00000114787|Stxbp5l	1061	1064	94.83	1064	52	2	1	1061	1	1064	0	1657	95.19	94.92
11:66484230|66495638	mmu_circ_0006249|chr16:37174382-37188806-|ENSMUST00000114787|Stxbp5l	290	290	95.86	290	12	0	1	290	1	290	4.00E-131	470	95.86	95.86
11:66484230|66495638	hsa_circ_0121601|chr3:120998651-121037387+|ENST00000273666.6|STXBP5L	290	290	91.72	290	24	0	1	290	1	290	4.00E-111	403	91.72	91.72
11:66484230|66550047	mmu_circ_0006248|chr16:37129884-37188806-|ENSMUST00000114787|Stxbp5l	1228	1228	97.07	1228	36	0	1	1228	1	1228	0	2069	97.07	97.07
11:66538227|66550047	mmu_circ_0006247|chr16:37129884-37142532-|ENSMUST00000114787|Stxbp5l	938	938	97.44	938	24	0	1	938	1	938	0	1600	97.44	97.44
11:67671071|67674360	hsa_circ_0121637|chr3:122160884-122172848-|NR_026698|KPNA1	564	564	93.79	564	35	0	1	564	1	564	0	848	93.79	93.79
11:68637810|68653717	hsa_circ_0121657|chr3:122928045-122944144+|NM_012430|SEC22A	558	560	92.6	554	41	0	5	558	7	560	0	797	91.94	91.61
11:68652290|68672983	mmu_circ_0006234|chr16:35329583-35349080-|ENSMUST00000043521|Sec22a	475	475	97.68	475	11	0	1	475	1	475	0	817	97.68	97.68
11:68652290|68672983	hsa_circ_0121661|chr3:122942405-122964861+|ENST00000309934.4|SEC22A	475	475	95.37	475	22	0	1	475	1	475	0	756	95.37	95.37
11:68722906|68730129	hsa_circ_0121670|chr3:123044168-123051522-|ENST00000462833.1|ADCY5	682	682	93.55	682	44	0	1	682	1	682	0	1016	93.55	93.55
11:69636827|69640718	mmu_circ_0006227|chr16:34356970-34361095-|ENSMUST00000074924|Kalrn	706	706	98.01	705	14	0	2	706	2	706	0	1225	97.88	97.88
11:69636827|69640718	hsa_circ_0121683|chr3:123983344-123988102+|NM_001024660|KALRN	706	706	92.06	705	56	0	2	706	2	706	0	992	91.93	91.93
11:69665978|69706118	hsa_circ_0067069|chr3:124017637-124066112+|NM_001024660|KALRN	801	801	91.76	801	66	0	1	801	1	801	0	1114	91.76	91.76
11:69685735|69706118	hsa_circ_0121684|chr3:124044826-124066112+|NM_001024660|KALRN	678	678	91.59	678	57	0	1	678	1	678	0	937	91.59	91.59
11:69785001|69837765	hsa_circ_0121699|chr3:124153153-124215260+|NM_001024660|KALRN	2079	2106	91.49	2079	177	0	1	2079	28	2106	0	2859	91.49	90.31
11:69819281|69837765	mmu_circ_0006224|chr16:34171357-34189823-|ENSMUST00000074924|Kalrn	904	904	97.35	904	24	0	1	904	1	904	0	1537	97.35	97.35
11:69819281|69837765	hsa_circ_0121711|chr3:124193509-124215260+|NM_001024660|KALRN	904	904	93.92	904	55	0	1	904	1	904	0	1365	93.92	93.92
11:69956881|69958405	mmu_circ_0006221|chr16:34053645-34055201-|ENSMUST00000074924|Kalrn	389	389	92.54	389	29	0	1	389	1	389	1.00E-157	558	92.54	92.54
11:69956881|69962129	hsa_circ_0121719|chr3:124351266-124356150+|NM_001024660|KALRN	482	485	91.49	482	38	1	4	482	4	485	0	660	91.91	91.34
11:70539679|70570814	mmu_circ_0006215|chr16:33434711-33468269+|ENSMUST00000165418|Zfp148	683	683	97.65	681	16	0	1	681	1	681	0	1170	97.36	97.36
11:70539679|70570814	hsa_circ_0067096|chr3:124996569-125032500-|NM_021964|ZNF148	683	683	94.14	683	40	0	1	683	1	683	0	1040	94.14	94.14
11:71056741|71074618	mmu_circ_0000681|chr16:32950377-32961830+|NM_001081255|Lrch3	625	625	95.2	625	30	0	1	625	1	625	0	989	95.2	95.2
11:71059002|71074618	mmu_circ_0006201|chr16:32950377-32959617+|ENSMUST00000023491|Lrch3	515	515	94.76	515	27	0	1	515	1	515	0	802	94.76	94.76
11:71069746|71074618	mmu_circ_0000680|chr16:32950377-32955491+|NM_001081255|Lrch3	378	378	94.71	378	20	0	1	378	1	378	1.00E-166	588	94.71	94.71
11:72228954|72264219	mmu_circ_0006185|chr16:31781867-31812910+|ENSMUST00000064477|Dlg1	961	960	95.21	961	45	1	1	961	1	960	0	1519	95.21	95.31
11:72228954|72264219	hsa_circ_0068692|chr3:196842797-196876667-|NM_004087|DLG1	961	960	90.44	962	89	3	1	961	1	960	0	1264	90.53	90.62
11:72228954|72314401	mmu_circ_0006183|chr16:31743191-31812910+|ENSMUST00000064477|Dlg1	1225	1224	94.2	1225	70	1	1	1225	1	1224	0	1868	94.2	94.28
11:72245130|72254678	mmu_circ_0006186|chr16:31788167-31797096+|ENSMUST00000064477|Dlg1	629	628	96.03	629	24	1	1	629	1	628	0	1022	96.03	96.18
11:72245130|72254678	hsa_circ_0123251|chr3:196857397-196869639-|ENST00000346964.2|DLG1	629	628	91.19	624	54	1	1	624	1	623	0	846	90.46	90.61
11:72245130|72264219	hsa_circ_0123252|chr3:196857397-196876667-|ENST00000346964.2|DLG1	683	682	91	678	60	1	1	678	1	677	0	913	90.34	90.47
11:72245130|72314401	mmu_circ_0006182|chr16:31743191-31797096+|ENSMUST00000064477|Dlg1	947	946	94.51	947	51	1	1	947	1	946	0	1459	94.51	94.61
11:72274423|72314401	mmu_circ_0006181|chr16:31743191-31771941+|ENSMUST00000064477|Dlg1	264	264	90.53	264	25	0	1	264	1	264	5.00E-95	350	90.53	90.53
11:73126466|73130502	mmu_circ_0000678|chr16:31153791-31160474-|NM_030138|Acap2	232	232	94.83	232	12	0	1	232	1	232	6.00E-99	363	94.83	94.83
11:73141602|73158138	mmu_circ_0000677|chr16:31127406-31141883-|NM_030138|Acap2	584	572	94.52	584	20	1	1	584	1	572	0	891	96.4	98.43
11:74896793|74907343	mmu_circ_0006175|chr16:29469326-29479988-|ENSMUST00000057018|Atp13a4	574	574	94.95	574	29	0	1	574	1	574	0	900	94.95	94.95
11:82221161|82222456	hsa_circ_0005286|chr3:185797605-185798964-|NM_004454|ETV5	418	418	91.63	418	35	0	1	418	1	418	1.00E-163	579	91.63	91.63
11:83265163|83287658	mmu_circ_0006157|chr16:21456301-21478556+|ENSMUST00000096191|Vps8	1193	1193	94.47	1193	66	0	1	1193	1	1193	0	1838	94.47	94.47
11:83987935|83989052	mmu_circ_0006151|chr16:20607836-20609159-|ENSMUST00000045918|Alg3	530	530	94.72	530	28	0	1	530	1	530	0	824	94.72	94.72
11:84521876|84522603	mmu_circ_0006146|chr16:20297665-20298399-|ENSMUST00000123070|Parl	337	337	93.47	337	22	0	1	337	1	337	2.00E-140	501	93.47	93.47
11:84571220|84583542	mmu_circ_0006138|chr16:20150514-20162210+|ENSMUST00000115560|Yeats2	834	834	93.41	819	54	0	16	834	16	834	0	1214	91.73	91.73
11:84575501|84577375	mmu_circ_0006139|chr16:20156959-20159325+|ENSMUST00000115560|Yeats2	362	362	92.54	362	27	0	1	362	1	362	5.00E-146	520	92.54	92.54
11:84619089|84624060	mmu_circ_0006134|chr16:20114633-20120371+|ENSMUST00000023509|Klhl24	682	682	95.75	682	29	0	1	682	1	682	0	1099	95.75	95.75
11:84619089|84624060	hsa_circ_0122955|chr3:183381245-183390272+|NM_017644|KLHL24	682	682	91.94	682	55	0	1	682	1	682	0	955	91.94	91.94
11:84632585|84633565	mmu_circ_0006133|chr16:20106735-20107716+|ENSMUST00000023509|Klhl24	981	981	95	980	49	0	2	981	2	981	0	1539	94.9	94.9
11:84632585|84633565	hsa_circ_0001369|chr3:183368083-183369064+|NM_017644|KLHL24	981	981	90.3	979	95	0	3	981	3	981	0	1282	90.11	90.11
11:86824053|86834088	mmu_circ_0006128|chr16:18308062-18316827-|ENSMUST00000115628|D16H22S680E	395	395	95.7	395	17	0	1	395	1	395	0	636	95.7	95.7
11:87574249|87577497	mmu_circ_0006118|chr16:17671637-17674751-|ENSMUST00000163880|Med15	716	713	93.74	719	36	3	1	716	1	713	0	1070	94.97	95.37
11:87873017|87886449	mmu_circ_0000671|chr16:17373442-17389550-|NM_001001983|Pi4ka	700	700	96.43	700	25	0	1	700	1	700	0	1155	96.43	96.43
11:87873017|87890048	mmu_circ_0000670|chr16:17367496-17389550-|NM_001001983|Pi4ka	849	849	95.88	849	35	0	1	849	1	849	0	1375	95.88	95.88
11:87900974|87908586	mmu_circ_0006110|chr16:17348807-17356309-|ENSMUST00000154364|Pi4ka	737	737	95.79	737	31	0	1	737	1	737	0	1190	95.79	95.79
11:88216042|88236708	hsa_circ_0116249|chr22:22123483-22160234-|ENST00000215832.6|MAPK1	696	696	91.38	696	60	0	1	696	1	696	0	953	91.38	91.38
11:88216042|88238618	hsa_circ_0062436|chr22:22123483-22162135-|NM_002745|MAPK1	973	973	91.87	972	79	0	2	973	2	973	0	1358	91.78	91.78
11:88231688|88238618	hsa_circ_0004872|chr22:22153300-22162135-|NM_002745|MAPK1	490	490	93.05	489	34	0	2	490	2	490	0	715	92.86	92.86
11:88236613|88238618	mmu_circ_0006095|chr16:17015990-17018568+|ENSMUST00000069107|Mapk1	373	373	96.51	372	13	0	2	373	2	373	6.00E-175	616	96.25	96.25
11:88236613|88238618	hsa_circ_0008870|chr22:22160138-22162135-|NM_002745|MAPK1	373	373	92.74	372	27	0	2	373	2	373	1.00E-151	538	92.49	92.49
11:88753588|88771687	mmu_circ_0000667|chr16:16454084-16477606-|NM_139233|Fgd4	911	911	97.26	911	25	0	1	911	1	911	0	1544	97.26	97.26
11:88756481|88771687	mmu_circ_0006090|chr16:16454084-16474476-|ENSMUST00000161861|Fgd4	675	675	97.04	675	20	0	1	675	1	675	0	1136	97.04	97.04
11:88759288|88771687	mmu_circ_0006089|chr16:16454084-16469935-|ENSMUST00000161861|Fgd4	518	518	96.91	518	16	0	1	518	1	518	0	869	96.91	96.91
11:88846635|88855661	hsa_circ_0098432|chr12:32854348-32866305+|ENST00000381000.4|DNM1L	556	556	92.63	556	41	0	1	556	1	556	0	800	92.63	92.63
11:89316354|89341959	mmu_circ_0006084|chr16:15799959-15816987+|ENSMUST00000023352|Prkdc	1351	1342	91.27	1351	109	1	1	1351	1	1342	0	1832	91.86	92.47
12:628708|632694	mmu_circ_0012373|chr5:151445743-151450123-|ENSMUST00000164332|N4bp2l2	313	313	92.97	313	22	0	1	313	1	313	3.00E-127	457	92.97	92.97
12:628708|632694	hsa_circ_0100271|chr13:33091993-33096407-|ENST00000357505.6|N4BP2L2	313	313	91.08	314	26	2	1	313	1	313	3.00E-117	424	91.37	91.37
12:628708|636629	mmu_circ_0001434|chr5:151445743-151453314-|NM_201369|N4bp2l2	438	438	94.52	438	24	0	1	438	1	438	0	676	94.52	94.52
12:703271|717594	mmu_circ_0012375|chr5:151518977-151531549+|ENSMUST00000016569|Pds5b	724	724	95.44	724	33	0	1	724	1	724	0	1155	95.44	95.44
12:1729512|1743734	mmu_circ_0001658|chr8:3202889-3211700-|NM_010568|Insr	616	616	95.45	616	28	0	1	616	1	616	0	983	95.45	95.45
12:1793318|1793869	mmu_circ_0014773|chr8:3258382-3258934-|ENSMUST00000091291|Insr	552	552	95.83	552	23	0	1	552	1	552	0	893	95.83	95.83
12:9218693|9234071	hsa_circ_0029864|chr13:28840851-28862259+|NM_175854|PAN3	1112	1112	92.81	1112	80	0	1	1112	1	1112	0	1611	92.81	92.81
12:9218693|9234071	hsa_circ_0100185|chr13:28840854-28862259+|NM_175854|PAN3	1112	1109	92.86	1107	79	0	6	1112	3	1109	0	1607	92.45	92.7
12:9221435|9230853	hsa_circ_0000470|chr13:28844837-28855516+|NM_175854|PAN3	592	592	92.64	584	43	0	3	586	3	586	0	841	91.39	91.39
12:9229552|9234071	hsa_circ_0029860|chr13:28840851-28846208+|NM_175854|PAN3	638	638	91.69	638	53	0	1	638	1	638	0	885	91.69	91.69
12:9229552|9234071	hsa_circ_0100184|chr13:28840854-28846208+|NM_175854|PAN3	638	635	91.79	633	52	0	6	638	3	635	0	881	91.07	91.5
12:9229552|9240810	mmu_circ_0012347|chr5:148331080-148342883+|ENSMUST00000031651|Pan3	1049	1049	96	1049	42	0	1	1049	1	1049	0	1705	96	96
12:9229552|9240810	hsa_circ_0100182|chr13:28830428-28846208+|NM_175854|PAN3	1049	1049	91.33	1049	91	0	1	1049	1	1049	0	1434	91.33	91.33
12:9237057|9313769	hsa_circ_0029836|chr13:28748408-28835595+|NM_175854|PAN3	981	981	93.48	981	64	0	1	981	1	981	0	1458	93.48	93.48
12:9273125|9313769	hsa_circ_0005831|chr13:28748408-28794515+|NM_175854|PAN3	570	570	95.44	570	26	0	1	570	1	570	0	909	95.44	95.44
12:9297691|9313769	hsa_circ_0008760|chr13:28748408-28771483+|NM_175854|PAN3	422	422	94.79	422	22	0	1	422	1	422	0	658	94.79	94.79
12:12439751|12450315	mmu_circ_0012301|chr5:144904397-144917863+|ENSMUST00000041804|Lmtk2	412	412	92.23	412	32	0	1	412	1	412	2.00E-165	584	92.23	92.23
12:12439751|12450315	mmu_circ_0012299|chr5:144904394-144917863+|ENSMUST00000041804|Lmtk2	412	415	92.23	412	32	0	1	412	4	415	2.00E-165	584	92.23	91.57
12:12439751|12450318	mmu_circ_0012299|chr5:144904394-144917863+|ENSMUST00000041804|Lmtk2	415	415	92.29	415	32	0	1	415	1	415	4.00E-167	590	92.29	92.29
12:12439751|12450318	mmu_circ_0012301|chr5:144904397-144917863+|ENSMUST00000041804|Lmtk2	415	412	92.23	412	32	0	4	415	1	412	2.00E-165	584	91.57	92.23
12:12761933|12778032	mmu_circ_0012295|chr5:144632731-144650365+|ENSMUST00000100487|Eif2ak1	1208	1208	93.13	1208	83	0	1	1208	1	1208	0	1772	93.13	93.13
12:12898458|12907771	mmu_circ_0012293|chr5:144445264-144453535+|ENSMUST00000116456|Cyth3	334	334	97.31	334	9	0	1	334	1	334	2.00E-160	568	97.31	97.31
12:13526520|13527329	mmu_circ_0012285|chr5:143851798-143852608-|ENSMUST00000053498|Rnf216	810	810	93.95	810	49	0	1	810	1	810	0	1225	93.95	93.95
12:13526691|13527329	mmu_circ_0012284|chr5:143851798-143852437-|ENSMUST00000053498|Rnf216	639	639	92.96	639	45	0	1	639	1	639	0	931	92.96	92.96
12:13537572|13544451	hsa_circ_0134457|chr7:5754683-5765069-|NM_207111|RNF216	444	444	91.22	444	39	0	1	444	1	444	2.00E-171	604	91.22	91.22
12:13600118|13612054	hsa_circ_0079284|chr7:5680784-5692141-|NM_207111|RNF216	321	321	94.03	318	19	0	4	321	4	321	6.00E-135	483	93.15	93.15
12:14056243|14056790	mmu_circ_0012271|chr5:143050750-143051300-|ENSMUST00000037048|Mmd2	236	236	97.03	236	7	0	1	236	1	236	2.00E-109	398	97.03	97.03
12:14133954|14137226	mmu_circ_0012267|chr5:142979866-142983042-|ENSMUST00000139824|Radil	668	668	93.86	668	41	0	1	668	1	668	0	1007	93.86	93.86
12:16301224|16304106	mmu_circ_0012244|chr5:140901215-140903521+|ENSMUST00000100507|Eif3b	658	658	94.98	658	33	0	1	658	1	658	0	1033	94.98	94.98
12:19238150|19239204	mmu_circ_0012225|chr5:138534147-138535367+|ENSMUST00000019660|Zkscan1	651	661	93.75	656	28	4	1	643	1	656	0	972	95.85	94.4
12:19238150|19242305	mmu_circ_0012226|chr5:138534147-138538807+|ENSMUST00000019660|Zkscan1	870	880	94.56	883	32	5	1	870	1	880	0	1351	97.24	96.14
12:22237823|22238433	mmu_circ_0012219|chr5:137965026-137965641+|ENSMUST00000031727|Gigyf1	452	455	95.38	455	18	1	1	452	1	455	0	721	96.46	95.82
12:23518963|23523839	hsa_circ_0007004|chr7:102039994-102047945+|NR_038967|LOC100630923	255	252	92.86	252	17	1	1	251	1	252	2.00E-99	364	91.76	92.86
12:24493013|24502367	mmu_circ_0012202|chr5:135697827-135707652+|ENSMUST00000002825|Baz1b	836	836	92.46	836	63	0	1	836	1	836	0	1195	92.46	92.46
12:24505864|24507562	mmu_circ_0012199|chr5:135692459-135694164+|ENSMUST00000002825|Baz1b	1699	1705	95.13	1705	77	1	1	1699	1	1705	0	2684	95.76	95.43
12:25060207|25062198	mmu_circ_0012192|chr5:135140054-135141883-|ENSMUST00000100642|Limk1	403	403	94.29	403	23	0	1	403	1	403	2.00E-175	617	94.29	94.29
12:25060207|25062198	hsa_circ_0001715|chr7:73521339-73523366+|NM_001204426|LIMK1	403	403	90.07	403	40	0	1	403	1	403	4.00E-147	523	90.07	90.07
12:25207283|25209050	mmu_circ_0012188|chr5:134991950-134993901-|ENSMUST00000100647|Clip2	537	537	95.16	537	26	0	1	537	1	537	0	848	95.16	95.16
12:25207283|25210634	mmu_circ_0012187|chr5:134989865-134993901-|ENSMUST00000100647|Clip2	641	641	95.63	641	28	0	1	641	1	641	0	1029	95.63	95.63
12:25430459|25435591	mmu_circ_0001422|chr5:134765156-134771483-|NM_001080747|Gtf2i	378	378	93.9	377	23	0	2	378	2	378	5.00E-161	569	93.65	93.65
12:25571166|25574481	mmu_circ_0001421|chr5:134639493-134642586-|NM_033572|Wbscr16	319	319	96.23	318	12	0	2	319	2	319	1.00E-146	521	95.92	95.92
12:27441155|27441367	mmu_circ_0001419|chr5:132734793-132735006-|NM_177047|Auts2	213	213	94.84	213	11	0	1	213	1	213	4.00E-90	333	94.84	94.84
12:27441155|27441367	hsa_circ_0080414|chr7:69364271-69364484+|NM_015570|AUTS2	213	213	93.43	213	14	0	1	213	1	213	4.00E-85	316	93.43	93.43
12:27441155|27441367	hsa_circ_0134556|chr7:69364275-69364484+|NM_015570|AUTS2	213	209	93.3	209	14	0	5	213	1	209	7.00E-83	309	91.55	93.3
12:28755480|28793900	hsa_circ_0134588|chr7:70853220-70886091+|ENST00000333538.5|WBSCR17	540	540	90.56	540	51	0	1	540	1	540	0	715	90.56	90.56
12:28789335|28793900	mmu_circ_0012164|chr5:131557407-131561941-|ENSMUST00000086023|Wbscr17	373	373	96.51	373	13	0	1	373	1	373	2.00E-175	617	96.51	96.51
12:28789335|28793900	hsa_circ_0080425|chr7:70880874-70886091+|NM_022479|WBSCR17	373	373	90.35	373	36	0	1	373	1	373	4.00E-137	490	90.35	90.35
12:29936709|29942757	mmu_circ_0012161|chr5:130707624-130714300+|ENSMUST00000065329|0610007L01Rik	621	621	95.33	621	29	0	1	621	1	621	0	987	95.33	95.33
12:29937472|29944922	mmu_circ_0012159|chr5:130705318-130712823+|ENSMUST00000065329|0610007L01Rik	615	615	96.41	612	22	0	1	612	1	612	0	1009	95.93	95.93
12:29976309|29988732	mmu_circ_0001415|chr5:130663270-130673986+|NM_001199059|Rabgef1	520	520	96.92	520	16	0	1	520	1	520	0	872	96.92	96.92
12:29985632|29988732	mmu_circ_0001414|chr5:130663270-130666913+|NM_001199059|Rabgef1	353	353	95.75	353	15	0	1	353	1	353	5.00E-161	569	95.75	95.75
12:31583095|31602065	mmu_circ_0012149|chr5:129267214-129286251-|ENSMUST00000111346|Rimbp2	780	783	93.49	783	48	2	1	780	1	783	0	1160	93.97	93.61
12:32103199|32104084	mmu_circ_0001412|chr5:128748861-128749747-|NM_172885|Tmem132d	886	886	94.36	886	50	0	1	886	1	886	0	1360	94.36	94.36
12:32598556|32601363	mmu_circ_0012147|chr5:128270092-128272992-|ENSMUST00000044441|Tmem132d	466	466	95.49	466	21	0	1	466	1	466	0	745	95.49	95.49
12:33015999|33016884	mmu_circ_0012144|chr5:127839924-127840810+|ENSMUST00000119026|Tmem132c	886	886	91.15	881	78	0	6	886	6	886	0	1195	90.63	90.63
12:36958864|36970828	hsa_circ_0029309|chr12:124904502-124922542-|NM_006312|NCOR2	667	667	91	667	60	0	1	667	1	667	0	900	91	91
12:38407145|38412118	mmu_circ_0012103|chr5:124067344-124073279-|ENSMUST00000111566|Clip1	681	681	91.63	681	57	0	1	681	1	681	0	942	91.63	91.63
12:38671750|38684300	mmu_circ_0012099|chr5:123801875-123811367+|ENSMUST00000120593|Bcl7a	347	347	94.81	347	18	0	1	347	1	347	1.00E-152	542	94.81	94.81
12:38671750|38684300	hsa_circ_0000452|chr12:122468605-122481959+|NM_001024808|BCL7A	347	347	90.78	347	32	0	1	347	1	347	2.00E-129	464	90.78	90.78
12:39439266|39442951	mmu_circ_0012088|chr5:123041088-123044697-|ENSMUST00000031426|Ift81	407	407	95.09	407	20	0	1	407	1	407	0	641	95.09	95.09
12:39564849|39567224	mmu_circ_0012080|chr5:122939246-122941794-|ENSMUST00000031423|Atp2a2	244	244	93.03	244	17	0	1	244	1	244	3.00E-97	357	93.03	93.03
12:39564849|39567224	hsa_circ_0097268|chr12:110729824-110734542+|NM_170665|ATP2A2	244	244	92.21	244	19	0	1	244	1	244	6.00E-94	346	92.21	92.21
12:39586153|39591110	hsa_circ_0028172|chr12:110764194-110771948+|NM_170665|ATP2A2	875	875	90.39	874	84	0	1	874	1	874	0	1149	90.29	90.29
12:39627016|39635912	mmu_circ_0012079|chr5:122879494-122883546+|ENSMUST00000119792|Anapc7	386	386	94.3	386	22	0	1	386	1	386	1.00E-167	592	94.3	94.3
12:39627016|39636758	hsa_circ_0028194|chr12:110825543-110834257-|NM_016238|ANAPC7	573	573	90.4	573	55	0	1	573	1	573	0	754	90.4	90.4
12:39733895|39744035	mmu_circ_0012075|chr5:122758139-122771103+|ENSMUST00000053426|Pptc7	929	912	93.25	904	58	2	1	901	1	904	0	1328	90.85	92.54
12:40307165|40332371	hsa_circ_0097333|chr12:111962995-111993723-|NM_002973|ATXN2	445	445	91.61	441	37	0	1	441	1	441	4.00E-173	610	90.79	90.79
12:40329454|40332371	mmu_circ_0001405|chr5:122195731-122199238+|NM_009125|Atxn2	320	320	96.88	320	10	0	1	320	1	320	4.00E-151	536	96.88	96.88
12:40329454|40332371	hsa_circ_0002457|chr12:111990083-111993723-|NM_002973|ATXN2	320	320	92.19	320	25	0	1	320	1	320	5.00E-126	453	92.19	92.19
12:40768002|40772763	hsa_circ_0097406|chr12:112676855-112681813-|NM_001109662|C12orf51	777	777	90.93	772	70	0	6	777	6	777	0	1038	90.35	90.35
12:43576497|43576734	mmu_circ_0001396|chr5:119043341-119043579+|NM_172424|Med13l	238	238	97.9	238	5	0	1	238	1	238	6.00E-114	412	97.9	97.9
12:43576497|43576734	hsa_circ_0028587|chr12:116675272-116675510-|NM_015335|MED13L	238	238	94.54	238	13	0	1	238	1	238	1.00E-100	368	94.54	94.54
12:44087177|44106499	mmu_circ_0012053|chr5:118542504-118563778-|ENSMUST00000049474|Fbxw8	562	562	93.77	562	35	0	1	562	1	562	0	845	93.77	93.77
12:44087177|44122414	mmu_circ_0012051|chr5:118527585-118563778-|ENSMUST00000049474|Fbxw8	690	690	94.64	690	37	0	1	690	1	690	0	1070	94.64	94.64
12:44103297|44106499	mmu_circ_0001395|chr5:118542504-118545738-|NM_172721|Fbxw8	404	404	92.48	399	30	0	6	404	6	404	2.00E-161	571	91.34	91.34
12:46360920|46412230	mmu_circ_0012040|chr5:116377844-116429878+|ENSMUST00000051704|Cit	2295	2295	95.47	2295	104	0	1	2295	1	2295	0	3663	95.47	95.47
12:46392700|46412230	hsa_circ_0028697|chr12:120195174-120220441-|NM_001206999|CIT	1161	1161	90.48	1155	110	0	1	1155	1	1155	0	1524	90.01	90.01
12:46677998|46681074	mmu_circ_0012037|chr5:116120162-116123205-|ENSMUST00000055408|Ccdc64	276	264	90.94	276	13	1	1	276	1	264	2.00E-98	361	94.93	99.24
12:47123718|47125556	hsa_circ_0028892|chr12:120990301-120992611+|NM_014868|RNF10	291	291	93.13	291	20	0	1	291	1	291	2.00E-118	427	93.13	93.13
12:47127084|47128639	hsa_circ_0008803|chr12:120995084-120998689+|NM_014868|RNF10	483	483	91.1	483	43	0	1	483	1	483	0	654	91.1	91.1
12:47290206|47292049	hsa_circ_0003472|chr12:121220457-121222396-|NM_139015|SPPL3	312	312	90.97	310	28	0	1	310	1	310	2.00E-115	418	90.38	90.38
12:50197281|50202120	mmu_circ_0012004|chr5:112890166-112895131-|ENSMUST00000075387|Sez6l	667	667	94.15	667	39	0	1	667	1	667	0	1016	94.15	94.15
12:51494918|51495425	mmu_circ_0001389|chr5:111611942-111612450+|NM_024477|Ttc28	508	508	93.84	503	31	0	1	503	1	503	0	758	92.91	92.91
12:51582921|51584301	mmu_circ_0011996|chr5:111529712-111531119+|ENSMUST00000040111|Ttc28	404	404	98.02	404	8	0	1	404	1	404	0	702	98.02	98.02
12:51582921|51584301	hsa_circ_0003618|chr22:28692185-28693840-|NM_001145418|TTC28	404	404	91.52	401	34	0	4	404	4	404	6.00E-156	553	90.84	90.84
12:51582921|51592889	hsa_circ_0002804|chr22:28692185-28702631-|NM_001145418|TTC28	552	552	91.12	552	49	0	1	552	1	552	0	749	91.12	91.12
12:51960260|51961629	mmu_circ_0001388|chr5:111184415-111185785-|NM_029337|Ep400	1370	1370	96.5	1370	48	0	1	1370	1	1370	0	2265	96.5	96.5
13:7098227|7137175	mmu_circ_0008081|chr1:118156029-118189112+|ENSMUST00000043725|Cntnap5a	321	321	91.82	318	26	0	4	321	4	321	3.00E-123	444	90.97	90.97
13:25616432|25627356	hsa_circ_0108752|chr18:59805475-59815571-|ENST00000357637.5|PIGN	623	623	90.05	623	62	0	1	623	1	623	0	808	90.05	90.05
13:25686267|25691066	mmu_circ_0008052|chr1:107588482-107593173+|ENSMUST00000086721|2310035C23Rik	768	762	95.7	768	27	2	1	768	1	762	0	1230	96.22	96.98
13:25686316|25691066	mmu_circ_0008052|chr1:107588482-107593173+|ENSMUST00000086721|2310035C23Rik	719	762	95.55	719	26	2	1	719	50	762	0	1146	96.11	90.68
13:26277463|26280241	mmu_circ_0008061|chr1:108177939-108183693+|ENSMUST00000061047|Phlpp1	323	323	94.43	323	18	0	1	323	1	323	2.00E-139	497	94.43	94.43
13:26277463|26303358	mmu_circ_0008062|chr1:108177939-108215592+|ENSMUST00000061047|Phlpp1	490	490	94.66	487	26	0	1	487	1	487	0	756	94.08	94.08
13:26324708|26349774	mmu_circ_0008063|chr1:108235313-108247264+|ENSMUST00000061047|Phlpp1	894	894	95.18	893	43	0	2	894	2	894	0	1411	95.08	95.08
13:26340136|26377986	mmu_circ_0008064|chr1:108239953-108276999+|ENSMUST00000061047|Phlpp1	1116	1116	94.8	1116	58	0	1	1116	1	1116	0	1740	94.8	94.8
13:31140421|31186487	mmu_circ_0008070|chr1:111945393-111981750+|ENSMUST00000112701|Cdh7	1025	1025	96.28	1022	38	0	4	1025	4	1025	0	1677	96	96
13:31140421|31186487	mmu_circ_0008069|chr1:111945393-111981688+|ENSMUST00000112701|Cdh7	1025	963	96.15	960	37	0	4	963	4	963	0	1568	90.05	95.85
13:31152740|31209056	mmu_circ_0008072|chr1:111957571-112005532+|ENSMUST00000112701|Cdh7	1239	1239	95	1239	62	0	1	1239	1	1239	0	1945	95	95
13:31203743|31209056	mmu_circ_0008073|chr1:111994847-112005532+|ENSMUST00000112701|Cdh7	629	629	93	629	44	0	1	629	1	629	0	918	93	93
13:34399886|34400364	mmu_circ_0000066|chr1:120316016-120316495+|NM_029709|Clasp1	479	479	97.08	479	14	0	1	479	1	479	0	808	97.08	97.08
13:34399886|34400364	hsa_circ_0007052|chr2:122363276-122363756-|NM_015282|CLASP1	479	480	91.46	480	40	1	1	479	1	480	0	658	91.65	91.46
13:34438427|34447673	hsa_circ_0056318|chr2:122273240-122287901-|NM_015282|CLASP1	449	449	91.09	449	40	0	1	449	1	449	1.00E-172	608	91.09	91.09
13:34519015|34528874	hsa_circ_0117216|chr2:122154715-122165291-|ENST00000455322.2|CLASP1	772	768	92.1	772	57	1	1	772	1	768	0	1085	92.49	92.97
13:34860981|34862569	mmu_circ_0008096|chr1:120763148-120764758-|ENSMUST00000062483|Gli2	389	389	95.63	389	17	0	1	389	1	389	1.00E-177	625	95.63	95.63
13:35597462|35608096	mmu_circ_0008099|chr1:121464372-121475654-|ENSMUST00000163147|Epb4.1l5	456	456	92.54	456	34	0	1	456	1	456	0	654	92.54	92.54
13:35695199|35713684	hsa_circ_0117181|chr2:120709548-120725548+|ENST00000263708.2|PTPN4	1038	1038	91.33	1038	90	0	1	1038	1	1038	0	1419	91.33	91.33
13:35695199|35719842	mmu_circ_0008101|chr1:121564090-121589486-|ENSMUST00000064091|Ptpn4	1339	1339	96.19	1339	51	0	1	1339	1	1339	0	2191	96.19	96.19
13:35695199|35719842	hsa_circ_0056258|chr2:120702656-120725548+|NM_002830|PTPN4	1339	1339	91.04	1339	120	0	1	1339	1	1339	0	1808	91.04	91.04
13:35704642|35713684	mmu_circ_0008103|chr1:121575331-121584343-|ENSMUST00000064091|Ptpn4	753	753	96.81	753	24	0	1	753	1	753	0	1258	96.81	96.81
13:35704642|35713684	hsa_circ_0056260|chr2:120709548-120720320+|NM_002830|PTPN4	753	753	92.16	753	59	0	1	753	1	753	0	1064	92.16	92.16
13:35704642|35719842	mmu_circ_0008104|chr1:121575331-121589486-|ENSMUST00000064091|Ptpn4	1054	1054	96.96	1054	32	0	1	1054	1	1054	0	1770	96.96	96.96
13:35728572|35736524	hsa_circ_0056247|chr2:120684173-120692534+|NM_002830|PTPN4	354	354	90.68	354	33	0	1	354	1	354	1.00E-131	472	90.68	90.68
13:35748508|35784163	mmu_circ_0000067|chr1:121618440-121662499-|NM_019933|Ptpn4	633	633	96.68	633	21	0	1	633	1	633	0	1053	96.68	96.68
13:35769419|35784163	mmu_circ_0008108|chr1:121637931-121662499-|ENSMUST00000064091|Ptpn4	396	396	96.72	396	13	0	1	396	1	396	0	660	96.72	96.72
13:35769419|35822951	hsa_circ_0117151|chr2:120567412-120658382+|ENST00000263708.2|PTPN4	781	781	94.06	775	46	0	3	777	3	777	0	1177	93.34	93.34
13:35773498|35822951	hsa_circ_0117150|chr2:120567412-120643458+|ENST00000263708.2|PTPN4	692	692	94.2	690	40	0	3	692	3	692	0	1053	93.93	93.93
13:35806621|35822951	hsa_circ_0056233|chr2:120567412-120620219+|NM_002830|PTPN4	263	263	93.1	261	18	0	3	263	3	263	5.00E-105	383	92.4	92.4
13:41710345|41722239	hsa_circ_0056190|chr2:114670748-114697679+|NM_005721|ACTR3	644	640	93.78	643	36	3	2	644	2	640	0	963	93.79	94.38
13:42327563|42332280	mmu_circ_0008121|chr1:127873502-127878274-|ENSMUST00000112583|Nckap5	452	452	94.03	452	27	0	1	452	1	452	0	686	94.03	94.03
13:42331966|42332280	mmu_circ_0008122|chr1:127877959-127878274-|ENSMUST00000112583|Nckap5	315	315	93.97	315	19	0	1	315	1	315	3.00E-133	477	93.97	93.97
13:44866844|44868622	mmu_circ_0008139|chr1:130048320-130049976+|ENSMUST00000036288|R3hdm1	420	420	99.05	420	4	0	1	420	1	420	0	754	99.05	99.05
13:44866844|44868622	hsa_circ_0056558|chr2:136360069-136362586+|NM_015361|R3HDM1	420	420	92.62	420	31	0	1	420	1	420	2.00E-171	604	92.62	92.62
13:44866844|44877935	hsa_circ_0117364|chr2:136360069-136374327+|ENST00000264160.4|R3HDM1	552	552	93.12	552	38	0	1	552	1	552	0	809	93.12	93.12
13:44883082|44889926	mmu_circ_0008141|chr1:130064469-130071809+|ENSMUST00000036288|R3hdm1	395	395	98.99	395	4	0	1	395	1	395	0	708	98.99	98.99
13:44905019|44911389	mmu_circ_0008143|chr1:130087214-130093674+|ENSMUST00000036288|R3hdm1	517	523	96.18	523	14	1	1	517	1	523	0	850	98.26	97.13
13:44907813|44937796	mmu_circ_0000075|chr1:130090036-130120218+|NM_181750|R3hdm1	999	1005	95.22	1005	42	1	1	999	1	1005	0	1585	96.3	95.72
13:44925487|44937796	mmu_circ_0008147|chr1:130107781-130120218+|ENSMUST00000036288|R3hdm1	584	584	94.86	584	30	0	1	584	1	584	0	913	94.86	94.86
13:44925487|44944534	mmu_circ_0008148|chr1:130107781-130128044+|ENSMUST00000036288|R3hdm1	729	729	93.96	729	44	0	1	729	1	729	0	1103	93.96	93.96
13:44963960|44971786	mmu_circ_0008151|chr1:130148779-130156114+|ENSMUST00000027592|Ubxn4	517	517	93.23	517	35	0	1	517	1	517	0	761	93.23	93.23
13:46362344|46380498	mmu_circ_0008155|chr1:131509686-131525623+|ENSMUST00000073527|Thsd7b	419	419	94.27	419	24	0	1	419	1	419	0	641	94.27	94.27
13:46676095|46714628	mmu_circ_0008157|chr1:131812129-131848145+|ENSMUST00000073527|Thsd7b	641	641	93.74	639	40	0	3	641	3	641	0	959	93.45	93.45
13:48114876|48128384	mmu_circ_0008165|chr1:133240925-133253482-|ENSMUST00000097588|Srgap2	870	870	95.52	870	39	0	1	870	1	870	0	1391	95.52	95.52
13:48127267|48128384	mmu_circ_0008166|chr1:133252087-133253482-|ENSMUST00000097588|Srgap2	345	345	96.23	345	13	0	1	345	1	345	6.00E-160	566	96.23	96.23
13:48127267|48128384	hsa_circ_0008182|chr1:206566045-206567030+|NM_015326|SRGAP2	345	345	93.57	342	22	0	4	345	4	345	3.00E-143	510	92.75	92.75
13:49261708|49262687	hsa_circ_0003527|chr1:205072984-205074296-|NM_005057|RBBP5	304	304	95.38	303	14	0	2	304	2	304	5.00E-135	483	95.07	95.07
13:49793150|49796687	mmu_circ_0008175|chr1:134888276-134891160-|ENSMUST00000067429|Mdm4	607	607	94.5	600	32	1	9	607	8	607	0	924	93.41	93.41
13:49796607|49821193	mmu_circ_0008176|chr1:134891079-134915461-|ENSMUST00000067398|Mdm4	936	933	94.36	922	52	0	15	936	12	933	0	1415	92.95	93.25
13:50102722|50103381	mmu_circ_0000079|chr1:135649665-135650326-|NM_213616|Atp2b4	660	661	91.4	663	52	2	1	660	1	661	0	904	92.27	92.13
13:51299745|51309847	mmu_circ_0008186|chr1:136372364-136382490+|ENSMUST00000027725|Klhl12	418	418	95.45	418	19	0	1	418	1	418	0	667	95.45	95.45
13:51432788|51439647	mmu_circ_0008192|chr1:136504264-136512880+|ENSMUST00000047714|Kdm5b	888	888	92.09	885	70	0	4	888	4	888	0	1247	91.78	91.78
13:51721684|51735895	hsa_circ_0015981|chr1:202385914-202400747+|NM_002481|PPP1R12B	850	850	90.44	847	81	0	4	850	4	850	0	1116	90.12	90.12
13:51725063|51735895	hsa_circ_0015980|chr1:202385914-202398057+|NM_002481|PPP1R12B	630	630	91.07	627	56	0	4	630	4	630	0	848	90.63	90.63
13:52215949|52223737	mmu_circ_0008200|chr1:137290712-137296780-|ENSMUST00000041023|Ipo9	387	387	95.35	387	18	0	1	387	1	387	7.00E-175	616	95.35	95.35
13:52244119|52245220	mmu_circ_0000080|chr1:137315813-137316930-|NM_153774|Ipo9	351	351	97.15	351	10	0	1	351	1	351	3.00E-168	593	97.15	97.15
13:52244119|52245220	hsa_circ_0003115|chr1:201816406-201817722+|NM_018085|IPO9	351	351	93.16	351	24	0	1	351	1	351	6.00E-145	516	93.16	93.16
13:53175100|53186162	mmu_circ_0008207|chr1:138189456-138201033-|ENSMUST00000048309|Camsap1l1	561	579	90.52	580	35	7	1	561	1	579	0	749	95.9	92.92
13:56114438|56161720	mmu_circ_0008217|chr1:140949922-140987132+|ENSMUST00000165319|Dennd1b	625	625	95.52	625	28	0	1	625	1	625	0	1000	95.52	95.52
13:56114438|56183125	mmu_circ_0008218|chr1:140949922-141007062+|ENSMUST00000165319|Dennd1b	853	853	96.13	853	33	0	1	853	1	853	0	1393	96.13	96.13
13:56121585|56183125	mmu_circ_0008219|chr1:140956851-141007062+|ENSMUST00000168527|Dennd1b	642	642	96.11	642	25	0	1	642	1	642	0	1048	96.11	96.11
13:56151434|56183125	mmu_circ_0008220|chr1:140977749-141007062+|ENSMUST00000168527|Dennd1b	477	477	97.27	477	13	0	1	477	1	477	0	809	97.27	97.27
13:56151434|56183125	hsa_circ_0015779|chr1:197552281-197586889-|NM_001195215|DENND1B	477	477	91.4	477	41	0	1	477	1	477	0	654	91.4	91.4
13:57226409|57266236	mmu_circ_0008232|chr1:142247784-142279672+|ENSMUST00000120709|Kcnt2	543	543	95.03	543	27	0	1	543	1	543	0	854	95.03	95.03
13:57308610|57315386	mmu_circ_0008235|chr1:142321769-142328010+|ENSMUST00000120709|Kcnt2	547	547	95.06	547	27	0	1	547	1	547	0	861	95.06	95.06
13:57308610|57343934	mmu_circ_0008236|chr1:142321769-142346881+|ENSMUST00000120709|Kcnt2	656	656	95.27	656	31	0	1	656	1	656	0	1040	95.27	95.27
13:57308610|57380143	mmu_circ_0008237|chr1:142321769-142380810+|ENSMUST00000120709|Kcnt2	765	765	95.82	765	32	0	1	765	1	765	0	1236	95.82	95.82
13:57308610|57380143	hsa_circ_0111608|chr1:196342269-196398887-|NM_198503|KCNT2	765	765	91.24	765	67	0	1	765	1	765	0	1042	91.24	91.24
13:57403475|57411487	mmu_circ_0008238|chr1:142404276-142415548+|ENSMUST00000120709|Kcnt2	700	700	96.86	700	22	0	1	700	1	700	0	1171	96.86	96.86
13:57403475|57411487	hsa_circ_0111605|chr1:196300285-196311358-|NM_198503|KCNT2	700	700	91.57	700	59	0	1	700	1	700	0	966	91.57	91.57
13:57447578|57470637	hsa_circ_0111602|chr1:196249989-196274475-|NM_198503|KCNT2	427	427	90.16	427	42	0	1	427	1	427	5.00E-157	556	90.16	90.16
13:60410310|60430700	hsa_circ_0015749|chr1:193172924-193205486+|NM_024529|CDC73	445	445	92.31	442	34	0	4	445	4	445	1.00E-178	628	91.69	91.69
13:60462943|60473062	mmu_circ_0008242|chr1:145514754-145524985-|ENSMUST00000018337|Cdc73	460	460	96.52	460	16	0	1	460	1	460	0	761	96.52	96.52
13:60462943|60473062	hsa_circ_0111574|chr1:193110979-193121574+|NM_024529|CDC73	460	460	91.52	460	39	0	1	460	1	460	2.00E-180	634	91.52	91.52
13:60462943|60479250	hsa_circ_0111573|chr1:193107214-193121574+|NM_024529|CDC73	549	549	91.62	549	46	0	1	549	1	549	0	760	91.62	91.62
13:60462943|60484400	mmu_circ_0008243|chr1:145514754-145538606-|ENSMUST00000018337|Cdc73	665	665	96.84	665	21	0	1	665	1	665	0	1112	96.84	96.84
13:60462943|60489670	hsa_circ_0111569|chr1:193099303-193121574+|NM_024529|CDC73	735	735	91.7	735	61	0	1	735	1	735	0	1020	91.7	91.7
13:63727871|63761128	hsa_circ_0111553|chr1:190233994-190250880-|ENST00000367462.3|FAM5C	382	382	91.36	382	33	0	1	382	1	382	4.00E-147	523	91.36	91.36
13:63760938|63825492	hsa_circ_0111549|chr1:190195211-190234185-|ENST00000367462.3|FAM5C	534	534	90.26	534	52	0	1	534	1	534	0	699	90.26	90.26
13:63813253|63825492	mmu_circ_0008249|chr1:148593609-148599121+|ENSMUST00000074622|Fam5c	343	343	96.21	343	13	0	1	343	1	343	8.00E-159	562	96.21	96.21
13:68792869|68801914	mmu_circ_0008256|chr1:153282857-153290456+|ENSMUST00000065625|1190005F20Rik	513	513	92.98	513	36	0	1	513	1	513	0	749	92.98	92.98
13:69148678|69162388	mmu_circ_0008260|chr1:153617961-153631974+|ENSMUST00000059498|Edem3	649	649	93.53	649	42	0	1	649	1	649	0	966	93.53	93.53
13:69355877|69385072	mmu_circ_0008261|chr1:153827555-153853897-|ENSMUST00000044581|1700025G04Rik	317	318	92.77	318	22	1	1	317	1	318	1.00E-127	459	93.06	92.77
13:69862463|69873381	hsa_circ_0015645|chr1:183938402-183947654-|NM_015101|GLT25D2	569	569	91.21	569	50	0	1	569	1	569	0	774	91.21	91.21
13:70516918|70532390	hsa_circ_0111434|chr1:183247687-183262928-|ENST00000287713.6|NMNAT2	566	566	91.87	566	46	0	1	566	1	566	0	791	91.87	91.87
13:70678863|70680043	mmu_circ_0008270|chr1:155086384-155087625-|ENSMUST00000027752|Lamc1	336	336	93.75	336	21	0	1	336	1	336	1.00E-141	505	93.75	93.75
13:70911428|70919503	mmu_circ_0008273|chr1:155325995-155331002-|ENSMUST00000042141|Dhx9	508	508	94.53	512	20	4	1	508	1	508	0	784	96.06	96.06
13:70918410|70919503	mmu_circ_0000090|chr1:155329871-155331002-|NM_007842|Dhx9	274	274	97.45	274	7	0	1	274	1	274	1.00E-130	468	97.45	97.45
13:72281461|72283696	mmu_circ_0008277|chr1:156480683-156482990-|ENSMUST00000004214|Cacna1e	439	439	97.27	439	12	0	1	439	1	439	0	745	97.27	97.27
13:72281461|72283696	hsa_circ_0015537|chr1:181546901-181549912+|NM_001205293|CACNA1E	439	439	93.85	439	27	0	1	439	1	439	0	662	93.85	93.85
13:72438810|72439260	mmu_circ_0008279|chr1:156646377-156646828-|None|None	451	451	97.12	451	13	0	1	451	1	451	0	761	97.12	97.12
13:72818897|72840214	mmu_circ_0000091|chr1:157021115-157044565+|NM_021433|Stx6	656	656	95.43	656	30	0	1	656	1	656	0	1046	95.43	95.43
13:72830575|72840214	mmu_circ_0008281|chr1:157034907-157044565+|ENSMUST00000027743|Stx6	391	391	95.14	391	19	0	1	391	1	391	2.00E-175	617	95.14	95.14
13:72960660|72969502	hsa_circ_0015513|chr1:180772523-180780624+|NM_004736|XPR1	540	540	92.94	538	38	0	1	538	1	538	0	784	92.59	92.59
13:72965791|72969502	hsa_circ_0111389|chr1:180772523-180775693+|NM_004736|XPR1	458	458	93.01	458	32	0	1	458	1	458	0	669	93.01	93.01
13:73239822|73265813	mmu_circ_0008284|chr1:157448583-157472088+|ENSMUST00000035560|Acbd6	279	279	94.57	276	15	0	4	279	4	279	2.00E-118	427	93.55	93.55
13:74298540|74305938	mmu_circ_0008298|chr1:158628857-158636298-|ENSMUST00000122424|Fam20b	701	697	92.68	697	45	6	6	701	6	697	0	1000	92.15	92.68
13:74485162|74492361	mmu_circ_0008300|chr1:158799571-158818161-|ENSMUST00000063199|Ralgps2	394	394	95.18	394	19	0	1	394	1	394	4.00E-177	623	95.18	95.18
13:74485162|74492361	hsa_circ_0015400|chr1:178777179-178802685+|NM_152663|RALGPS2	394	394	92.33	391	30	0	4	394	4	394	4.00E-157	556	91.62	91.62
13:74777639|74796810	hsa_circ_0111312|chr1:178425855-178436556+|NM_170692|RASAL2	1467	1467	90.77	1462	133	2	7	1467	7	1467	0	1951	90.46	90.46
13:74861060|74933949	mmu_circ_0008303|chr1:159160169-159229395-|ENSMUST00000078308|Rasal2	359	359	96.1	359	14	0	1	359	1	359	5.00E-166	586	96.1	96.1
13:74923279|74933949	mmu_circ_0000100|chr1:159216861-159229395-|NM_177644|Rasal2	252	252	94.84	252	13	0	1	252	1	252	2.00E-108	394	94.84	94.84
13:74923279|74933949	hsa_circ_0002846|chr1:178252698-178269253+|NM_170692|RASAL2	252	255	90.91	253	20	1	1	250	1	253	4.00E-91	337	92.06	90.98
13:75968810|75996698	mmu_circ_0008304|chr1:160196592-160225901-|ENSMUST00000004133|Fam5b	745	745	96.64	745	25	0	1	745	1	745	0	1238	96.64	96.64
13:76952080|77004245	hsa_circ_0015369|chr1:176050287-176153828-|NM_022457|RFWD2	873	870	92.79	874	58	5	1	873	1	870	0	1260	92.9	93.22
13:76952080|77051919	hsa_circ_0015356|chr1:175956078-176153828-|NM_022457|RFWD2	1729	1726	92.89	1730	118	5	1	1729	1	1726	0	2508	92.94	93.11
13:76979427|77004245	hsa_circ_0003572|chr1:176050287-176105683-|NM_022457|RFWD2	447	446	91.74	448	34	3	1	447	1	446	6.00E-176	619	91.95	92.15
13:76979427|77035818	hsa_circ_0008941|chr1:175996707-176105683-|NM_022457|RFWD2	899	898	92.67	900	63	3	1	899	1	898	0	1293	92.77	92.87
13:77000105|77035818	hsa_circ_0111254|chr1:175996707-176055026-|ENST00000367669.3|RFWD2	703	703	93.17	703	48	0	1	703	1	703	0	1033	93.17	93.17
13:77000105|77051919	hsa_circ_0015353|chr1:175956078-176055026-|NM_022457|RFWD2	1107	1107	92.86	1107	79	0	1	1107	1	1107	0	1607	92.86	92.86
13:77029635|77051919	hsa_circ_0111251|chr1:175956078-176015460-|ENST00000367669.3|RFWD2	856	856	92.99	856	60	0	1	856	1	856	0	1249	92.99	92.99
13:77035702|77051919	hsa_circ_0015352|chr1:175956078-175996824-|NM_022457|RFWD2	521	521	91.36	521	45	0	1	521	1	521	0	713	91.36	91.36
13:77048275|77051919	hsa_circ_0004722|chr1:175956078-175958615-|NM_022457|RFWD2	404	404	92.33	404	31	0	1	404	1	404	1.00E-162	575	92.33	92.33
13:78196448|78227509	mmu_circ_0008320|chr1:162371953-162402242-|ENSMUST00000028049|Rabgap1l	459	459	95.64	459	20	0	1	459	1	459	0	737	95.64	95.64
13:78443042|78464311	mmu_circ_0008322|chr1:162612171-162632591-|ENSMUST00000028049|Rabgap1l	412	412	95.15	412	20	0	1	412	1	412	0	651	95.15	95.15
13:78443042|78470796	hsa_circ_0005089|chr1:174241551-174274265+|NM_014857|RABGAP1L	479	479	92.07	479	38	0	1	479	1	479	0	675	92.07	92.07
13:78443042|78492542	mmu_circ_0008323|chr1:162612171-162654320-|ENSMUST00000028049|Rabgap1l	748	748	96.11	745	29	0	4	748	4	748	0	1216	95.72	95.72
13:78443042|78504397	hsa_circ_0111218|chr1:174200282-174274265+|NM_014857|RABGAP1L	1134	1134	91.36	1134	98	0	1	1134	1	1134	0	1552	91.36	91.36
13:78462611|78492542	mmu_circ_0008326|chr1:162630842-162654320-|ENSMUST00000028049|Rabgap1l	606	606	96.85	603	19	0	4	606	4	606	0	1009	96.37	96.37
13:78462611|78492542	hsa_circ_0111222|chr1:174219612-174247917+|NM_014857|RABGAP1L	606	606	93.03	603	42	0	4	606	4	606	0	881	92.57	92.57
13:78462611|78521909	mmu_circ_0008327|chr1:162630842-162671062-|ENSMUST00000028049|Rabgap1l	1365	1365	95.53	1365	59	2	2	1365	2	1365	0	2182	95.53	95.53
13:78490473|78521909	mmu_circ_0008330|chr1:162652263-162671062-|ENSMUST00000028049|Rabgap1l	1028	1028	95.04	1028	49	2	2	1028	2	1028	0	1615	95.04	95.04
13:78921903|78924454	hsa_circ_0015276|chr1:173726114-173735428+|NM_014458|KLHL20	328	328	92.68	328	24	0	1	328	1	328	4.00E-132	473	92.68	92.68
13:78934090|78934663	hsa_circ_0015272|chr1:173702851-173703425+|NM_014458|KLHL20	574	574	93.03	574	40	0	1	574	1	574	0	839	93.03	93.03
13:80250252|80251580	mmu_circ_0000107|chr1:164283650-164285640-|NM_172646|Dnm3	354	354	96.05	354	14	0	1	354	1	354	3.00E-163	577	96.05	96.05
13:81156728|81162420	mmu_circ_0008365|chr1:165187891-165192146-|ENSMUST00000075805|Prrx1	358	358	95.25	358	17	0	1	358	1	358	2.00E-160	568	95.25	95.25
13:81156728|81162420	hsa_circ_0004370|chr1:170688866-170695542+|NM_006902|PRRX1	358	358	90.78	358	33	0	1	358	1	358	8.00E-134	479	90.78	90.78
13:82145523|82190210	mmu_circ_0000108|chr1:165778791-165818436+|NM_010629|Kifap3	1090	1090	94.86	1090	56	0	1	1090	1	1090	0	1703	94.86	94.86
13:82185980|82190210	mmu_circ_0000109|chr1:165813513-165818436+|NM_010629|Kifap3	290	290	93.1	290	20	0	1	290	1	290	9.00E-118	425	93.1	93.1
13:82639569|82646781	mmu_circ_0008373|chr1:166270859-166278010+|ENSMUST00000027862|Nme7	476	476	91.39	476	41	0	1	476	1	476	0	652	91.39	91.39
13:82673915|82700528	mmu_circ_0000111|chr1:166309489-166333208+|NM_138314|Nme7	344	344	93.02	344	24	0	1	344	1	344	5.00E-141	503	93.02	93.02
13:83484159|83496846	mmu_circ_0008378|chr1:167150229-167158578-|ENSMUST00000043235|Tiprl	508	508	96.26	508	19	0	1	508	1	508	0	833	96.26	96.26
13:83484159|83496846	hsa_circ_0111084|chr1:168153139-168165880+|NM_152902|TIPRL	508	508	91.52	507	43	0	2	508	2	508	0	699	91.34	91.34
13:83491767|83496846	hsa_circ_0015140|chr1:168153139-168160738+|NM_152902|TIPRL	412	412	91.48	411	35	0	2	412	2	412	7.00E-160	566	91.26	91.26
13:83584095|83590381	hsa_circ_0007277|chr1:168032858-168037701+|NM_001198956|DCAF6	491	491	92.45	490	37	0	2	491	2	491	0	701	92.26	92.26
13:83616629|83624414	hsa_circ_0015130|chr1:167985018-167992285+|NM_001198956|DCAF6	234	231	90.72	237	13	2	1	234	1	231	3.00E-82	307	94.87	96.1
13:83634263|83651198	mmu_circ_0008385|chr1:167318788-167350355-|ENSMUST00000027856|Dcaf6	937	937	93.78	932	58	0	1	932	1	932	0	1400	93.28	93.28
13:83634263|83660292	mmu_circ_0008386|chr1:167318788-167359446-|ENSMUST00000027856|Dcaf6	1278	1278	94.74	1273	67	0	1	1273	1	1273	0	1980	94.37	94.37
13:83643437|83660292	mmu_circ_0008387|chr1:167329784-167359446-|ENSMUST00000027856|Dcaf6	806	806	96.15	806	31	0	1	806	1	806	0	1317	96.15	96.15
13:83648788|83660292	mmu_circ_0008388|chr1:167341594-167359446-|ENSMUST00000027856|Dcaf6	591	591	96.62	591	20	0	1	591	1	591	0	981	96.62	96.62
13:83806389|83819669	mmu_circ_0008391|chr1:167523521-167538735-|ENSMUST00000111435|Mpzl1	935	907	92.07	921	47	11	1	913	1	903	0	1273	92.3	95.15
13:83806407|83819669	mmu_circ_0008391|chr1:167523521-167538735-|ENSMUST00000111435|Mpzl1	917	907	92.07	921	47	11	1	913	1	903	0	1273	94.11	95.15
13:83815852|83819669	mmu_circ_0000114|chr1:167534740-167538735-|NM_001083897|Mpzl1	514	514	95.33	514	24	0	1	514	1	514	0	817	95.33	95.33
13:84098950|84104960	hsa_circ_0111066|chr1:167365522-167370793+|ENST00000367865.1|POU2F1	574	568	90.26	575	48	3	1	574	1	568	0	745	91.29	92.25
13:84098950|84116857	hsa_circ_0111063|chr1:167353093-167370793+|ENST00000367865.1|POU2F1	843	837	91.94	844	60	3	1	843	1	837	0	1175	92.65	93.31
13:84490595|84491911	hsa_circ_0111055|chr1:166925969-166927338-|NM_199351|ILDR2	453	453	90.29	453	44	0	1	453	1	453	4.00E-168	593	90.29	90.29
13:85397122|85399509	mmu_circ_0000115|chr1:169164822-169167779-|NM_030724|Uck2	400	400	95	400	20	0	1	400	1	400	9.00E-179	628	95	95
13:85397122|85399509	hsa_circ_0008054|chr1:165859440-165865569+|NM_012474|UCK2	400	400	90	400	40	0	1	400	1	400	2.00E-145	518	90	90
13:86424477|86436725	mmu_circ_0008404|chr1:170113660-170126014-|ENSMUST00000064438|Pbx1	499	499	99.6	499	2	0	1	499	1	499	0	911	99.6	99.6
13:86424477|86436725	hsa_circ_0015068|chr1:164776778-164790863+|NM_002585|PBX1	499	499	98.2	499	9	0	1	499	1	499	0	872	98.2	98.2
13:86424477|86444930	mmu_circ_0008405|chr1:170113660-170133668-|ENSMUST00000064438|Pbx1	690	690	98.41	690	11	0	1	690	1	690	0	1214	98.41	98.41
13:86424477|86444930	hsa_circ_0015067|chr1:164768935-164790863+|NM_002585|PBX1	690	690	96.07	687	27	0	4	690	4	690	0	1120	95.65	95.65
13:86424477|86451001	mmu_circ_0008406|chr1:170113660-170139726-|ENSMUST00000064438|Pbx1	935	935	98.4	935	15	0	1	935	1	935	0	1644	98.4	98.4
13:86424477|86451001	hsa_circ_0111030|chr1:164761730-164790863+|NM_002585|PBX1	935	935	94.44	935	52	0	1	935	1	935	0	1439	94.44	94.44
13:86432220|86451001	hsa_circ_0111029|chr1:164761730-164781386+|NM_002585|PBX1	732	732	93.26	727	49	0	1	727	1	727	0	1072	92.62	92.62
13:86444740|86451001	mmu_circ_0008408|chr1:170133477-170139726-|ENSMUST00000072863|Pbx1	436	436	97.02	436	13	0	1	436	1	436	0	734	97.02	97.02
13:88674391|88725568	mmu_circ_0008418|chr1:172268243-172320954-|ENSMUST00000161485|Nos1ap	403	418	92.58	418	16	1	1	403	1	418	5.00E-166	586	99.5	95.93
13:88674391|88725568	hsa_circ_0111001|chr1:162257133-162313766+|ENST00000361897.5|NOS1AP	403	418	90.91	418	23	1	1	403	1	418	3.00E-154	547	97.77	94.26
13:89163767|89176307	mmu_circ_0008422|chr1:172717476-172729876-|ENSMUST00000027974|Atf6	529	529	94.71	529	28	0	1	529	1	529	0	822	94.71	94.71
13:89163767|89196798	mmu_circ_0008423|chr1:172717476-172749563-|ENSMUST00000027974|Atf6	807	807	94.86	798	41	0	10	807	10	807	0	1247	93.8	93.8
13:93158565|93184258	mmu_circ_0008456|chr1:177051858-177083361-|ENSMUST00000027812|Rgs7	383	383	98.43	383	6	0	1	383	1	383	0	675	98.43	98.43
13:93158565|93184258	hsa_circ_0005091|chr1:241031886-241100006-|NM_002924|RGS7	383	383	91.38	383	33	0	1	383	1	383	1.00E-147	525	91.38	91.38
13:94101479|94161168	mmu_circ_0008462|chr1:177974965-178020170-|ENSMUST00000144340|Pld5	409	409	96.09	409	16	0	1	409	1	409	0	667	96.09	96.09
13:95003382|95013012	mmu_circ_0008471|chr1:178876238-178886054+|ENSMUST00000123409|Sdccag8	369	369	92.95	369	26	0	1	369	1	369	1.00E-151	538	92.95	92.95
13:95167819|95196402	mmu_circ_0008479|chr1:179008904-179033237-|ENSMUST00000111159|Akt3	412	412	94.66	412	22	0	1	412	1	412	0	640	94.66	94.66
13:95167819|95196402	hsa_circ_0112786|chr1:243776972-243809339-|NM_005465|AKT3	412	412	94.65	411	22	0	2	412	2	412	0	638	94.42	94.42
13:95167819|95208329	hsa_circ_0017250|chr1:243776972-243828185-|NM_005465|AKT3	524	524	94.47	524	29	0	1	524	1	524	0	808	94.47	94.47
13:96986684|97023051	mmu_circ_0008495|chr1:180608956-180646100+|ENSMUST00000161017|Kif26b	701	701	95.58	701	31	0	1	701	1	701	0	1123	95.58	95.58
13:97022518|97023051	mmu_circ_0000120|chr1:180608956-180609490+|NM_001161665|Kif26b	534	534	94.76	534	28	0	1	534	1	534	0	832	94.76	94.76
13:98351513|98365181	hsa_circ_0112272|chr1:227307504-227327443-|ENST00000366769.3|CDC42BPA	424	424	90.12	425	40	2	1	424	1	424	2.00E-155	551	90.33	90.33
13:98374476|98375040	hsa_circ_0112268|chr1:227300012-227300614-|ENST00000366769.3|CDC42BPA	354	354	92.37	354	27	0	1	354	1	354	1.00E-141	505	92.37	92.37
13:98386342|98403224	mmu_circ_0008510|chr1:182031155-182047874+|ENSMUST00000111117|Cdc42bpa	903	903	96.12	903	35	0	1	903	1	903	0	1474	96.12	96.12
13:98386342|98403224	hsa_circ_0112265|chr1:227257477-227288940-|ENST00000366769.3|CDC42BPA	903	903	91.03	903	81	0	1	903	1	903	0	1219	91.03	91.03
13:98463737|98464466	mmu_circ_0008513|chr1:182108707-182109415-|ENSMUST00000027766|Adck3	481	469	90.64	481	33	3	1	481	1	469	1.00E-178	628	92.52	94.88
13:99504661|99522174	hsa_circ_0016592|chr1:224586590-224606118-|NM_025160|WDR26	703	703	90.33	703	68	0	1	703	1	703	0	922	90.33	90.33
13:99516407|99526341	hsa_circ_0112153|chr1:224599128-224612356-|NM_025160|WDR26	531	531	92.23	528	41	0	1	528	1	528	0	749	91.71	91.71
13:100324470|100353039	hsa_circ_0016661|chr1:225718255-225755116-|NM_001008493|ENAH	429	429	95.1	429	21	0	1	429	1	429	0	676	95.1	95.1
13:100347405|100353039	mmu_circ_0000127|chr1:183886524-183892050-|NM_008680|Enah	344	344	98.26	344	6	0	1	344	1	344	5.00E-171	603	98.26	98.26
13:100347405|100353039	hsa_circ_0016662|chr1:225742607-225755116-|NM_001008493|ENAH	344	344	95.93	344	14	0	1	344	1	344	1.00E-157	558	95.93	95.93
13:101250774|101280792	mmu_circ_0008530|chr1:184763193-184788741+|ENSMUST00000085724|Susd4	576	576	93.06	576	40	0	1	576	1	576	0	843	93.06	93.06
13:101274882|101280792	mmu_circ_0000128|chr1:184784087-184788741+|NM_144796|Susd4	363	363	93.39	363	24	0	1	363	1	363	1.00E-151	538	93.39	93.39
13:103214804|103215173	mmu_circ_0008537|chr1:187090779-187091158+|ENSMUST00000069652|Rab3gap2	281	281	92.88	281	20	0	1	281	1	281	9.00E-113	409	92.88	92.88
13:103324753|103334370	mmu_circ_0000129|chr1:187210124-187221146+|NM_029735|Eprs	601	601	94.34	601	34	0	1	601	1	601	0	922	94.34	94.34
13:106507146|106507561	mmu_circ_0008545|chr1:189867212-189867628+|ENSMUST00000110938|Esrrg	416	416	98.32	416	7	0	1	416	1	416	0	730	98.32	98.32
13:106507146|106507561	hsa_circ_0111977|chr1:216850417-216850833-|NM_001243509|ESRRG	416	416	94.71	416	22	0	1	416	1	416	0	647	94.71	94.71
13:106507146|106531515	mmu_circ_0008546|chr1:189867212-189890336+|ENSMUST00000110938|Esrrg	533	533	98.12	533	10	0	1	533	1	533	0	929	98.12	98.12
13:106507146|106531515	hsa_circ_0111974|chr1:216824314-216850833-|NM_001243509|ESRRG	533	533	93.81	533	33	0	1	533	1	533	0	802	93.81	93.81
13:107733302|107749528	mmu_circ_0008547|chr1:191066765-191082777-|ENSMUST00000110920|Kcnk2	488	488	94.67	488	26	0	1	488	1	488	0	758	94.67	94.67
13:107733302|107790711	mmu_circ_0008549|chr1:191066765-191119590-|ENSMUST00000110920|Kcnk2	606	606	94.55	606	33	0	1	606	1	606	0	937	94.55	94.55
13:107827390|107827700	hsa_circ_0016458|chr1:215259710-215260021+|NM_001017424|KCNK2	311	311	90.71	312	27	2	1	311	1	311	2.00E-114	414	91	91
13:108768806|108780643	mmu_circ_0000130|chr1:191610514-191622560+|NM_008976|Ptpn14	481	483	92.96	483	32	2	1	481	1	483	0	702	93.35	92.96
13:109373415|109418235	mmu_circ_0008556|chr1:192632761-192668481-|ENSMUST00000159367|Rps6kc1	391	390	94.13	392	20	3	1	391	1	390	3.00E-168	593	94.37	94.62
13:109373415|109459916	mmu_circ_0008557|chr1:192632761-192712643-|ENSMUST00000159367|Rps6kc1	961	960	94.49	962	50	3	1	961	1	960	0	1480	94.59	94.69
13:109373415|109471561	mmu_circ_0008558|chr1:192632761-192723450-|ENSMUST00000159367|Rps6kc1	1082	1081	94.37	1083	58	3	1	1082	1	1081	0	1659	94.45	94.54
13:109403515|109418235	mmu_circ_0008559|chr1:192657884-192668481-|ENSMUST00000159367|Rps6kc1	210	209	92.42	211	13	3	1	210	1	209	1.00E-79	298	92.86	93.3
13:109403515|109471561	mmu_circ_0008560|chr1:192657884-192723450-|ENSMUST00000159367|Rps6kc1	901	900	94.01	902	51	3	1	901	1	900	0	1363	94.12	94.22
13:109418120|109471561	mmu_circ_0000131|chr1:192668365-192723450-|NM_178775|Rps6kc1	807	807	93.94	808	47	2	1	807	1	807	0	1219	94.05	94.05
13:109442255|109471561	mmu_circ_0000132|chr1:192695470-192723450-|NM_178775|Rps6kc1	691	691	94.5	691	38	0	1	691	1	691	0	1066	94.5	94.5
13:110049191|110052621	hsa_circ_0002321|chr1:212502476-212506940+|NM_006243|PPP2R5A	299	299	92.64	299	22	0	1	299	1	299	2.00E-119	431	92.64	92.64
13:110837569|110856315	mmu_circ_0008569|chr1:193940149-193954341-|ENSMUST00000110849|Rcor3	794	794	95.34	794	37	0	1	794	1	794	0	1262	95.34	95.34
13:110973413|111009965	mmu_circ_0008573|chr1:194062606-194100972+|ENSMUST00000110844|Kcnh1	641	641	97.5	641	16	0	1	641	1	641	0	1096	97.5	97.5
13:110973413|111009965	hsa_circ_0111832|chr1:211192205-211264032-|NM_002238|KCNH1	641	641	90.17	641	63	0	1	641	1	641	0	835	90.17	90.17
13:111138406|111144278	mmu_circ_0008575|chr1:194236898-194242817+|ENSMUST00000078470|Kcnh1	453	453	93.79	451	28	0	3	453	3	453	0	678	93.38	93.38
13:111709661|111716205	mmu_circ_0008577|chr1:194806539-194813076-|ENSMUST00000164191|Syt14	381	381	95.54	381	17	0	1	381	1	381	3.00E-173	610	95.54	95.54
13:113397077|113403059	mmu_circ_0008579|chr1:196469879-196475832+|ENSMUST00000027952|Plxna2	1445	1445	95.64	1445	63	0	1	1445	1	1445	0	2320	95.64	95.64
13:113908903|113915568	mmu_circ_0008582|chr1:196984253-196989781-|ENSMUST00000082321|Cr2	1515	1515	90.74	1512	140	0	4	1515	4	1515	0	2017	90.56	90.56
14:2105813|2116856	mmu_circ_0011977|chr5:109042531-109054110-|ENSMUST00000046603|Gak	506	506	97.83	506	11	0	1	506	1	506	0	874	97.83	97.83
14:2675513|2685410	mmu_circ_0011971|chr5:108509843-108523267+|ENSMUST00000143412|Mtf2	916	920	96.63	920	27	1	1	916	1	920	0	1524	97.38	96.96
14:2675513|2685410	hsa_circ_0013193|chr1:93575786-93586229+|NM_007358|MTF2	916	916	94.32	916	52	0	1	916	1	916	0	1404	94.32	94.32
14:2679717|2680685	hsa_circ_0114507|chr1:93580244-93581175+|NM_007358|MTF2	346	346	92.77	346	25	0	1	346	1	346	2.00E-140	501	92.77	92.77
14:2679717|2685410	mmu_circ_0011970|chr5:108509843-108517108+|ENSMUST00000143412|Mtf2	627	631	96.2	631	20	1	1	627	1	631	0	1029	97.29	96.67
14:2679717|2685410	hsa_circ_0013191|chr1:93575786-93581175+|NM_007358|MTF2	627	627	93.78	627	39	0	1	627	1	627	0	942	93.78	93.78
14:2977679|2991160	mmu_circ_0001385|chr5:108217217-108228279-|NM_007964|Evi5	678	678	91.74	678	56	0	1	678	1	678	0	942	91.74	91.74
14:4154610|4182331	mmu_circ_0001383|chr5:107063849-107095864-|NM_026856|Zfp644	3591	3600	90.04	3603	344	8	1	3591	1	3600	0	4650	90.53	90.31
14:4178531|4182331	mmu_circ_0001382|chr5:107063849-107067654-|NM_026856|Zfp644	3530	3539	90.01	3542	339	8	1	3530	1	3539	0	4566	90.51	90.28
14:7782502|7783047	mmu_circ_0001372|chr5:103930385-103930931+|NM_011204|Ptpn13	546	546	90.29	546	53	0	1	546	1	546	0	715	90.29	90.29
14:8242585|8295106	hsa_circ_0127194|chr4:87022204-87080620-|NM_138980|MAPK10	665	664	91.58	665	55	1	1	665	1	664	0	917	91.58	91.72
14:8288107|8295106	hsa_circ_0127193|chr4:87022204-87028505-|NM_138980|MAPK10	495	494	91.52	495	41	1	1	495	1	494	0	680	91.52	91.7
14:8288107|8319456	hsa_circ_0070350|chr4:86985418-87028505-|NM_138980|MAPK10	875	874	90.97	875	78	1	1	875	1	874	0	1177	90.97	91.08
14:9421418|9440942	mmu_circ_0001370|chr5:102210393-102227535+|NM_173370|Cds1	463	463	95.9	463	19	0	1	463	1	463	0	750	95.9	95.9
14:10786399|10787114	hsa_circ_0070262|chr4:83905313-83906029-|NM_194282|LIN54	716	716	94.92	689	35	0	28	716	28	716	0	1079	91.34	91.34
14:10786399|10792128	mmu_circ_0011923|chr5:100909216-100914874-|ENSMUST00000123572|Lin54	840	840	96.07	840	33	0	1	840	1	840	0	1369	96.07	96.07
14:10786399|10792128	hsa_circ_0070261|chr4:83900035-83906029-|NM_194282|LIN54	840	840	94.64	802	43	0	28	829	28	829	0	1243	90.36	90.36
14:10786399|10794860	mmu_circ_0001368|chr5:100904707-100914874-|NM_172714|Lin54	983	983	95.93	983	40	0	1	983	1	983	0	1594	95.93	95.93
14:10786399|10794860	hsa_circ_0070260|chr4:83891479-83906029-|NM_194282|LIN54	983	983	93.93	956	58	0	28	983	28	983	0	1445	91.35	91.35
14:10786399|10811251	mmu_circ_0011920|chr5:100888604-100914874-|ENSMUST00000123572|Lin54	1200	1200	94.92	1200	61	0	1	1200	1	1200	0	1879	94.92	94.92
14:10864457|10866999	mmu_circ_0011917|chr5:100834462-100837132-|ENSMUST00000094578|Sec31a	403	403	93.55	403	26	0	1	403	1	403	2.00E-170	601	93.55	93.55
14:10864457|10868293	mmu_circ_0011916|chr5:100833033-100837132-|ENSMUST00000094578|Sec31a	499	499	94.59	499	27	0	1	499	1	499	0	773	94.59	94.59
14:11268562|11273075	hsa_circ_0001420|chr4:83276456-83280792-|NM_031370|HNRNPD	808	808	95.67	808	35	0	1	808	1	808	0	1299	95.67	95.67
14:14174786|14183098	mmu_circ_0012885|chr5:97465914-97474186+|ENSMUST00000035635|Bmp2k	480	480	95.83	480	20	0	1	480	1	480	0	776	95.83	95.83
14:14666415|14680681	mmu_circ_0012883|chr5:96981741-97002064+|ENSMUST00000036019|Fras1	931	931	92.05	931	74	0	1	931	1	931	0	1310	92.05	92.05
14:15086543|15091475	mmu_circ_0012878|chr5:96557961-96563151-|ENSMUST00000155901|Cnot6l	395	395	97.72	395	9	0	1	395	1	395	0	680	97.72	97.72
14:15086543|15091475	hsa_circ_0006168|chr4:78694234-78697546-|NM_144571|CNOT6L	395	395	95.9	390	16	0	1	390	1	390	7.00E-180	632	94.68	94.68
14:15086543|15112209	mmu_circ_0012877|chr5:96535234-96563151-|ENSMUST00000155901|Cnot6l	485	485	98.14	485	9	0	1	485	1	485	0	846	98.14	98.14
14:15086543|15112209	hsa_circ_0070085|chr4:78678015-78697546-|NM_144571|CNOT6L	485	485	95.46	485	22	0	1	485	1	485	0	774	95.46	95.46
14:16345395|16358572	hsa_circ_0003373|chr4:77976302-77987558-|NM_006835|CCNI	734	733	93.6	734	46	1	1	734	1	733	0	1094	93.6	93.72
14:16345395|16358572	hsa_circ_0008524|chr4:77976298-77987554-|NM_006835|CCNI	734	733	93.56	730	46	1	5	734	1	729	0	1086	93.05	93.18
14:16356457|16358572	hsa_circ_0070073|chr4:77976302-77979788-|NM_006835|CCNI	576	576	94.79	576	30	0	1	576	1	576	0	898	94.79	94.79
14:16377580|16396483	hsa_circ_0070060|chr4:77926753-77952123+|NM_018243|SEPT11	1132	1132	90.27	1130	110	0	3	1132	3	1132	0	1478	90.11	90.11
14:16377580|16405645	hsa_circ_0070057|chr4:77917577-77952123+|NM_018243|SEPT11	1247	1247	90.14	1247	123	0	1	1247	1	1247	0	1622	90.14	90.14
14:17407714|17408515	hsa_circ_0126959|chr4:76691591-76692290+|NM_003715|USO1	260	260	90	260	26	0	1	260	1	260	4.00E-91	337	90	90
14:18694394|18703330	mmu_circ_0001364|chr5:91375815-91390423+|NM_026788|Mthfd2l	569	569	90.19	571	52	4	1	569	1	569	0	741	90.51	90.51
14:19366075|19376271	mmu_circ_0012855|chr5:90714065-90724843-|ENSMUST00000014421|Ankrd17	1332	1332	95.12	1332	65	0	1	1332	1	1332	0	2100	95.12	95.12
14:19391371|19400343	hsa_circ_0126926|chr4:73979508-73991029-|ENST00000358602.4|ANKRD17	1167	1167	92.35	1164	89	0	4	1167	4	1167	0	1657	92.12	92.12
14:20531444|20559770	mmu_circ_0012845|chr5:89578324-89608869+|ENSMUST00000148750|Slc4a4	669	669	94.47	669	37	0	1	669	1	669	0	1031	94.47	94.47
14:20574303|20619328	mmu_circ_0012844|chr5:89513666-89564845+|ENSMUST00000148750|Slc4a4	767	767	95.82	765	32	0	3	767	3	767	0	1236	95.57	95.57
14:20655315|20673587	hsa_circ_0008676|chr4:72205086-72222904+|NM_001098484|SLC4A4	477	477	90.95	475	43	0	1	475	1	475	0	640	90.57	90.57
14:20749845|20769564	mmu_circ_0012840|chr5:89363773-89383982+|ENSMUST00000148750|Slc4a4	254	254	94.49	254	14	0	1	254	1	254	8.00E-108	392	94.49	94.49
14:20964580|20971993	hsa_circ_0069920|chr4:71824590-71845008+|NM_001244766|MOB1B	559	559	91.95	559	45	0	1	559	1	559	0	784	91.95	91.95
14:20967912|20971993	hsa_circ_0126891|chr4:71824590-71841003+|NM_001244766|MOB1B	395	395	92.15	395	31	0	1	395	1	395	1.00E-157	558	92.15	92.15
14:21042199|21049828	mmu_circ_0012839|chr5:89094781-89102874-|ENSMUST00000078945|Grsf1	778	778	94.06	775	46	0	4	778	4	778	0	1177	93.7	93.7
14:21100765|21103523	mmu_circ_0001363|chr5:89043965-89046461+|NM_027530|Rufy3	394	394	95.69	394	17	0	1	394	1	394	2.00E-180	634	95.69	95.69
14:25621971|25673329	mmu_circ_0012832|chr5:84760252-84815308-|ENSMUST00000113399|Epha5	729	729	94.1	729	43	0	1	729	1	729	0	1109	94.1	94.1
14:25672666|25673329	mmu_circ_0001362|chr5:84760252-84760916-|NM_007937|Epha5	664	664	94.13	664	39	0	1	664	1	664	0	1011	94.13	94.13
14:25791641|25796293	hsa_circ_0126818|chr4:66356094-66361261-|ENST00000273854.3|EPHA5	492	492	93.5	492	32	0	1	492	1	492	0	732	93.5	93.5
14:25791641|25865192	mmu_circ_0012827|chr5:84579366-84666579-|ENSMUST00000113399|Epha5	777	777	96.91	777	24	0	1	777	1	777	0	1303	96.91	96.91
14:25791641|25865192	hsa_circ_0126814|chr4:66280001-66361261-|ENST00000273854.3|EPHA5	777	777	92.28	777	60	0	1	777	1	777	0	1103	92.28	92.28
14:25791641|25877265	mmu_circ_0012826|chr5:84571302-84666579-|ENSMUST00000113399|Epha5	880	883	96.72	883	26	1	1	880	1	883	0	1467	97.27	96.94
14:25791641|25877265	hsa_circ_0126811|chr4:66270091-66361261-|ENST00000511294.1|EPHA5	880	883	91.36	880	73	1	1	877	1	880	0	1201	91.59	91.28
14:25795958|25877265	hsa_circ_0126810|chr4:66270091-66356430-|ENST00000511294.1|EPHA5	724	727	90.75	724	64	1	1	721	1	724	0	963	91.02	90.65
14:25859208|25877265	mmu_circ_0012825|chr5:84571302-84585561-|ENSMUST00000113399|Epha5	388	391	95.4	391	15	1	1	388	1	391	5.00E-176	619	96.65	95.91
14:25859208|25911503	mmu_circ_0012823|chr5:84534873-84585561-|ENSMUST00000113399|Epha5	834	837	94.86	837	40	1	1	834	1	837	0	1304	95.44	95.1
14:25859208|25945016	hsa_circ_0126801|chr4:66197690-66286283-|ENST00000432638.2|EPHA5	1606	1609	91.3	1609	137	1	1	1606	1	1609	0	2193	91.59	91.42
14:25899869|25911503	mmu_circ_0012822|chr5:84534873-84546651-|ENSMUST00000113399|Epha5	446	446	94.39	446	25	0	1	446	1	446	0	686	94.39	94.39
14:25899869|25945016	mmu_circ_0012821|chr5:84496384-84546651-|ENSMUST00000113403|Epha5	1218	1218	94.99	1218	61	0	1	1218	1	1218	0	1912	94.99	94.99
14:25899869|25945016	hsa_circ_0126800|chr4:66197690-66242781-|ENST00000273854.3|EPHA5	1218	1218	92.2	1218	95	0	1	1218	1	1218	0	1724	92.2	92.2
14:25909290|25945016	mmu_circ_0012820|chr5:84496384-84537081-|ENSMUST00000113403|Epha5	1152	1152	94.79	1152	60	0	1	1152	1	1152	0	1796	94.79	94.79
14:28418126|28430117	hsa_circ_0126779|chr4:62897159-62910267+|ENST00000512091.1|LPHN3	392	392	92.86	392	28	0	1	392	1	392	5.00E-161	569	92.86	92.86
14:28418126|28450930	mmu_circ_0012818|chr5:82168051-82200705+|ENSMUST00000132375|Lphn3	578	578	97.23	578	16	0	1	578	1	578	0	979	97.23	97.23
14:28418126|28450930	hsa_circ_0126776|chr4:62862008-62910267+|ENST00000512091.1|LPHN3	578	578	93.43	578	38	0	1	578	1	578	0	857	93.43	93.43
14:28418126|28465972	hsa_circ_0126768|chr4:62845280-62910267+|ENST00000512091.1|LPHN3	1009	1009	91.08	1009	90	0	1	1009	1	1009	0	1365	91.08	91.08
14:28418126|28495950	mmu_circ_0012815|chr5:82117533-82200705+|ENSMUST00000132375|Lphn3	1702	1702	95.59	1702	75	0	1	1702	1	1702	0	2728	95.59	95.59
14:28418126|28495950	hsa_circ_0069865|chr4:62800557-62910267+|NM_015236|LPHN3	1702	1702	90.88	1699	155	0	4	1702	4	1702	0	2279	90.72	90.72
14:28448337|28465972	mmu_circ_0012816|chr5:82153086-82170171+|ENSMUST00000132375|Lphn3	590	590	94.92	590	30	0	1	590	1	590	0	924	94.92	94.92
14:28448337|28495950	mmu_circ_0001360|chr5:82117533-82170171+|NM_198702|Lphn3	1283	1283	95.09	1283	63	0	1	1283	1	1283	0	2021	95.09	95.09
14:28448337|28536253	mmu_circ_0012812|chr5:82075434-82170171+|ENSMUST00000132375|Lphn3	1912	1915	94.57	1915	101	1	1	1912	1	1915	0	2957	94.82	94.67
14:28489431|28495950	mmu_circ_0012814|chr5:82117533-82123652+|ENSMUST00000132375|Lphn3	693	693	95.24	693	33	0	1	693	1	693	0	1098	95.24	95.24
14:28489431|28495950	hsa_circ_0069863|chr4:62800557-62813994+|NM_015236|LPHN3	693	693	90.58	690	65	0	4	693	4	693	0	915	90.19	90.19
14:28489431|28536253	mmu_circ_0001359|chr5:82075434-82123652+|NM_198702|Lphn3	1322	1325	94.42	1325	71	1	1	1322	1	1325	0	2034	94.78	94.57
14:28519958|28536238	mmu_circ_0012811|chr5:82075434-82092449+|ENSMUST00000132375|Lphn3	614	632	93.49	614	37	1	4	614	19	632	0	909	93.81	91.14
14:28519958|28536253	mmu_circ_0012811|chr5:82075434-82092449+|ENSMUST00000132375|Lphn3	629	632	93.51	632	38	1	1	629	1	632	0	937	94.28	93.83
14:28532845|28536253	mmu_circ_0012809|chr5:82075434-82077757+|ENSMUST00000132375|Lphn3	404	407	93.61	407	23	1	1	404	1	407	2.00E-171	604	94.8	94.1
14:28659308|28660108	mmu_circ_0012808|chr5:81941008-81941809+|ENSMUST00000132375|Lphn3	801	801	95.51	801	36	0	1	801	1	801	0	1280	95.51	95.51
14:28786814|28836518	mmu_circ_0012805|chr5:81758781-81817013+|ENSMUST00000121707|Lphn3	418	418	95.69	418	18	0	1	418	1	418	0	673	95.69	95.69
14:33075896|33084579	hsa_circ_0069854|chr4:57883208-57891165+|NM_000938|POLR2B	1123	1123	90.74	1123	104	0	1	1123	1	1123	0	1498	90.74	90.74
14:36172931|36180879	hsa_circ_0007476|chr4:54280781-54294350+|NM_030917|FIP1L1	359	359	93	357	25	0	1	357	1	357	1.00E-146	521	92.48	92.48
14:36267505|36341713	mmu_circ_0012777|chr5:74793678-74858760-|ENSMUST00000072857|Scfd2	426	426	91.98	424	34	0	3	426	3	426	1.00E-168	595	91.55	91.55
14:36718151|36725463	hsa_circ_0069725|chr4:53492184-53497311-|NM_001134223|USP46	525	525	93.9	525	32	0	1	525	1	525	0	793	93.9	93.9
14:37216360|37262083	hsa_circ_0126576|chr4:52729602-52777340+|ENST00000334635.5|DCUN1D4	695	695	92.06	693	55	0	3	695	3	695	0	976	91.8	91.8
14:37228632|37254001	mmu_circ_0012775|chr5:73911354-73935394+|ENSMUST00000063882|Dcun1d4	479	479	97.49	479	12	0	1	479	1	479	0	819	97.49	97.49
14:37228632|37262083	mmu_circ_0012772|chr5:73902124-73935394+|ENSMUST00000063882|Dcun1d4	590	590	97.46	590	15	0	1	590	1	590	0	1007	97.46	97.46
14:37228632|37262083	hsa_circ_0069718|chr4:52729602-52765544+|NM_001040402|DCUN1D4	590	590	90.65	588	55	0	3	590	3	590	0	782	90.34	90.34
14:37238505|37254001	mmu_circ_0012774|chr5:73911354-73925936+|ENSMUST00000063882|Dcun1d4	370	370	96.76	370	12	0	1	370	1	370	2.00E-175	617	96.76	96.76
14:37238505|37262083	mmu_circ_0012771|chr5:73902124-73925936+|ENSMUST00000063882|Dcun1d4	481	481	96.88	481	15	0	1	481	1	481	0	806	96.88	96.88
14:37819459|37838037	mmu_circ_0012761|chr5:73332530-73349525+|ENSMUST00000069795|Slain2	974	974	96.1	974	38	0	1	974	1	974	0	1589	96.1	96.1
14:37819459|37838037	hsa_circ_0126525|chr4:48371865-48385801+|ENST00000264313.6|SLAIN2	974	971	91.46	972	80	1	3	974	3	971	0	1332	91.48	91.76
14:38659711|38664175	mmu_circ_0012759|chr5:72499546-72513432+|ENSMUST00000031122|Gabrb1	536	536	96.07	535	21	0	1	535	1	535	0	872	95.9	95.9
14:38659711|38664175	hsa_circ_0126497|chr4:47405334-47408943+|NM_000812|GABRB1	536	536	91.79	536	44	0	1	536	1	536	0	747	91.79	91.79
14:39168189|39186197	mmu_circ_0012755|chr5:72015093-72033565-|ENSMUST00000031121|Gabra4	929	929	95.48	929	42	0	1	929	1	929	0	1483	95.48	95.48
14:39730079|39755962	mmu_circ_0012753|chr5:71397345-71426036-|ENSMUST00000000572|Gabra2	669	669	94.02	669	40	0	1	669	1	669	0	1014	94.02	94.02
14:39730079|39755962	hsa_circ_0126489|chr4:46305476-46334699-|ENST00000510861.1|GABRA2	669	669	90.58	669	63	0	1	669	1	669	0	887	90.58	90.58
14:39730079|39786727	hsa_circ_0126487|chr4:46263942-46334699-|ENST00000510861.1|GABRA2	872	872	90.83	872	80	0	1	872	1	872	0	1168	90.83	90.83
14:39748143|39755962	mmu_circ_0012752|chr5:71397345-71405875-|ENSMUST00000000572|Gabra2	601	601	94.15	598	35	0	4	601	4	601	0	911	93.68	93.68
14:39748143|39755962	hsa_circ_0126488|chr4:46305476-46314733-|ENST00000510861.1|GABRA2	601	601	90.02	601	60	0	1	601	1	601	0	778	90.02	90.02
14:42079272|42104685	mmu_circ_0001354|chr5:68121030-68142324-|NM_001038999|Atp8a1	607	607	94.07	607	36	0	1	607	1	607	0	922	94.07	94.07
14:42485054|42510899	mmu_circ_0012743|chr5:67706916-67725907+|ENSMUST00000162372|Slc30a9	734	734	94.14	734	43	0	1	734	1	734	0	1118	94.14	94.14
14:44234409|44240718	hsa_circ_0126318|chr4:39900008-39905811-|ENST00000303538.8|PDS5A	537	537	93.3	537	36	0	1	537	1	537	0	793	93.3	93.3
14:44296202|44323368	hsa_circ_0002590|chr4:39739039-39776553+|NM_005339|UBE2K	336	336	94.94	336	17	0	1	336	1	336	3.00E-148	527	94.94	94.94
14:44671819|44681076	mmu_circ_0012722|chr5:65679128-65688715-|ENSMUST00000031092|Rfc1	726	735	90.35	736	60	6	1	726	1	735	0	955	92.29	91.16
14:45668936|45679917	mmu_circ_0012718|chr5:64666633-64677323+|ENSMUST00000043893|Tbc1d1	1033	1027	94.68	1033	49	1	1	1033	1	1027	0	1598	95.16	95.72
14:45851180|45859905	mmu_circ_0012717|chr5:64488217-64499502+|ENSMUST00000087324|Pgm1	1201	1201	91.47	1196	102	0	4	1199	4	1199	0	1644	91.09	91.09
14:46147050|46153203	mmu_circ_0012716|chr5:64182682-64191863+|ENSMUST00000159584|3110047P20Rik	939	939	92.99	941	56	4	4	939	4	939	0	1375	93.82	93.82
14:48876924|48891769	hsa_circ_0126203|chr4:36109186-36122948-|ENST00000303965.4|ARAP2	539	539	91.43	537	46	0	1	537	1	537	0	737	91.09	91.09
14:59212597|59216084	mmu_circ_0012705|chr5:54493813-54496637+|ENSMUST00000087347|Stim2	584	584	95.03	584	29	0	1	584	1	584	0	918	95.03	95.03
14:59476730|59498148	hsa_circ_0126084|chr4:26614790-26685371+|ENST00000264866.4|TBC1D19	792	792	91.67	792	66	0	1	792	1	792	0	1098	91.67	91.67
14:60135743|60136313	mmu_circ_0012699|chr5:53591139-53591710-|ENSMUST00000031090|Sel1l3	571	571	94.92	571	29	0	1	571	1	571	0	894	94.92	94.92
14:60135743|60166213	mmu_circ_0012697|chr5:53561595-53591710-|ENSMUST00000031090|Sel1l3	1402	1402	94.51	1402	77	0	1	1402	1	1402	0	2163	94.51	94.51
14:60147907|60154367	mmu_circ_0012698|chr5:53572960-53579321-|ENSMUST00000031090|Sel1l3	424	424	95.75	424	18	0	1	424	1	424	0	684	95.75	95.75
14:60189928|60204485	mmu_circ_0012694|chr5:53523032-53536793-|ENSMUST00000031090|Sel1l3	713	713	94.65	710	38	0	4	713	4	713	0	1101	94.25	94.25
14:60493132|60498309	mmu_circ_0012692|chr5:53230860-53236646+|ENSMUST00000031072|Anapc4	554	554	95.67	554	24	0	1	554	1	554	0	891	95.67	95.67
14:60516516|60531200	mmu_circ_0012691|chr5:53195617-53210504+|ENSMUST00000113904|Zcchc4	720	720	95.42	720	33	0	1	720	1	720	0	1147	95.42	95.42
14:63148826|63156487	hsa_circ_0069329|chr4:23825902-23833374-|NM_013261|PPARGC1A	643	643	93.94	644	37	2	1	643	1	643	0	972	94.09	94.09
14:63169852|63171638	mmu_circ_0012680|chr5:51863836-51865650-|ENSMUST00000132734|Ppargc1a	1142	1142	97.37	1142	30	0	1	1142	1	1142	0	1943	97.37	97.37
14:63169852|63171638	hsa_circ_0126027|chr4:23814369-23816228-|NM_013261|PPARGC1A	1142	1142	91.33	1142	99	0	1	1142	1	1142	0	1561	91.33	91.33
14:63169852|63186807	mmu_circ_0012679|chr5:51849422-51865650-|ENSMUST00000132734|Ppargc1a	1516	1516	97.63	1516	36	0	1	1516	1	1516	0	2601	97.63	97.63
14:66631754|66724140	mmu_circ_0012666|chr5:48801033-48873894-|ENSMUST00000166924|Kcnip4	266	266	96.99	266	8	0	1	266	1	266	2.00E-124	448	96.99	96.99
14:66854501|66867462	mmu_circ_0012664|chr5:48666820-48674757+|ENSMUST00000171110|Slit2	604	604	96.51	602	21	0	3	604	3	604	0	996	96.19	96.19
14:66955240|66977993	mmu_circ_0012661|chr5:48561393-48583570+|ENSMUST00000171110|Slit2	531	531	95.48	531	24	0	1	531	1	531	0	848	95.48	95.48
14:71043281|71052446	mmu_circ_0012652|chr5:44923899-44933098-|ENSMUST00000114010|Ldb2	380	380	96.84	380	12	0	1	380	1	380	0	636	96.84	96.84
14:71043281|71052446	hsa_circ_0009006|chr4:16587544-16597498-|NM_001130834|LDB2	380	380	92.63	380	28	0	1	380	1	380	2.00E-154	547	92.63	92.63
14:71861197|71877488	mmu_circ_0001345|chr5:44149460-44164898-|NM_001159963|Fbxl5	1763	1763	95.41	1763	81	0	1	1763	1	1763	0	2808	95.41	95.41
14:72369097|72376194	hsa_circ_0125484|chr4:15008928-15018902+|NM_001177382|CPEB2	463	463	94.82	463	24	0	1	463	1	463	0	723	94.82	94.82
14:73893643|73910077	mmu_circ_0012644|chr5:42078959-42094773-|ENSMUST00000031011|Rab28	316	316	98.4	313	5	0	4	316	4	316	2.00E-155	551	97.47	97.47
14:73893643|73910077	hsa_circ_0004731|chr4:13462322-13481150-|NM_004249|RAB28	316	316	91.69	313	26	0	4	316	4	316	2.00E-120	435	90.82	90.82
14:76999946|77005684	mmu_circ_0001344|chr5:38936912-38942706-|NM_011715|Wdr1	420	420	95.71	420	18	0	1	420	1	420	0	676	95.71	95.71
14:79407476|79413573	mmu_circ_0001341|chr5:36861921-36867697-|NM_133910|Tbc1d14	427	427	96.02	427	17	0	1	427	1	427	0	695	96.02	96.02
14:79407476|79429216	hsa_circ_0008246|chr4:6995910-7016284+|NM_020773|TBC1D14	914	914	91.68	914	76	0	1	914	1	914	0	1267	91.68	91.68
14:79412227|79429216	hsa_circ_0126867|chr4:7000811-7016284+|NM_020773|TBC1D14	712	712	92.13	712	56	0	1	712	1	712	0	1005	92.13	92.13
14:79953865|79974054	mmu_circ_0012598|chr5:36293503-36311368+|ENSMUST00000064571|Afap1	514	514	94.94	514	26	0	1	514	1	514	0	806	94.94	94.94
14:79973875|79978835	mmu_circ_0012597|chr5:36287836-36293683+|ENSMUST00000064571|Afap1	501	501	94.41	501	28	0	1	501	1	501	0	771	94.41	94.41
14:80079386|80087241	mmu_circ_0012594|chr5:36183929-36192218+|ENSMUST00000114206|Ablim2	381	376	96.06	381	10	2	1	381	1	376	7.00E-175	616	96.85	98.14
14:80087121|80091521	mmu_circ_0012593|chr5:36179596-36184050+|ENSMUST00000114206|Ablim2	304	304	96.71	304	10	0	1	304	1	304	3.00E-142	507	96.71	96.71
14:81225968|81238805	hsa_circ_0126172|chr4:3088665-3107163+|NM_002111|HTT	345	345	90.72	345	32	0	1	345	1	345	3.00E-128	460	90.72	90.72
14:81556164|81574183	mmu_circ_0012573|chr5:34773780-34787562+|ENSMUST00000094867|Fam193a	1293	1293	97.29	1293	35	0	1	1293	1	1293	0	2194	97.29	97.29
14:81556164|81587178	mmu_circ_0012572|chr5:34762649-34787562+|ENSMUST00000042234|Fam193a	1851	1851	96.6	1851	63	0	1	1851	1	1851	0	3070	96.6	96.6
14:81556164|81587178	mmu_circ_0001340|chr5:34762646-34787562+|NM_001243123|Fam193a	1851	1854	96.6	1851	63	0	1	1851	4	1854	0	3070	96.6	96.44
14:81556164|81598570	mmu_circ_0012569|chr5:34753229-34787562+|ENSMUST00000042234|Fam193a	2094	2094	96.94	2094	64	0	1	2094	1	2094	0	3513	96.94	96.94
14:81563539|81598570	mmu_circ_0012568|chr5:34753229-34783239+|ENSMUST00000042234|Fam193a	1508	1508	96.95	1508	46	0	1	1508	1	1508	0	2531	96.95	96.95
14:81579601|81598570	mmu_circ_0012566|chr5:34753229-34769150+|ENSMUST00000042234|Fam193a	801	801	96.38	801	29	0	1	801	1	801	0	1319	96.38	96.38
14:81586232|81598570	mmu_circ_0012565|chr5:34753229-34763600+|ENSMUST00000042234|Fam193a	566	566	98.23	566	10	0	1	566	1	566	0	990	98.23	98.23
14:81598328|81598570	mmu_circ_0012564|chr5:34753229-34753472+|ENSMUST00000042234|Fam193a	243	243	99.59	243	1	0	1	243	1	243	2.00E-123	444	99.59	99.59
14:83192212|83215059	mmu_circ_0012547|chr5:33210622-33236102+|ENSMUST00000087897|Depdc5	508	504	96.65	508	13	1	1	508	1	504	0	841	97.24	98.02
14:83260146|83262412	mmu_circ_0012545|chr5:33162514-33164787-|ENSMUST00000120129|C330019G07Rik	351	351	93.47	352	21	2	1	351	1	351	1.00E-146	521	93.73	93.73
14:83433178|83434207	hsa_circ_0116447|chr22:31858917-31859953-|NM_019843|EIF4ENIF1	489	489	91	489	44	0	1	489	1	489	0	660	91	91
14:84739856|84751768	mmu_circ_0003030|chr11:4417743-4431308-|ENSMUST00000093376|Mtmr3	535	541	95.7	535	23	0	1	535	7	541	0	861	95.7	94.64
14:84739856|84751768	hsa_circ_0116419|chr22:30366964-30387659+|NM_021090|MTMR3	535	544	91.76	534	34	7	12	535	11	544	0	734	92.15	90.62
14:84882745|84886376	mmu_circ_0003045|chr11:4546564-4549872+|ENSMUST00000109930|Ascc2	460	460	95.64	459	20	0	2	460	2	460	0	737	95.43	95.43
14:84882745|84886376	hsa_circ_0116416|chr22:30218323-30221769-|ENST00000397771.2|ASCC2	460	460	91.96	460	37	0	1	460	1	460	0	645	91.96	91.96
14:84892097|84893363	mmu_circ_0003047|chr11:4558217-4559387+|ENSMUST00000109930|Ascc2	224	224	95.54	224	10	0	1	224	1	224	7.00E-98	359	95.54	95.54
14:85039740|85046054	mmu_circ_0003053|chr11:4699863-4706339-|ENSMUST00000109910|Nf2	294	294	97.28	294	8	0	1	294	1	294	5.00E-140	499	97.28	97.28
14:85039740|85061960	mmu_circ_0003054|chr11:4699863-4720496-|ENSMUST00000109910|Nf2	696	696	96.7	696	23	0	1	696	1	696	0	1158	96.7	96.7
14:85043158|85061960	mmu_circ_0003057|chr11:4703680-4720496-|ENSMUST00000109910|Nf2	561	561	96.79	561	18	0	1	561	1	561	0	937	96.79	96.79
14:85048178|85061960	mmu_circ_0003058|chr11:4708259-4720496-|ENSMUST00000109910|Nf2	402	402	96.27	402	15	0	1	402	1	402	0	660	96.27	96.27
14:85057352|85061960	mmu_circ_0003059|chr11:4716084-4720496-|ENSMUST00000109910|Nf2	333	333	96.1	333	13	0	1	333	1	333	3.00E-153	544	96.1	96.1
14:86421298|86438230	hsa_circ_0080056|chr7:44663915-44687358+|NM_002541|OGDH	543	544	92.78	540	38	1	5	543	5	544	0	780	92.27	92.1
14:86434307|86438230	mmu_circ_0000231|chr11:6213790-6217083+|NM_001252287|Ogdh	295	295	98.64	295	4	0	1	295	1	295	3.00E-147	523	98.64	98.64
14:86434307|86438230	hsa_circ_0003340|chr7:44684925-44687358+|NM_002541|OGDH	295	295	93.56	295	19	0	1	295	1	295	3.00E-122	440	93.56	93.56
14:87328008|87357732	mmu_circ_0000232|chr11:6978890-7009115+|NM_009622|Adcy1	381	381	98.15	378	7	0	4	381	4	381	0	660	97.38	97.38
14:87328008|87377952	mmu_circ_0003286|chr11:6978890-7030406+|ENSMUST00000020706|Adcy1	509	509	98.22	506	9	0	4	509	4	509	0	885	97.64	97.64
14:88724076|88725530	mmu_circ_0000233|chr11:8378227-8379668-|NM_001083587|Tns3	360	360	91.39	360	31	0	1	360	1	360	3.00E-138	494	91.39	91.39
14:91797457|91804795	mmu_circ_0002776|chr11:11600207-11607907+|ENSMUST00000076700|Ikzf1	171	174	95.4	174	5	1	1	171	1	174	2.00E-72	274	98.25	96.55
14:92478902|92487269	mmu_circ_0002859|chr11:12269596-12278362-|ENSMUST00000093315|Cobl	583	583	92.52	575	43	0	9	583	9	583	0	824	91.25	91.25
14:104268362|104277402	mmu_circ_0000239|chr11:19898122-19908480+|NM_033523|Spred2	412	412	97.06	408	12	0	1	408	1	408	0	688	96.12	96.12
14:104268362|104277402	hsa_circ_0007961|chr2:65559120-65572030-|NM_181784|SPRED2	412	412	94.17	412	24	0	1	412	1	412	9.00E-179	628	94.17	94.17
14:104937947|104946182	mmu_circ_0002872|chr11:20603713-20612318-|ENSMUST00000035350|Aftph	459	459	92.16	459	36	0	1	459	1	459	0	649	92.16	92.16
14:104958186|104960143	mmu_circ_0000242|chr11:20625687-20627642-|NM_001252503|Aftph	1958	1955	91.32	1958	167	2	1	1958	1	1955	0	2671	91.37	91.51
14:106492370|106500203	mmu_circ_0002880|chr11:21552228-21564388+|ENSMUST00000149757|Wdpcp	315	315	95.87	315	13	0	1	315	1	315	3.00E-143	510	95.87	95.87
14:106916021|106930939	mmu_circ_0002883|chr11:21953434-21968506-|ENSMUST00000109563|Ehbp1	751	739	93.45	748	40	1	4	751	1	739	0	1101	94.14	95.67
14:106916021|106930939	mmu_circ_0000245|chr11:21953434-21968509-|NM_153078|Ehbp1	751	742	93.45	748	40	1	4	751	4	742	0	1101	94.14	95.28
14:106916021|106930939	hsa_circ_0120716|chr2:63206325-63223901+|ENST00000263991.5|EHBP1	751	748	90.55	751	65	3	4	751	1	748	0	989	90.95	91.31
14:106916021|106930939	hsa_circ_0005552|chr2:63206322-63223901+|NM_015252|EHBP1	751	751	90.55	751	65	3	4	751	4	751	0	989	90.95	90.95
14:107022447|107026631	mmu_circ_0002886|chr11:22069037-22073009-|ENSMUST00000109563|Ehbp1	322	322	93.79	322	20	0	1	322	1	322	2.00E-135	484	93.79	93.79
14:108013275|108020828	mmu_circ_0000246|chr11:23161834-23171205+|NM_001035226|Xpo1	307	307	94.46	307	17	0	1	307	1	307	3.00E-132	473	94.46	94.46
14:108013275|108020828	hsa_circ_0001017|chr2:61749745-61761038-|NM_003400|XPO1	307	307	91.21	307	27	0	1	307	1	307	2.00E-115	418	91.21	91.21
14:108038690|108042732	hsa_circ_0005050|chr2:61712902-61717911-|NM_003400|XPO1	621	621	90.34	621	60	0	1	621	1	621	0	815	90.34	90.34
14:108181454|108191929	hsa_circ_0006888|chr2:61512009-61520685-|NM_014709|USP34	371	371	90.03	371	37	0	1	371	1	371	2.00E-134	481	90.03	90.03
14:108233844|108236719	hsa_circ_0120568|chr2:61447444-61450431-|ENST00000398571.2|USP34	452	452	92.92	452	32	0	1	452	1	452	0	658	92.92	92.92
14:108363265|108367329	mmu_circ_0002915|chr11:23520228-23525122-|ENSMUST00000043356|0610010F05Rik	520	520	95.19	520	25	0	1	520	1	520	0	822	95.19	95.19
14:113578068|113586000	hsa_circ_0120458|chr2:55825551-55831212-|ENST00000272313.5|SMEK2	723	723	95.02	723	36	0	1	723	1	723	0	1136	95.02	95.02
14:113906516|113922713	mmu_circ_0002944|chr11:29382108-29398612+|ENSMUST00000169616|Ccdc88a	1351	1351	96.89	1351	42	0	1	1351	1	1351	0	2263	96.89	96.89
14:114211803|114212243	mmu_circ_0002951|chr11:29677002-29677445-|ENSMUST00000058902|Eml6	329	329	95.71	326	14	0	1	326	1	326	1.00E-147	525	94.83	94.83
14:114211803|114221178	mmu_circ_0002952|chr11:29677002-29685755-|ENSMUST00000058902|Eml6	595	595	95.78	592	25	0	1	592	1	592	0	955	95.29	95.29
14:114336579|114355890	hsa_circ_0120368|chr2:55043923-55056614+|ENST00000356458.6|EML6	490	490	92.01	488	39	0	3	490	3	490	0	686	91.63	91.63
14:114336579|114362153	hsa_circ_0120365|chr2:55040368-55056614+|ENST00000356458.6|EML6	650	650	92.15	650	51	0	1	650	1	650	0	918	92.15	92.15
14:115396004|115423556	hsa_circ_0120309|chr2:53956594-53992722-|NM_016115|ASB3	481	481	90.23	481	47	0	1	481	1	481	1.00E-178	628	90.23	90.23
14:115423444|115429785	mmu_circ_0002977|chr11:30955457-30961586+|ENSMUST00000137306|Asb3	625	625	95.36	625	29	0	1	625	1	625	0	994	95.36	95.36
15:171286|174225	mmu_circ_0000510|chr14:25009539-25012176-|NM_027726|Dlg5	491	491	95.72	491	21	0	1	491	1	491	0	791	95.72	95.72
15:542887|543048	mmu_circ_0005124|chr14:24622361-24622523-|ENSMUST00000065788|Kcnma1	162	162	98.77	162	2	0	1	162	1	162	6.00E-77	289	98.77	98.77
15:761401|821547	mmu_circ_0005122|chr14:24345946-24410903-|ENSMUST00000065788|Kcnma1	621	621	98.07	621	12	0	1	621	1	621	0	1081	98.07	98.07
15:761401|821547	hsa_circ_0094232|chr10:78868238-78944674-|NM_001014797|KCNMA1	621	621	95.33	621	29	0	1	621	1	621	0	987	95.33	95.33
15:837322|852690	mmu_circ_0000509|chr14:24313760-24329122-|NM_001253361|Kcnma1	526	526	98.48	526	8	0	1	526	1	526	0	928	98.48	98.48
15:837322|852690	hsa_circ_0018922|chr10:78832854-78850268-|NM_001014797|KCNMA1	526	526	91.44	526	45	0	1	526	1	526	0	723	91.44	91.44
15:837322|887290	hsa_circ_0094228|chr10:78799285-78850268-|NM_001014797|KCNMA1	636	636	92.45	636	48	0	1	636	1	636	0	909	92.45	92.45
15:954140|977590	mmu_circ_0005118|chr14:24183022-24205575-|ENSMUST00000065788|Kcnma1	636	636	97.64	636	15	0	1	636	1	636	0	1092	97.64	97.64
15:954140|1011558	mmu_circ_0005117|chr14:24150061-24205575-|ENSMUST00000074983|Kcnma1	962	962	97.71	962	22	0	1	962	1	962	0	1655	97.71	97.71
15:2641379|2642184	hsa_circ_0018911|chr10:76978820-76980728+|NM_001184783|VDAC2	434	434	92.4	434	33	0	1	434	1	434	6.00E-176	619	92.4	92.4
15:2698317|2706436	mmu_circ_0005114|chr14:22594184-22603018+|ENSMUST00000119430|Samd8	807	807	92.44	807	61	0	1	807	1	807	0	1153	92.44	92.44
15:2849126|2859551	mmu_circ_0000507|chr14:22445940-22456862+|NM_017479|Myst4	636	636	96.07	636	25	0	1	636	1	636	0	1037	96.07	96.07
15:2849126|2859551	hsa_circ_0094197|chr10:76737073-76748870+|NM_012330|KAT6B	636	636	94.65	636	34	0	1	636	1	636	0	987	94.65	94.65
15:2965953|2966833	mmu_circ_0000505|chr14:22335847-22336720+|NM_017479|Myst4	881	873	93.44	884	44	8	1	881	1	873	0	1299	94.44	95.3
15:4146307|4155191	mmu_circ_0005105|chr14:21402543-21410835-|ENSMUST00000035340|Usp54	904	904	93.47	904	59	0	1	904	1	904	0	1343	93.47	93.47
15:4160914|4169698	mmu_circ_0005103|chr14:21389469-21396808-|ENSMUST00000035340|Usp54	1044	1044	91.76	1044	86	0	1	1044	1	1044	0	1452	91.76	91.76
15:4209704|4222294	mmu_circ_0005102|chr14:21339775-21351082-|ENSMUST00000159027|Ppp3cb	1101	1023	97.85	1021	22	0	3	1023	3	1023	0	1764	90.74	97.65
15:4209704|4222294	hsa_circ_0018814|chr10:75214169-75239275-|NM_001142353|PPP3CB	1101	1101	94.8	1096	57	0	6	1101	6	1101	0	1709	94.37	94.37
15:4382791|4392292	mmu_circ_0005097|chr14:21175576-21182672+|ENSMUST00000090499|Fam149b	607	610	93.11	610	39	1	1	607	1	610	0	891	93.9	93.44
15:7871499|7905855	mmu_circ_0005091|chr14:19419364-19462945-|ENSMUST00000150727|Ube2e2	281	281	97.86	281	6	0	1	281	1	281	4.00E-136	486	97.86	97.86
15:7871499|7905855	hsa_circ_0003436|chr3:23541098-23574192+|NM_152653|UBE2E2	281	281	94.31	281	16	0	1	281	1	281	2.00E-119	431	94.31	94.31
15:8955282|8979459	mmu_circ_0005084|chr14:18758109-18795835+|ENSMUST00000091471|Thrb	325	325	94.15	325	19	0	1	325	1	325	8.00E-139	496	94.15	94.15
15:10416533|10434205	mmu_circ_0005073|chr14:17102988-17127187+|ENSMUST00000022310|Ngly1	1119	1119	94.55	1119	61	0	1	1119	1	1119	0	1729	94.55	94.55
15:11866176|11874677	mmu_circ_0005072|chr14:15578481-15592855+|ENSMUST00000057015|Slc4a7	616	616	96.1	616	24	0	1	616	1	616	0	1005	96.1	96.1
15:12440027|12442724	mmu_circ_0005066|chr14:14919796-14922623+|ENSMUST00000022257|Atxn7	596	593	92.59	594	41	1	3	596	3	593	0	850	92.62	93.09
15:12979471|13004639	hsa_circ_0124405|chr3:62204524-62229572+|ENST00000474889.1|PTPRG	312	312	93.75	304	19	0	9	312	9	312	3.00E-127	457	91.35	91.35
15:13212908|13228603	mmu_circ_0005040|chr14:12785229-12795236+|ENSMUST00000022264|Ptprg	329	329	94.83	329	17	0	1	329	1	329	2.00E-144	514	94.83	94.83
15:15377269|15395736	mmu_circ_0005059|chr14:13538025-13547909-|ENSMUST00000067491|Cadps	447	447	95.97	447	18	0	1	447	1	447	0	726	95.97	95.97
15:15485711|15504530	mmu_circ_0005058|chr14:13429883-13448660-|ENSMUST00000067491|Cadps	437	437	95.88	437	18	0	1	437	1	437	0	708	95.88	95.88
15:15485711|15504530	hsa_circ_0066428|chr3:62631396-62648069-|NM_003716|CADPS	437	437	90.39	437	42	0	1	437	1	437	1.00E-162	575	90.39	90.39
15:15558159|15562661	hsa_circ_0124439|chr3:62570859-62578423-|NM_003716|CADPS	252	252	90.48	252	24	0	1	252	1	252	5.00E-90	333	90.48	90.48
15:15654505|15667775	mmu_circ_0005050|chr14:13272384-13286833-|ENSMUST00000067491|Cadps	463	463	95.46	463	21	0	1	463	1	463	0	741	95.46	95.46
15:18830076|18834543	hsa_circ_0066290|chr3:58062772-58067503+|NM_001164317|FLNB	495	495	91.43	490	42	0	6	495	6	495	0	673	90.51	90.51
15:19572800|19574818	mmu_circ_0000528|chr14:45863829-45866191+|NM_027518|Gpr137c	273	273	97.04	270	8	0	4	273	4	273	1.00E-126	455	95.97	95.97
15:19572800|19574818	hsa_circ_0031941|chr14:53064989-53067059+|NM_001099652|GPR137C	273	273	91.48	270	23	0	4	273	4	273	1.00E-101	372	90.48	90.48
15:23792824|23793336	mmu_circ_0000529|chr14:47635951-47636470+|NM_001037221|Samd4	513	519	95.52	513	23	0	1	513	1	513	0	821	95.52	94.41
15:23792824|23793336	hsa_circ_0004846|chr14:55168779-55169298+|NM_015589|SAMD4A	513	519	91.62	513	43	0	1	513	1	513	0	710	91.62	90.56
15:23792824|23793342	mmu_circ_0000529|chr14:47635951-47636470+|NM_001037221|Samd4	519	519	95.38	519	24	0	1	519	1	519	0	826	95.38	95.38
15:23792824|23793342	hsa_circ_0004846|chr14:55168779-55169298+|NM_015589|SAMD4A	519	519	91.68	517	43	0	1	517	1	517	0	717	91.33	91.33
15:23792824|23830058	hsa_circ_0002612|chr14:55168779-55204005+|NM_015589|SAMD4A	783	783	94.13	783	46	0	1	783	1	783	0	1192	94.13	94.13
15:23840157|23853169	mmu_circ_0005249|chr14:47683894-47697267+|ENSMUST00000137543|Samd4	596	596	94.8	596	31	0	1	596	1	596	0	929	94.8	94.8
15:25065847|25077805	mmu_circ_0005258|chr14:48859884-48872440+|ENSMUST00000073150|Peli2	486	486	90.53	486	46	0	1	486	1	486	0	643	90.53	90.53
15:25905491|25913420	mmu_circ_0005260|chr14:49652945-49662224-|ENSMUST00000162175|Exoc5	831	831	96.5	828	29	0	4	831	4	831	0	1369	96.15	96.15
15:25905491|25913420	hsa_circ_0032046|chr14:57696451-57706377-|NM_006544|EXOC5	831	831	91.43	828	71	0	4	831	4	831	0	1136	91.1	91.1
15:25905491|25921639	mmu_circ_0000532|chr14:49652945-49672067-|NM_207214|Exoc5	1269	1269	96.45	1269	45	0	1	1269	1	1269	0	2095	96.45	96.45
15:25905491|25921639	hsa_circ_0032047|chr14:57696451-57714430-|NM_006544|EXOC5	1269	1269	91.49	1269	108	0	1	1269	1	1269	0	1746	91.49	91.49
15:25917999|25921639	hsa_circ_0102192|chr14:57710882-57714430-|NM_006544|EXOC5	438	438	91.78	438	36	0	1	438	1	438	4.00E-173	610	91.78	91.78
15:33308128|33313813	mmu_circ_0005278|chr14:55281004-55285998-|ENSMUST00000022793|Acin1	1690	1687	90.32	1694	147	12	1	1687	1	1684	0	2204	90.83	90.99
15:33409484|33410798	mmu_circ_0000539|chr14:55377275-55378582-|NM_016972|Slc7a8	357	357	94.32	352	20	0	1	352	1	352	4.00E-152	540	93	93
15:33409484|33410798	hsa_circ_0031282|chr14:23634493-23635749-|NM_012244|SLC7A8	357	357	91.78	353	29	0	1	353	1	353	1.00E-137	492	90.76	90.76
15:34178909|34179719	mmu_circ_0005289|chr14:56121061-56121868+|ENSMUST00000076236|Lrrc16b	310	310	95.16	310	15	0	1	310	1	310	3.00E-137	490	95.16	95.16
15:34319379|34320440	hsa_circ_0031355|chr14:24661376-24662475-|NM_006405|TM9SF1	808	808	92.95	808	57	0	1	808	1	808	0	1177	92.95	92.95
15:34395391|34397535	mmu_circ_0005292|chr14:56336004-56338182-|ENSMUST00000169237|Rabggta	655	655	92.98	655	46	0	1	655	1	655	0	955	92.98	92.98
15:36997015|37015530	mmu_circ_0005297|chr14:57367671-57383081-|ENSMUST00000163924|Pspc1	484	487	96.1	487	16	1	1	484	1	487	0	791	97.11	96.51
15:36997015|37015530	hsa_circ_0099960|chr13:20304378-20333558-|NR_044998|PSPC1	484	484	93.33	480	32	0	5	484	5	484	0	710	92.56	92.56
15:36997015|37022637	mmu_circ_0000541|chr14:57367671-57390843-|NM_025682|Pspc1	786	789	96.58	789	24	1	1	786	1	789	0	1304	97.2	96.83
15:36997015|37022637	hsa_circ_0029613|chr13:20304378-20346683-|NR_044998|PSPC1	786	786	93	786	55	0	1	786	1	786	0	1147	93	93
15:37011829|37014080	hsa_circ_0099961|chr13:20315704-20325607-|NR_044998|PSPC1	282	282	93.55	279	18	0	1	279	1	279	5.00E-115	416	92.55	92.55
15:37011829|37015530	hsa_circ_0099962|chr13:20315704-20333558-|NR_044998|PSPC1	378	378	93.8	371	23	0	5	375	5	375	1.00E-157	558	92.06	92.06
15:37011829|37022637	mmu_circ_0005298|chr14:57377466-57390843-|ENSMUST00000163924|Pspc1	680	680	97.65	680	16	0	1	680	1	680	0	1168	97.65	97.65
15:37214014|37218085	hsa_circ_0100004|chr13:20636985-20641530+|NM_003453|ZMYM2	542	542	90.96	542	49	0	1	542	1	542	0	730	90.96	90.96
15:37215600|37218085	mmu_circ_0005304|chr14:57566783-57569165+|ENSMUST00000022511|Zmym2	416	416	93.51	416	27	0	1	416	1	416	6.00E-176	619	93.51	93.51
15:37215600|37218085	hsa_circ_0000465|chr13:20638590-20641530+|NM_001190965|ZMYM2	416	416	91.83	416	34	0	1	416	1	416	3.00E-164	580	91.83	91.83
15:37215600|37224486	mmu_circ_0005305|chr14:57566783-57575940+|ENSMUST00000022511|Zmym2	783	783	95.91	783	32	0	1	783	1	783	0	1269	95.91	95.91
15:37215600|37224486	hsa_circ_0029638|chr13:20638590-20657172+|NM_003453|ZMYM2	783	783	92.59	783	58	0	1	783	1	783	0	1125	92.59	92.59
15:37569073|37578538	mmu_circ_0000543|chr14:57922429-57931966-|NM_030004|Cryl1	357	357	92.72	357	26	0	1	357	1	357	6.00E-145	516	92.72	92.72
15:37860371|37863795	hsa_circ_0100043|chr13:21381595-21384106-|NM_022459|XPO4	644	644	94.25	644	37	0	1	644	1	644	0	985	94.25	94.25
15:37895658|37905009	hsa_circ_0100050|chr13:21429765-21442840-|NM_022459|XPO4	387	387	90.96	387	35	0	1	387	1	387	2.00E-146	521	90.96	90.96
15:38122002|38137897	mmu_circ_0000544|chr14:58465757-58484478-|NM_029492|Zdhhc20	502	487	92.83	502	21	8	1	502	1	487	0	713	94.22	97.13
15:38130856|38151304	mmu_circ_0005314|chr14:58475446-58497296-|ENSMUST00000089473|Zdhhc20	476	476	96.01	476	19	0	1	476	1	476	0	774	96.01	96.01
15:38130856|38151304	mmu_circ_0005313|chr14:58475446-58492833-|ENSMUST00000089473|Zdhhc20	476	449	96.21	449	17	0	28	476	1	449	0	736	90.76	96.21
15:38228016|38244652	mmu_circ_0005315|chr14:58572972-58590626-|ENSMUST00000022543|Efha1	247	247	93.93	247	15	0	1	247	1	247	3.00E-102	374	93.93	93.93
15:39819852|39839000	mmu_circ_0005317|chr14:60138402-60158042+|ENSMUST00000022553|Cab39l	439	439	95.9	439	18	0	1	439	1	439	0	712	95.9	95.9
15:40100602|40164186	hsa_circ_0029801|chr13:26343183-26413762+|NM_016529|ATP8A2	572	572	90.7	570	53	0	1	570	1	570	0	760	90.38	90.38
15:40305839|40320125	mmu_circ_0005319|chr14:60616837-60631285-|ENSMUST00000080368|Atp8a2	499	499	92.57	498	37	0	2	499	2	499	0	715	92.38	92.38
15:40343097|40352123	mmu_circ_0005322|chr14:60652546-60665597-|ENSMUST00000080368|Atp8a2	670	670	95.52	670	30	0	1	670	1	670	0	1072	95.52	95.52
15:40992154|40993854	mmu_circ_0005328|chr14:61309690-61311385+|ENSMUST00000022566|Spata13	1701	1695	91.2	1704	138	4	1	1701	1	1695	0	2305	91.83	92.15
15:41008529|41011344	mmu_circ_0000547|chr14:61325550-61328406+|NM_001033272|Spata13	508	511	94.69	508	25	2	2	508	5	511	0	787	94.69	94.13
15:41086581|41142364	mmu_circ_0005330|chr14:61406131-61465340+|ENSMUST00000063562|Mipep	1660	1659	93.68	1662	100	5	1	1660	1	1659	0	2483	93.8	93.85
15:41875579|41884358	hsa_circ_0100691|chr13:50495613-50505270-|NM_020456|SPRYD7	387	387	90.44	387	37	0	1	387	1	387	3.00E-143	510	90.44	90.44
15:43674305|43681302	hsa_circ_0136204|chr8:26220199-26228298+|ENST00000380737.3|PPP2R2A	1063	1076	91.3	1069	82	10	3	1061	3	1070	0	1448	91.91	90.8
15:43680174|43682960	hsa_circ_0136201|chr8:26217684-26221406+|ENST00000380737.3|PPP2R2A	626	626	91.21	626	55	0	1	626	1	626	0	852	91.21	91.21
15:45437783|45445017	mmu_circ_0005335|chr14:62965404-62972474+|ENSMUST00000022499|Rnaseh2b	372	375	92.47	372	25	2	4	372	4	375	9.00E-149	529	92.74	92
15:45746762|45747495	mmu_circ_0005337|chr14:63205989-63206723+|ENSMUST00000039064|Fam124a	734	734	96.32	734	27	0	1	734	1	734	0	1206	96.32	96.32
15:46096081|46107094	mmu_circ_0005340|chr14:63543966-63553239+|ENSMUST00000014691|Wdfy2	319	319	96.55	319	11	0	1	319	1	319	7.00E-149	529	96.55	96.55
15:46096081|46107094	hsa_circ_0030309|chr13:52277731-52301926+|NM_052950|WDFY2	319	319	90.91	319	29	0	1	319	1	319	8.00E-119	429	90.91	90.91
15:47215217|47229039	mmu_circ_0005349|chr14:64483052-64497025+|ENSMUST00000022528|Pinx1	452	452	97.33	450	12	0	3	452	3	452	0	765	96.9	96.9
15:47574035|47648823	mmu_circ_0005353|chr14:64829264-64904020-|ENSMUST00000067927|Msra	332	332	92.77	332	24	0	1	332	1	332	2.00E-134	481	92.77	92.77
15:47596613|47675412	mmu_circ_0005354|chr14:64852665-64932592-|ENSMUST00000067927|Msra	294	294	96.6	294	10	0	1	294	1	294	1.00E-136	488	96.6	96.6
15:48208344|48211294	mmu_circ_0000549|chr14:65444437-65447505-|NM_177338|Hmbox1	274	271	95.99	274	8	1	1	274	1	271	8.00E-123	442	96.72	97.79
15:48208344|48211294	hsa_circ_0136278|chr8:28902877-28906565+|ENST00000397358.3|HMBOX1	274	274	90.51	274	26	0	1	274	1	274	7.00E-99	363	90.51	90.51
15:48231960|48241781	hsa_circ_0083826|chr8:28866588-28876430+|NM_024567|HMBOX1	265	265	91.25	263	23	0	3	265	3	265	8.00E-98	359	90.57	90.57
15:48231960|48268750	mmu_circ_0005365|chr14:65470721-65506497-|ENSMUST00000022544|Hmbox1	351	351	97.72	351	8	0	1	351	1	351	1.00E-171	604	97.72	97.72
15:48231960|48268750	hsa_circ_0083825|chr8:28837587-28876430+|NM_024567|HMBOX1	351	351	93.16	351	24	0	1	351	1	351	6.00E-145	516	93.16	93.16
15:48268665|48278517	hsa_circ_0006175|chr8:28827559-28837673+|NM_024567|HMBOX1	563	563	92.69	561	41	0	3	563	3	563	0	809	92.36	92.36
15:48278041|48278517	mmu_circ_0005368|chr14:65515486-65515963-|ENSMUST00000067843|Hmbox1	477	477	97.68	475	11	0	3	477	3	477	0	817	97.27	97.27
15:48278041|48278517	hsa_circ_0083824|chr8:28827559-28828036+|NM_024567|HMBOX1	477	477	91.37	475	41	0	3	477	3	477	0	651	90.99	90.99
15:48615368|48618296	mmu_circ_0005373|chr14:65828528-65831060-|ENSMUST00000131309|Fzd3	383	383	98.17	383	7	0	1	383	1	383	0	669	98.17	98.17
15:48615368|48618296	hsa_circ_0136255|chr8:28409119-28413488+|NM_017412|FZD3	383	383	91.91	383	31	0	1	383	1	383	5.00E-151	536	91.91	91.91
15:48645462|48650261	mmu_circ_0005374|chr14:65853750-65858751-|ENSMUST00000131309|Fzd3	1215	1215	97.61	1212	29	0	4	1215	4	1215	0	2078	97.37	97.37
15:48645462|48650261	hsa_circ_0083796|chr8:28378154-28385681+|NM_017412|FZD3	1215	1215	93.09	1215	84	0	1	1215	1	1215	0	1779	93.09	93.09
15:48645462|48661499	mmu_circ_0005375|chr14:65853750-65872300-|ENSMUST00000131309|Fzd3	1722	1735	95.97	1735	55	9	2	1722	2	1735	0	2802	97.04	96.31
15:48645462|48661499	hsa_circ_0136253|chr8:28360186-28385681+|NM_017412|FZD3	1722	1748	90.38	1736	143	16	11	1722	13	1748	0	2259	91.58	90.22
15:48687856|48700237	mmu_circ_0005376|chr14:65912620-65918252+|ENSMUST00000043554|Fbxo16	638	602	96.01	602	24	0	37	638	1	602	0	979	90.6	96.01
15:48687856|48705843	mmu_circ_0005377|chr14:65912620-65922039+|ENSMUST00000043554|Fbxo16	741	705	95.74	705	30	0	37	741	1	705	0	1136	91.09	95.74
15:48694845|48700237	mmu_circ_0005376|chr14:65912620-65918252+|ENSMUST00000043554|Fbxo16	602	602	96.01	602	24	0	1	602	1	602	0	979	96.01	96.01
15:48694845|48705843	mmu_circ_0005377|chr14:65912620-65922039+|ENSMUST00000043554|Fbxo16	705	705	95.74	705	30	0	1	705	1	705	0	1136	95.74	95.74
15:51474085|51478561	mmu_circ_0005397|chr14:70193710-70198131-|ENSMUST00000022665|Rhobtb2	1475	1475	97.15	1475	42	0	1	1475	1	1475	0	2492	97.15	97.15
15:51822314|51823271	mmu_circ_0005398|chr14:70541417-70542338-|ENSMUST00000035612|2610301G19Rik	637	637	95.29	637	30	0	1	637	1	637	0	1011	95.29	95.29
15:51915280|51944899	mmu_circ_0000550|chr14:70634946-70667313-|NM_008915|Ppp3cc	1089	1089	95.61	1070	47	0	1	1070	1	1070	0	1716	93.94	93.94
15:51920572|51944899	hsa_circ_0083621|chr8:22332466-22380262+|NM_001243974|PPP3CC	894	894	91.16	894	79	0	1	894	1	894	0	1214	91.16	91.16
15:51925689|51944899	mmu_circ_0005403|chr14:70645659-70667313-|ENSMUST00000022685|Ppp3cc	721	721	95.56	721	32	0	1	721	1	721	0	1155	95.56	95.56
15:51925689|51944899	hsa_circ_0002081|chr8:22332466-22370945+|NM_001243974|PPP3CC	721	721	90.43	721	69	0	1	721	1	721	0	950	90.43	90.43
15:51936366|51944899	mmu_circ_0005404|chr14:70656166-70667313-|ENSMUST00000022685|Ppp3cc	435	435	96.09	435	17	0	1	435	1	435	0	710	96.09	96.09
15:51936366|51944899	hsa_circ_0006320|chr8:22332466-22355625+|NM_001243974|PPP3CC	435	435	92.18	435	34	0	1	435	1	435	8.00E-175	616	92.18	92.18
15:52370515|52375430	mmu_circ_0000551|chr14:71077885-71082657-|NM_023045|Xpo7	363	363	98.07	363	7	0	1	363	1	363	6.00E-180	632	98.07	98.07
15:52370515|52375430	hsa_circ_0136153|chr8:21847860-21851962+|ENST00000434536.1|XPO7	363	363	93.94	363	22	0	1	363	1	363	6.00E-155	549	93.94	93.94
15:52562742|52592087	mmu_circ_0005409|chr14:71295578-71325879+|ENSMUST00000022699|Gfra2	754	754	96.29	754	28	0	1	754	1	754	0	1238	96.29	96.29
15:52562742|52592087	mmu_circ_0005411|chr14:71295619-71325879+|ENSMUST00000022699|Gfra2	754	713	96.35	713	26	0	42	754	1	713	0	1173	91.11	96.35
15:52562742|52638595	mmu_circ_0005410|chr14:71295578-71368223+|ENSMUST00000022699|Gfra2	1178	1178	96.35	1178	43	0	1	1178	1	1178	0	1938	96.35	96.35
15:52562767|52592087	mmu_circ_0005409|chr14:71295578-71325879+|ENSMUST00000022699|Gfra2	729	754	96.16	729	28	0	1	729	26	754	0	1192	96.16	92.97
15:52562767|52592087	mmu_circ_0005411|chr14:71295619-71325879+|ENSMUST00000022699|Gfra2	729	713	96.35	713	26	0	17	729	1	713	0	1173	94.24	96.35
15:52568689|52592087	mmu_circ_0005412|chr14:71301295-71325879+|ENSMUST00000022699|Gfra2	439	439	94.99	439	22	0	1	439	1	439	0	689	94.99	94.99
15:52591733|52592087	mmu_circ_0005413|chr14:71325524-71325879+|ENSMUST00000022699|Gfra2	355	355	94.65	355	19	0	1	355	1	355	2.00E-155	551	94.65	94.65
15:52591733|52592087	hsa_circ_0136141|chr8:21608099-21608454-|ENST00000524240.1|GFRA2	355	355	91.76	352	29	0	1	352	1	352	4.00E-137	490	90.99	90.99
15:52636357|52638595	mmu_circ_0005414|chr14:71366013-71368223+|ENSMUST00000022699|Gfra2	424	424	96.46	424	15	0	1	424	1	424	0	701	96.46	96.46
15:55043607|55047080	mmu_circ_0005419|chr14:73551339-73554701+|ENSMUST00000165567|Rcbtb2	242	243	94.26	244	11	2	1	242	1	243	3.00E-101	370	95.45	95.06
15:55151603|55154467	mmu_circ_0005423|chr14:73662335-73665439-|ENSMUST00000022701|Rb1	480	480	95.82	479	20	0	1	479	1	479	0	774	95.62	95.62
15:55151603|55160260	mmu_circ_0005424|chr14:73662335-73669005-|ENSMUST00000022701|Rb1	568	568	96.12	567	22	0	1	567	1	567	0	926	95.95	95.95
15:55151603|55168619	mmu_circ_0005425|chr14:73662335-73680071-|ENSMUST00000022701|Rb1	977	977	95.39	976	45	0	1	976	1	976	0	1554	95.29	95.29
15:55151603|55185687	mmu_circ_0005427|chr14:73662335-73694837-|ENSMUST00000022701|Rb1	1315	1315	94.9	1314	67	0	1	1314	1	1314	0	2056	94.83	94.83
15:55160173|55185687	mmu_circ_0005428|chr14:73668917-73694837-|ENSMUST00000022701|Rb1	835	835	94.48	833	46	0	1	833	1	833	0	1284	94.25	94.25
15:57348405|57351717	hsa_circ_0100612|chr13:46616298-46619651-|ENST00000282007.3|ZC3H13	348	348	91.09	348	31	0	1	348	1	348	1.00E-131	472	91.09	91.09
15:57758825|57770115	hsa_circ_0006607|chr13:46090277-46104915+|NM_031431|COG3	648	648	91.2	648	57	0	1	648	1	648	0	881	91.2	91.2
15:57759661|57770115	hsa_circ_0030185|chr13:46090277-46104053+|NM_031431|COG3	549	549	91.26	549	48	0	1	549	1	549	0	749	91.26	91.26
15:59746372|59759476	mmu_circ_0005447|chr14:77978770-77992799+|ENSMUST00000072013|Enox1	654	654	94.95	654	33	0	1	654	1	654	0	1026	94.95	94.95
15:59759264|59803187	hsa_circ_0100537|chr13:43872481-43918886-|NM_017993|ENOX1	623	623	91.33	623	54	0	1	623	1	623	0	852	91.33	91.33
15:59759264|59836020	hsa_circ_0100529|chr13:43839533-43918886-|NM_017993|ENOX1	788	788	90.23	788	77	0	1	788	1	788	0	1029	90.23	90.23
15:59776746|59803187	hsa_circ_0100536|chr13:43872481-43900661-|NM_017993|ENOX1	410	410	92.68	410	30	0	1	410	1	410	1.00E-167	592	92.68	92.68
15:59776746|59836020	hsa_circ_0100528|chr13:43839533-43900661-|NM_017993|ENOX1	575	575	90.78	575	53	0	1	575	1	575	0	769	90.78	90.78
15:60865826|60870167	mmu_circ_0005452|chr14:79024183-79027972-|ENSMUST00000074729|Dgkh	471	471	95.73	468	20	0	4	471	4	471	0	754	95.12	95.12
15:60865826|60870167	hsa_circ_0008232|chr13:42729426-42734272+|NM_178009|DGKH	471	471	91.03	468	42	0	4	471	4	471	8.00E-180	632	90.45	90.45
15:61620462|61636032	mmu_circ_0005461|chr14:79755527-79769904-|ENSMUST00000022597|Naa16	599	599	94.3	596	34	0	1	596	1	596	0	913	93.82	93.82
15:61764375|61768342	mmu_circ_0005465|chr14:79872158-79876911-|ENSMUST00000022601|Wbp4	361	367	91.83	367	24	2	1	361	1	367	4.00E-142	507	94.46	92.92
15:67588477|67588841	mmu_circ_0005473|chr14:84877129-84877494+|ENSMUST00000071370|Pcdh17	232	232	98.28	232	4	0	1	232	1	232	3.00E-112	407	98.28	98.28
15:67588477|67588841	hsa_circ_0100749|chr13:58240601-58240967+|NM_001040429|PCDH17	232	232	98.28	232	4	0	1	232	1	232	3.00E-112	407	98.28	98.28
15:67643250|67644069	mmu_circ_0005474|chr14:84932681-84933502+|ENSMUST00000071370|Pcdh17	820	821	96.71	821	26	1	1	820	1	821	0	1365	96.83	96.71
15:70077466|70105489	mmu_circ_0005480|chr14:87210142-87234908-|ENSMUST00000172255|Diap3	429	426	92.09	430	29	3	1	429	1	426	2.00E-170	601	92.77	93.43
15:70077466|70139170	mmu_circ_0005481|chr14:87210142-87266449-|ENSMUST00000172255|Diap3	799	796	93.75	800	45	3	1	799	1	796	0	1195	94.12	94.47
15:82285370|82331705	mmu_circ_0005502|chr14:98369025-98418212-|ENSMUST00000071533|Dach1	269	278	93.53	278	9	1	1	269	1	278	1.00E-111	405	99.63	96.4
15:82285370|82331705	hsa_circ_0100810|chr13:72204687-72256042-|NM_080759|DACH1	269	278	91.67	276	14	3	1	267	1	276	3.00E-102	374	96.28	93.17
15:84560418|84605901	mmu_circ_0000564|chr14:100508989-100549014-|NM_010636|Klf12	154	154	94.16	154	9	0	1	154	1	154	8.00E-61	235	94.16	94.16
15:84560418|84605901	hsa_circ_0100853|chr13:74518117-74569190-|NM_007249|KLF12	154	154	92.21	154	12	0	1	154	1	154	8.00E-56	219	92.21	92.21
15:88651499|88659273	mmu_circ_0004961|chr14:104902563-104909654-|ENSMUST00000022716|Rnf219	566	566	92.93	566	40	0	1	566	1	566	0	824	92.93	92.93
15:93740923|93743488	mmu_circ_0004953|chr14:103573982-103576547-|ENSMUST00000039876|Mycbp2	300	300	95.67	300	13	0	1	300	1	300	5.00E-135	483	95.67	95.67
15:100560917|100561611	mmu_circ_0004974|chr14:115768753-115769448+|ENSMUST00000022707|Gpc5	695	695	94.39	695	39	0	1	695	1	695	0	1068	94.39	94.39
15:103872241|103886205	mmu_circ_0004979|chr14:119053371-119068329-|ENSMUST00000036554|Abcc4	457	457	91.68	457	38	0	1	457	1	457	2.00E-180	634	91.68	91.68
15:105687771|105688392	mmu_circ_0004992|chr14:120724015-120724634+|ENSMUST00000088419|Mbnl2	622	619	92.12	622	46	3	1	622	1	619	0	874	92.12	92.57
15:106597841|106600739	mmu_circ_0005003|chr14:121654629-121657188+|ENSMUST00000026635|Farp1	412	412	95.39	412	19	0	1	412	1	412	0	656	95.39	95.39
15:108541358|108558076	hsa_circ_0030725|chr13:100169867-100190117+|NM_004800|TM9SF2	545	545	91.28	539	47	0	7	545	7	545	0	736	90.28	90.28
15:108541358|108574805	hsa_circ_0030728|chr13:100169867-100211788+|NM_004800|TM9SF2	1753	1753	90.73	1747	162	0	7	1753	7	1753	0	2329	90.42	90.42
15:108551140|108574805	hsa_circ_0099704|chr13:100181720-100211788+|ENST00000376387.4|TM9SF2	1591	1591	90.51	1591	151	0	1	1591	1	1591	0	2102	90.51	90.51
15:108806726|108819668	mmu_circ_0005009|chr14:122770462-122783544+|ENSMUST00000026625|Clybl	678	678	96.3	675	25	0	4	678	4	678	0	1109	95.87	95.87
15:109076389|109094629	mmu_circ_0005016|chr14:123049473-123067893+|ENSMUST00000038374|Pcca	428	428	98.13	428	8	0	1	428	1	428	0	747	98.13	98.13
15:109364771|109390027	mmu_circ_0005022|chr14:123349710-123377508-|ENSMUST00000037726|Tmtc4	738	738	94.72	738	39	0	1	738	1	738	0	1147	94.72	94.72
15:109376849|109385768	hsa_circ_0099747|chr13:101308634-101316590-|NM_032813|TMTC4	421	421	90.5	421	40	0	1	421	1	421	5.00E-157	556	90.5	90.5
15:109802237|109822003	mmu_circ_0005026|chr14:123747983-123770836-|ENSMUST00000000201|Nalcn	353	353	96.02	352	14	0	2	353	2	353	4.00E-162	573	95.75	95.75
15:109820363|109822003	mmu_circ_0005027|chr14:123769159-123770836-|ENSMUST00000000201|Nalcn	279	279	96.04	278	11	0	2	279	2	279	4.00E-126	453	95.7	95.7
15:109943076|109970339	mmu_circ_0005028|chr14:123885607-123914995-|ENSMUST00000000201|Nalcn	467	467	96.36	467	17	0	1	467	1	467	0	769	96.36	96.36
15:109963204|109970339	mmu_circ_0005029|chr14:123906702-123914995-|ENSMUST00000000201|Nalcn	335	335	96.12	335	13	0	1	335	1	335	2.00E-154	547	96.12	96.12
15:109963204|110020954	hsa_circ_0099759|chr13:101936283-101997771-|NM_052867|NALCN	490	490	90.65	492	42	3	1	490	1	490	0	651	91.22	91.22
15:110546595|110550352	hsa_circ_0030793|chr13:102521074-102527646-|NM_175929|FGF14	215	215	93.95	215	13	0	1	215	1	215	7.00E-88	326	93.95	93.95
16:1792199|1869407	mmu_circ_0000512|chr14:26322140-26401159+|NM_183208|Zmiz1	529	514	94.34	512	29	0	18	529	3	514	0	785	91.3	93.97
16:1949140|1949394	hsa_circ_0004900|chr10:81070680-81070941+|NM_020338|ZMIZ1	255	261	93.87	261	10	1	1	255	1	261	1.00E-106	388	98.04	95.79
16:2117271|2126628	mmu_circ_0005138|chr14:27237598-27247802-|ENSMUST00000102956|Slmap	821	821	92.94	821	58	0	1	821	1	821	0	1195	92.94	92.94
16:2158111|2171786	hsa_circ_0066273|chr3:57827025-57850443+|NM_007159|SLMAP	789	789	93.16	789	54	0	1	789	1	789	0	1158	93.16	93.16
16:2158111|2179241	hsa_circ_0124358|chr3:57817109-57850443+|ENST00000383718.3|SLMAP	937	937	93.38	937	62	0	1	937	1	937	0	1387	93.38	93.38
16:2578902|2581762	mmu_circ_0005142|chr14:27755833-27758787-|ENSMUST00000036570|Appl1	332	332	98.8	332	4	0	1	332	1	332	1.00E-167	592	98.8	98.8
16:2578902|2584899	hsa_circ_0066253|chr3:57283387-57291456+|NM_012096|APPL1	564	567	94	567	31	2	1	564	1	567	0	856	94.68	94.18
16:2584711|2591965	mmu_circ_0005144|chr14:27762627-27771697-|ENSMUST00000036570|Appl1	637	637	97.17	637	18	0	1	637	1	637	0	1077	97.17	97.17
16:2588431|2602035	hsa_circ_0124326|chr3:57269593-57280250+|NM_012096|APPL1	567	567	91.18	567	50	0	1	567	1	567	0	771	91.18	91.18
16:3060713|3064512	mmu_circ_0005146|chr14:28251784-28255806+|ENSMUST00000022450|D14Abb1e	566	566	95.05	566	28	0	1	566	1	566	0	891	95.05	95.05
16:3060713|3072642	mmu_circ_0005147|chr14:28251784-28263235+|ENSMUST00000022450|D14Abb1e	1034	1037	95.08	1037	48	1	1	1034	1	1037	0	1629	95.55	95.27
16:3537689|3568474	hsa_circ_0124274|chr3:56173536-56207548-|ENST00000288221.6|ERC2	399	399	93.23	399	27	0	1	399	1	399	2.00E-166	588	93.23	93.23
16:3556890|3568474	hsa_circ_0124273|chr3:56173536-56183160-|ENST00000288221.6|ERC2	324	324	91.98	324	26	0	1	324	1	324	1.00E-126	455	91.98	91.98
16:5236997|5247470	hsa_circ_0124241|chr3:54786625-54798378+|NM_018398|CACNA2D3	213	213	92.02	213	17	0	1	213	1	213	4.00E-80	300	92.02	92.02
16:6206473|6241239	hsa_circ_0124217|chr3:53699686-53736837+|NM_000720|CACNA1D	624	624	93.41	622	41	0	1	622	1	622	0	922	93.11	93.11
16:6206473|6255345	hsa_circ_0124215|chr3:53684805-53736837+|NM_000720|CACNA1D	908	907	93.27	906	60	1	1	906	1	905	0	1334	93.06	93.16
16:6398359|6402587	mmu_circ_0005172|chr14:31159983-31164135-|ENSMUST00000057695|Cacna1d	416	416	98.08	416	8	0	1	416	1	416	0	725	98.08	98.08
16:6398359|6402587	hsa_circ_0066187|chr3:53531178-53535747+|NM_000720|CACNA1D	416	416	96.39	416	15	0	1	416	1	416	0	686	96.39	96.39
16:6839801|6861891	mmu_circ_0005179|chr14:31579148-31600793+|ENSMUST00000054230|Sfmbt1	1153	1153	90.63	1153	106	2	2	1153	2	1153	0	1530	90.63	90.63
16:7109243|7126689	hsa_circ_0066091|chr3:52682359-52713739-|NM_018313|PBRM1	828	825	92.73	825	60	0	4	828	1	825	0	1192	92.39	92.73
16:7120795|7132418	hsa_circ_0124154|chr3:52675969-52692331-|NM_018313|PBRM1	559	559	92.13	559	44	0	1	559	1	559	0	789	92.13	92.13
16:7146272|7158894	mmu_circ_0005192|chr14:31874654-31888168+|ENSMUST00000112095|Pbrm1	1241	1238	94.1	1238	73	0	4	1241	1	1238	0	1882	93.88	94.1
16:7146272|7158894	hsa_circ_0124139|chr3:52637536-52651554-|NM_018313|PBRM1	1241	1238	90.55	1238	117	0	4	1241	1	1238	0	1639	90.33	90.55
16:7463251|7469429	mmu_circ_0005199|chr14:32176664-32183037+|ENSMUST00000152182|Capn7	797	797	95.86	797	33	0	1	797	1	797	0	1290	95.86	95.86
16:7577726|7586144	mmu_circ_0005200|chr14:32295976-32305642-|ENSMUST00000055303|Mettl6	448	448	94.2	448	26	0	1	448	1	448	0	684	94.2	94.2
16:7829841|7830683	hsa_circ_0003463|chr3:15726732-15727816-|NM_001195098|ANKRD28	426	426	91.08	426	38	0	1	426	1	426	4.00E-163	577	91.08	91.08
16:7838068|7847564	hsa_circ_0122525|chr3:15736245-15751243-|ENST00000399451.2|ANKRD28	424	424	92.43	423	32	0	2	424	2	424	2.00E-171	604	92.22	92.22
16:7838068|7866370	mmu_circ_0005201|chr14:32532526-32562029-|ENSMUST00000014640|Ankrd28	1410	1410	94.33	1410	80	0	1	1410	1	1410	0	2161	94.33	94.33
16:7861020|7866370	mmu_circ_0005203|chr14:32556408-32562029-|ENSMUST00000014640|Ankrd28	645	645	93.64	645	41	0	1	645	1	645	0	965	93.64	93.64
16:7861020|7871525	hsa_circ_0064515|chr3:15762421-15793327-|NM_001195098|ANKRD28	716	716	90.78	716	66	0	1	716	1	716	0	957	90.78	90.78
16:8396763|8421183	mmu_circ_0005206|chr14:33051716-33076017+|ENSMUST00000022470|Parg	582	616	96.22	582	22	0	1	582	1	582	0	953	96.22	90.91
16:8396763|8421217	mmu_circ_0005206|chr14:33051716-33076017+|ENSMUST00000022470|Parg	616	616	96.27	616	23	0	1	616	1	616	0	1011	96.27	96.27
16:8416756|8421217	mmu_circ_0005207|chr14:33071263-33076017+|ENSMUST00000022470|Parg	224	224	95.07	223	11	0	2	224	2	224	1.00E-95	351	94.64	94.64
16:8760510|8772321	hsa_circ_0006243|chr10:50701162-50714058-|NM_000124|ERCC6	421	424	90.8	424	36	2	1	421	1	424	3.00E-159	564	91.69	91.04
16:11046372|11051389	mmu_circ_0000522|chr14:35504867-35508291+|NM_001004436|Wapal	1169	1172	96.5	1172	38	1	1	1169	1	1172	0	1934	96.92	96.67
16:11599765|11688343	hsa_circ_0094311|chr10:87614252-87675996-|NM_017551|GRID1	507	507	92.46	504	38	0	4	507	4	507	0	721	91.91	91.91
16:11674382|11688343	mmu_circ_0000523|chr14:36122417-36136620+|NM_008166|Grid1	453	453	97.35	453	12	0	1	453	1	453	0	771	97.35	97.35
16:11674382|11688343	hsa_circ_0094310|chr10:87614252-87628937-|NM_017551|GRID1	453	453	92.05	453	36	0	1	453	1	453	0	638	92.05	92.05
16:11686570|11688343	mmu_circ_0000524|chr14:36134826-36136620+|NM_008166|Grid1	282	282	96.45	282	10	0	1	282	1	282	5.00E-130	466	96.45	96.45
16:11686570|11688343	hsa_circ_0094309|chr10:87614252-87615947-|NM_017551|GRID1	282	282	91.84	282	23	0	1	282	1	282	2.00E-108	394	91.84	91.84
16:14142574|14157174	mmu_circ_0005223|chr14:37731619-37740115-|ENSMUST00000090024|Gcap14	254	254	95.67	254	11	0	1	254	1	254	8.00E-113	409	95.67	95.67
16:14142574|14157174	hsa_circ_0006956|chr10:86177526-86185649+|NM_018999|FAM190B	254	254	91.73	254	21	0	1	254	1	254	4.00E-96	353	91.73	91.73
16:14142574|14186953	mmu_circ_0005224|chr14:37731619-37754450-|ENSMUST00000090024|Gcap14	1904	1904	93.33	1904	127	0	1	1904	1	1904	0	2813	93.33	93.33
16:14157084|14186953	mmu_circ_0005225|chr14:37740024-37754450-|ENSMUST00000090024|Gcap14	1741	1741	93.16	1741	119	0	1	1741	1	1741	0	2556	93.16	93.16
16:14184372|14186953	mmu_circ_0000526|chr14:37751769-37754450-|NM_027045|Gcap14	1650	1650	92.97	1650	116	0	1	1650	1	1650	0	2405	92.97	92.97
16:17640557|17673604	mmu_circ_0005234|chr14:41653513-41687528-|ENSMUST00000096000|Sh2d4b	798	798	93.98	798	48	0	1	798	1	798	0	1208	93.98	93.98
16:18910230|18915092	mmu_circ_0014962|chr8:75194802-75199161+|ENSMUST00000093427|Nwd1	641	641	94.85	641	33	0	1	641	1	641	0	1002	94.85	94.85
16:18966065|18966670	mmu_circ_0014960|chr8:75103461-75104043+|ENSMUST00000034244|Tmem38a	342	342	96.46	339	12	0	4	342	4	342	3.00E-158	560	95.61	95.61
16:19734284|19735661	mmu_circ_0014947|chr8:73866660-73868099+|ENSMUST00000098648|Myo9b	315	315	95.24	315	15	0	1	315	1	315	6.00E-140	499	95.24	95.24
16:20853090|20855291	mmu_circ_0014935|chr8:72845402-72847369+|ENSMUST00000140239|Lass1	601	601	92.13	597	47	0	2	598	2	598	0	843	91.51	91.51
16:20921372|20921859	mmu_circ_0014931|chr8:72775512-72776000+|ENSMUST00000131489|Sugp2	488	488	94.47	488	27	0	1	488	1	488	0	752	94.47	94.47
16:21122396|21126251	mmu_circ_0014925|chr8:72572407-72576590+|ENSMUST00000011450|Sugp1	273	273	95.6	273	12	0	1	273	1	273	1.00E-121	438	95.6	95.6
16:21142668|21143130	mmu_circ_0014924|chr8:72557077-72557527-|ENSMUST00000168013|Mau2	84	84	97.62	84	2	0	1	84	1	84	6.00E-34	145	97.62	97.62
16:21147899|21152865	mmu_circ_0014923|chr8:72547512-72552673-|ENSMUST00000050561|Mau2	729	726	95.73	726	31	0	1	726	1	726	0	1170	95.34	95.73
16:21223068|21238306	mmu_circ_0014921|chr8:72459677-72474653-|ENSMUST00000065169|Gatad2a	360	360	93.61	360	23	0	1	360	1	360	1.00E-151	538	93.61	93.61
16:21238049|21238306	mmu_circ_0014920|chr8:72459677-72459935-|ENSMUST00000065169|Gatad2a	258	258	93.8	258	16	0	1	258	1	258	1.00E-106	388	93.8	93.8
16:21355332|21361891	mmu_circ_0014918|chr8:72333672-72340262+|ENSMUST00000036074|Gmip	1532	1538	93.3	1538	97	3	1	1532	1	1538	0	2265	93.86	93.5
16:22979368|22980295	mmu_circ_0014912|chr8:70984822-70985750-|ENSMUST00000078350|Csgalnact1	928	928	92.22	926	72	0	3	928	3	928	0	1312	92.03	92.03
16:23057353|23058490	hsa_circ_0083490|chr8:19276166-19278029-|NM_001130518|CSGALNACT1	274	274	90.48	273	26	0	2	274	2	274	2.00E-98	361	90.15	90.15
16:23555919|23573530	mmu_circ_0001683|chr8:70428015-70432788-|NM_030263|Psd3	460	460	93.56	450	29	0	10	459	10	459	0	671	91.52	91.52
16:23555919|23600154	mmu_circ_0001682|chr8:70406879-70432788-|NM_177698|Psd3	560	553	92.38	551	35	1	10	560	10	553	0	778	91.96	93.13
16:23555919|23600154	mmu_circ_0001681|chr8:70406879-70432785-|NM_177698|Psd3	560	550	92.38	551	35	1	10	560	7	550	0	778	91.96	93.64
16:23555922|23600154	mmu_circ_0001682|chr8:70406879-70432788-|NM_177698|Psd3	557	553	92.38	551	35	1	7	557	10	553	0	778	92.46	93.13
16:23555922|23600154	mmu_circ_0001681|chr8:70406879-70432785-|NM_177698|Psd3	557	550	92.38	551	35	1	7	557	7	550	0	778	92.46	93.64
16:23751711|23759060	mmu_circ_0001680|chr8:70237581-70244852-|NM_027626|Psd3	447	447	93.74	447	28	0	1	447	1	447	0	671	93.74	93.74
16:26755422|26780008	mmu_circ_0001679|chr8:67335579-67358467-|NM_178633|Klhl2	355	355	93.8	355	22	0	1	355	1	355	2.00E-150	534	93.8	93.8
16:27483929|27536885	mmu_circ_0014884|chr8:66548949-66603799-|ENSMUST00000066166|Tll1	1355	1355	96.46	1355	48	0	1	1355	1	1355	0	2237	96.46	96.46
16:27532658|27536885	mmu_circ_0014883|chr8:66548949-66553124-|ENSMUST00000066166|Tll1	366	366	96.17	366	14	0	1	366	1	366	6.00E-170	599	96.17	96.17
16:32100487|32105589	mmu_circ_0014879|chr8:63828196-63832645+|ENSMUST00000034060|Sh3rf1	417	414	94.48	417	20	1	1	417	1	414	0	640	94.96	95.65
16:32120310|32121085	mmu_circ_0014878|chr8:63808015-63808815+|ENSMUST00000034060|Sh3rf1	372	372	95.7	372	16	0	1	372	1	372	6.00E-170	599	95.7	95.7
16:32120310|32121085	hsa_circ_0071422|chr4:170076630-170077830-|NM_020870|SH3RF1	372	372	94.04	369	22	0	4	372	4	372	3.00E-158	560	93.28	93.28
16:35573119|35577246	mmu_circ_0014871|chr8:60437068-60441361-|ENSMUST00000098757|Galntl6	370	370	94.32	370	21	0	1	370	1	370	2.00E-160	568	94.32	94.32
16:35573119|35577246	hsa_circ_0125790|chr4:173730511-173734874+|ENST00000506823.1|GALNTL6	370	370	92.43	370	28	0	1	370	1	370	9.00E-149	529	92.43	92.43
16:40469880|40483041	hsa_circ_0004496|chr4:177632652-177650900-|NM_005429|VEGFC	545	557	90.13	547	42	2	11	545	11	557	0	701	92.29	90.31
16:46452839|46453117	mmu_circ_0014855|chr8:49731611-49731890-|ENSMUST00000033965|Odz3	279	279	98.92	279	3	0	1	279	1	279	5.00E-140	499	98.92	98.92
16:46452839|46453117	hsa_circ_0071478|chr4:183267803-183268082+|NM_001080477|ODZ3	279	279	94.57	276	15	0	1	276	1	276	2.00E-118	427	93.55	93.55
16:46731407|46756714	mmu_circ_0014854|chr8:49480789-49502599-|ENSMUST00000033965|Odz3	474	477	94.76	477	22	2	1	474	1	477	0	739	95.57	94.97
16:46731407|46756714	hsa_circ_0071480|chr4:183522076-183550042+|NM_001080477|ODZ3	474	477	90.36	477	43	1	1	474	1	477	5.00E-177	623	91.35	90.78
16:46731407|46781431	mmu_circ_0014853|chr8:49452664-49502599-|ENSMUST00000033965|Odz3	597	600	95.5	600	24	2	1	597	1	600	0	955	96.15	95.67
16:46731407|46781431	hsa_circ_0125881|chr4:183522076-183575046+|ENST00000511685.1|TENM3	597	600	90.33	600	55	1	1	597	1	600	0	784	91.12	90.67
16:46731407|46813228	hsa_circ_0125882|chr4:183522076-183609504+|ENST00000511685.1|TENM3	1707	1710	90.18	1710	165	1	1	1707	1	1710	0	2224	90.45	90.29
16:46799562|46813228	mmu_circ_0001677|chr8:49420942-49434767-|NM_011857|Odz3	1110	1110	95.13	1108	54	0	1	1108	1	1108	0	1748	94.95	94.95
16:48219821|48222086	mmu_circ_0014847|chr8:48277192-48279458-|ENSMUST00000079195|Stox2	2266	2266	95.98	2266	91	0	1	2266	1	2266	0	3681	95.98	95.98
16:48591412|48634964	mmu_circ_0014845|chr8:47878846-47923192+|ENSMUST00000034041|Irf2	700	700	97	700	21	0	1	700	1	700	0	1177	97	97
16:48610390|48634964	mmu_circ_0001674|chr8:47878846-47904262+|NM_008391|Irf2	535	535	96.64	535	18	0	1	535	1	535	0	889	96.64	96.64
16:48610390|48634964	hsa_circ_0071526|chr4:185329311-185350224-|NM_002199|IRF2	535	535	90.79	532	49	0	4	535	4	535	0	712	90.28	90.28
16:48621477|48634964	mmu_circ_0001673|chr8:47878846-47893105+|NM_008391|Irf2	417	417	95.68	417	18	0	1	417	1	417	0	671	95.68	95.68
16:48960027|48970161	mmu_circ_0014844|chr8:47591002-47599105+|ENSMUST00000034046|Acsl1	564	564	92.2	564	44	0	1	564	1	564	0	798	92.2	92.2
16:49367616|49369496	mmu_circ_0014841|chr8:47188868-47190645-|ENSMUST00000110378|Snx25	365	360	91.23	365	27	1	1	365	1	360	1.00E-137	492	92.33	93.61
16:49676737|49693580	mmu_circ_0014834|chr8:46844406-46861057+|ENSMUST00000067065|Sorbs2	714	714	94.12	714	42	0	1	714	1	714	0	1086	94.12	94.12
16:54054981|54061837	mmu_circ_0014828|chr8:42394873-42401408+|ENSMUST00000045199|Pcm1	857	857	94.15	855	50	0	3	857	3	857	0	1303	93.93	93.93
16:54792659|54804208	mmu_circ_0014816|chr8:41682636-41694370-|ENSMUST00000048890|Mtmr7	444	444	95.05	444	22	0	1	444	1	444	0	699	95.05	95.05
16:54792659|54815046	mmu_circ_0014815|chr8:41675763-41694370-|ENSMUST00000048890|Mtmr7	573	573	95.46	573	26	0	1	573	1	573	0	915	95.46	95.46
16:54952437|54967717	hsa_circ_0136010|chr8:17053012-17067989+|ENST00000262096.8|ZDHHC2	698	698	93.12	698	48	0	1	698	1	698	0	1024	93.12	93.12
16:55077748|55100518	hsa_circ_0135987|chr8:16921592-16942827+|ENST00000318063.5|MICU3	396	396	90.4	396	38	0	1	396	1	396	2.00E-146	521	90.4	90.4
16:56297404|56326806	mmu_circ_0014812|chr8:40109568-40134570+|ENSMUST00000167992|Tusc3	570	570	97.19	570	16	0	1	570	1	570	0	965	97.19	97.19
16:56297404|56350456	hsa_circ_0083390|chr8:15480588-15531345+|NM_006765|TUSC3	660	660	91.17	657	58	0	4	660	4	660	0	893	90.76	90.76
16:56313381|56326806	mmu_circ_0001670|chr8:40126244-40134570+|NM_030254|Tusc3	400	400	98	400	8	0	1	400	1	400	0	695	98	98
16:56313381|56326806	hsa_circ_0083391|chr8:15508205-15519805+|NM_006765|TUSC3	400	400	90.5	400	38	0	1	400	1	400	9.00E-149	529	90.5	90.5
16:56313381|56350456	mmu_circ_0014813|chr8:40126244-40160068+|ENSMUST00000167992|Tusc3	490	490	98.16	490	9	0	1	490	1	490	0	856	98.16	98.16
16:56313381|56350456	hsa_circ_0006410|chr8:15508205-15531345+|NM_006765|TUSC3	490	490	92.04	490	39	0	1	490	1	490	0	689	92.04	92.04
16:58790968|58792166	mmu_circ_0001669|chr8:38000613-38001812-|NM_001194940|Dlc1	1199	1199	90.73	1198	109	2	3	1199	3	1199	0	1596	90.66	90.66
16:62129480|62142140	hsa_circ_0136318|chr8:30464573-30492640-|ENST00000355904.4|GTF2E2	477	477	90.15	477	47	0	1	477	1	477	2.00E-176	621	90.15	90.15
16:63915078|63933482	mmu_circ_0014776|chr8:33057455-33078657-|ENSMUST00000080782|Nrg1	402	402	93.23	399	27	0	4	402	4	402	2.00E-166	588	92.54	92.54
16:67390122|67487268	hsa_circ_0136438|chr8:35453071-35544227+|NM_080872|UNC5D	618	618	92.56	618	46	0	1	618	1	618	0	887	92.56	92.56
16:67504865|67565000	mmu_circ_0014764|chr8:29793574-29834878-|ENSMUST00000166334|Unc5d	1245	1196	95.24	1197	56	1	49	1245	1	1196	0	1893	91.57	95.32
16:67522401|67531331	hsa_circ_0136441|chr8:35579727-35588614+|NM_080872|UNC5D	650	649	91.69	650	53	1	1	650	1	649	0	900	91.69	91.83
16:67522401|67565000	mmu_circ_0014764|chr8:29793574-29834878-|ENSMUST00000166334|Unc5d	1197	1196	95.24	1197	56	1	1	1197	1	1196	0	1893	95.24	95.32
16:67564851|67581160	hsa_circ_0136450|chr8:35616837-35631995+|ENST00000287272.2|UNC5D	494	494	92.06	491	39	0	1	491	1	491	0	691	91.5	91.5
16:67572326|67581160	hsa_circ_0083925|chr8:35624419-35631995+|NM_080872|UNC5D	344	344	94.13	341	20	0	1	341	1	341	5.00E-146	520	93.31	93.31
16:70837303|70846206	mmu_circ_0014758|chr8:27117658-27124027-|ENSMUST00000016138|Fnta	433	433	92.61	433	32	0	1	433	1	433	5.00E-177	623	92.61	92.61
16:70839579|70849171	hsa_circ_0008397|chr8:42919243-42932507+|NM_002027|FNTA	496	496	90.32	496	48	0	1	496	1	496	0	651	90.32	90.32
16:71097098|71107647	mmu_circ_0014747|chr8:26845187-26857425-|ENSMUST00000033975|Ddhd2	1146	1146	94.49	1143	63	0	1	1143	1	1143	0	1762	94.24	94.24
16:71103627|71106610	mmu_circ_0014748|chr8:26846216-26850057-|ENSMUST00000033975|Ddhd2	459	459	93.45	458	30	0	1	458	1	458	0	680	93.25	93.25
16:71123077|71123969	hsa_circ_0136495|chr8:38123658-38124909-|ENST00000529359.1|PPAPDC1B	296	296	91.55	296	25	0	1	296	1	296	9.00E-113	409	91.55	91.55
16:71202872|71203611	mmu_circ_0014740|chr8:26751048-26751797+|ENSMUST00000142395|Whsc1l1	740	749	93.46	749	40	5	1	740	1	749	0	1103	95.14	93.99
16:71849834|71853546	mmu_circ_0001665|chr8:26088899-26092594-|NM_007404|Adam9	461	461	92.39	460	35	0	2	461	2	461	0	656	92.19	92.19
16:74302030|74307033	hsa_circ_0084119|chr8:42256229-42260979+|NM_001135694|VDAC3	585	585	91.28	585	51	0	1	585	1	585	0	798	91.28	91.28
16:74338690|74350232	mmu_circ_0001664|chr8:23645490-23656072+|NM_011394|Slc20a2	879	878	91.24	879	76	1	1	879	1	878	0	1195	91.24	91.34
16:74344494|74350232	mmu_circ_0014728|chr8:23645490-23650917+|ENSMUST00000067786|Slc20a2	782	781	90.92	782	70	1	1	782	1	781	0	1050	90.92	91.04
16:76018333|76070467	mmu_circ_0001662|chr8:18641564-18689059+|NM_173189|Mcph1	380	380	91.32	380	33	0	1	380	1	380	5.00E-146	520	91.32	91.32
16:76045442|76070467	mmu_circ_0014724|chr8:18641564-18671254+|ENSMUST00000039412|Mcph1	302	302	90.07	302	30	0	1	302	1	302	9.00E-108	392	90.07	90.07
16:78539508|78555774	mmu_circ_0014712|chr8:16211699-16234181-|ENSMUST00000082104|Csmd1	1221	1221	94.76	1221	64	0	1	1221	1	1221	0	1901	94.76	94.76
16:78677262|78688637	mmu_circ_0014708|chr8:16068953-16081725-|ENSMUST00000082104|Csmd1	636	636	93.4	636	42	0	1	636	1	636	0	942	93.4	93.4
16:78697705|78725075	mmu_circ_0014705|chr8:16023738-16058767-|ENSMUST00000082104|Csmd1	621	621	95.01	621	31	0	1	621	1	621	0	976	95.01	95.01
16:78710588|78725075	mmu_circ_0001660|chr8:16023738-16037308-|NM_053171|Csmd1	516	516	95.16	516	25	0	1	516	1	516	0	815	95.16	95.16
16:79918764|79924180	mmu_circ_0014703|chr8:14773233-14778415+|ENSMUST00000133298|Dlgap2	368	368	96.2	368	14	0	1	368	1	368	5.00E-171	603	96.2	96.2
16:79918764|79973734	mmu_circ_0014702|chr8:14726928-14778415+|ENSMUST00000133298|Dlgap2	1650	1650	94.79	1650	86	0	1	1650	1	1650	0	2571	94.79	94.79
16:79955730|79973734	mmu_circ_0014701|chr8:14726928-14743461+|ENSMUST00000133298|Dlgap2	1282	1282	94.38	1282	72	0	1	1282	1	1282	0	1969	94.38	94.38
16:82215807|82224396	mmu_circ_0014666|chr8:12632237-12641207-|ENSMUST00000000776|Tubgcp3	751	751	95.46	749	34	0	1	749	1	749	0	1195	95.21	95.21
16:83043039|83058847	mmu_circ_0014614|chr8:11785712-11800868+|ENSMUST00000110909|Arhgef7	482	482	97.08	479	14	0	1	479	1	479	0	808	96.47	96.47
16:83050847|83063511	mmu_circ_0014610|chr8:11781154-11791544+|ENSMUST00000110909|Arhgef7	507	507	97.24	507	14	0	1	507	1	507	0	859	97.24	97.24
16:84713085|84744404	mmu_circ_0014493|chr8:10474623-10507128+|ENSMUST00000110958|Myo16	890	890	92.7	890	65	0	1	890	1	890	0	1284	92.7	92.7
16:84806784|84829563	mmu_circ_0014491|chr8:10396850-10413290+|ENSMUST00000110958|Myo16	566	566	93.99	566	34	0	1	566	1	566	0	857	93.99	93.99
16:84806784|84842318	mmu_circ_0014490|chr8:10384587-10413290+|ENSMUST00000110958|Myo16	825	828	92.97	825	58	0	1	825	4	828	0	1203	92.97	92.63
16:84806784|84842321	mmu_circ_0014490|chr8:10384587-10413290+|ENSMUST00000110958|Myo16	828	828	92.99	827	58	0	2	828	2	828	0	1206	92.87	92.87
16:86652264|86652547	mmu_circ_0015034|chr8:8639205-8639489-|ENSMUST00000001319|Efnb2	284	284	97.54	284	7	0	1	284	1	284	4.00E-136	486	97.54	97.54
16:86652264|86652547	hsa_circ_0099818|chr13:107164876-107165160-|ENST00000245323.4|EFNB2	284	284	95.77	284	12	0	1	284	1	284	9.00E-128	459	95.77	95.77
17:558043|558980	mmu_circ_0004728|chr13:63116385-63117323+|ENSMUST00000170896|2010111I01Rik	938	938	92.43	938	71	0	1	938	1	938	0	1339	92.43	92.43
17:558043|574785	mmu_circ_0004729|chr13:63116385-63134549+|ENSMUST00000170896|2010111I01Rik	1105	1105	93.3	1105	74	0	1	1105	1	1105	0	1631	93.3	93.3
17:574619|610676	mmu_circ_0004730|chr13:63134382-63169645+|ENSMUST00000091560|2010111I01Rik	570	573	94.25	574	28	3	1	570	1	573	0	872	95.26	94.76
17:599906|610676	mmu_circ_0000470|chr13:63162394-63169645+|NM_028079|2010111I01Rik	403	406	92.63	407	25	3	1	403	1	406	3.00E-164	580	94.04	93.35
17:694609|728329	mmu_circ_0004733|chr13:63257905-63300859+|ENSMUST00000091560|2010111I01Rik	552	552	94.93	552	28	0	1	552	1	552	0	865	94.93	94.93
17:694609|739440	mmu_circ_0004734|chr13:63257905-63311475+|ENSMUST00000091560|2010111I01Rik	613	613	94.62	613	33	0	1	613	1	613	0	950	94.62	94.62
17:698933|739440	mmu_circ_0004735|chr13:63272300-63311475+|ENSMUST00000091560|2010111I01Rik	423	423	94.56	423	23	0	1	423	1	423	0	654	94.56	94.56
17:718534|739440	mmu_circ_0004737|chr13:63291787-63311475+|ENSMUST00000091560|2010111I01Rik	316	316	93.67	316	20	0	1	316	1	316	3.00E-132	473	93.67	93.67
17:1723406|1739364	mmu_circ_0000471|chr13:64310414-64326956-|NM_172587|Cdc14b	923	923	95.67	923	40	0	1	923	1	923	0	1483	95.67	95.67
17:5260529|5265904	mmu_circ_0004725|chr13:59886125-59893240-|ENSMUST00000071703|Zcchc6	811	820	93.24	814	46	2	4	808	4	817	0	1190	94.45	93.41
17:5514017|5548199	mmu_circ_0004721|chr13:59613684-59645812-|ENSMUST00000170555|Agtpbp1	1120	1120	93.75	1120	70	0	1	1120	1	1120	0	1681	93.75	93.75
17:5514017|5555588	mmu_circ_0004720|chr13:59609319-59645812-|ENSMUST00000170555|Agtpbp1	1218	1218	93.76	1218	76	0	1	1218	1	1218	0	1829	93.76	93.76
17:5555491|5571375	mmu_circ_0004714|chr13:59596693-59609417-|ENSMUST00000170555|Agtpbp1	1227	1224	91.73	1222	98	1	1	1222	1	1219	0	1694	91.52	91.75
17:5559657|5571375	mmu_circ_0004713|chr13:59596693-59605671-|ENSMUST00000170555|Agtpbp1	1129	1126	91.55	1124	92	1	1	1124	1	1121	0	1546	91.32	91.56
17:5563519|5571375	mmu_circ_0004712|chr13:59596693-59602063-|ENSMUST00000170555|Agtpbp1	1012	1009	90.86	1007	89	1	1	1007	1	1004	0	1347	90.61	90.88
17:5582856|5591590	mmu_circ_0004710|chr13:59575048-59583965-|ENSMUST00000022040|Agtpbp1	698	698	92.12	698	55	0	1	698	1	698	0	985	92.12	92.12
17:5582856|5606503	mmu_circ_0004704|chr13:59561829-59583965-|ENSMUST00000022040|Agtpbp1	1168	1168	92.89	1168	83	0	1	1168	1	1168	0	1698	92.89	92.89
17:5604099|5606503	mmu_circ_0004702|chr13:59561829-59563534-|ENSMUST00000022040|Agtpbp1	338	338	94.67	338	18	0	1	338	1	338	1.00E-147	525	94.67	94.67
17:6169817|6189453	mmu_circ_0004699|chr13:58960529-58979623+|ENSMUST00000079828|Ntrk2	810	810	94.07	810	48	0	1	810	1	810	0	1230	94.07	94.07
17:6169817|6211699	mmu_circ_0004698|chr13:58939156-58979623+|ENSMUST00000079828|Ntrk2	1181	1181	94.41	1181	66	0	1	1181	1	1181	0	1816	94.41	94.41
17:6187113|6189453	mmu_circ_0000468|chr13:58960529-58962916+|NM_001025074|Ntrk2	576	576	93.21	574	39	0	1	574	1	574	0	845	92.88	92.88
17:6203226|6211699	mmu_circ_0004697|chr13:58939156-58948215+|ENSMUST00000079828|Ntrk2	371	371	95.15	371	18	0	1	371	1	371	5.00E-166	586	95.15	95.15
17:6857810|6864981	mmu_circ_0004696|chr13:58293082-58300431-|ENSMUST00000058735|Ubqln1	934	934	92.41	935	69	2	1	934	1	934	0	1332	92.51	92.51
17:6857810|6871715	mmu_circ_0004693|chr13:58284542-58300431-|ENSMUST00000058735|Ubqln1	1077	1077	92.02	1078	84	2	1	1077	1	1077	0	1513	92.11	92.11
17:6862839|6864981	mmu_circ_0004695|chr13:58293082-58294875-|ENSMUST00000058735|Ubqln1	666	666	91.88	665	52	2	3	666	3	666	0	928	91.74	91.74
17:7014389|7017383	mmu_circ_0004687|chr13:58131773-58134703-|ENSMUST00000160860|Klhl3	267	267	94.25	261	15	0	7	267	7	267	5.00E-110	399	92.13	92.13
17:8177378|8233163	hsa_circ_0128033|chr5:135583158-135651467-|ENST00000513104.1|TRPC7	1064	1064	91.35	1064	92	0	1	1064	1	1064	0	1456	91.35	91.35
17:9313519|9314164	mmu_circ_0000467|chr13:56205662-56206356-|NM_001159513|H2afy	305	305	95.41	305	14	0	1	305	1	305	4.00E-136	486	95.41	95.41
17:9562562|9563460	mmu_circ_0004678|chr13:55696065-55696975+|ENSMUST00000109905|Tmed9	273	273	94.14	273	16	0	1	273	1	273	5.00E-115	416	94.14	94.14
17:9611269|9614622	hsa_circ_0002972|chr5:176963358-176966148-|NR_024019|FAM193B	863	866	90.73	863	77	2	4	863	4	866	0	1147	90.85	90.53
17:9858124|9861877	hsa_circ_0075168|chr5:176696602-176707835+|NM_022455|NSD1	589	589	90.66	589	55	0	1	589	1	589	0	784	90.66	90.66
17:9875749|9929565	mmu_circ_0004673|chr13:55335255-55384143+|ENSMUST00000099490|Nsd1	3832	3838	91.58	3848	298	9	1	3832	1	3838	0	5288	92.41	92.26
17:9912158|9914708	mmu_circ_0004674|chr13:55346878-55349438+|ENSMUST00000099490|Nsd1	2551	2560	90.73	2567	215	6	1	2551	1	2560	0	3400	91.96	91.64
17:9912158|9929565	mmu_circ_0000465|chr13:55335255-55349438+|NM_008739|Nsd1	2860	2869	91.41	2876	224	7	1	2860	1	2869	0	3921	92.48	92.19
17:9920618|9929565	mmu_circ_0004671|chr13:55335255-55340223+|ENSMUST00000099490|Nsd1	309	309	97.09	309	9	0	1	309	1	309	1.00E-146	521	97.09	97.09
17:9920618|9929565	hsa_circ_0075157|chr5:176618884-176631293+|NM_022455|NSD1	309	309	92.88	309	22	0	1	309	1	309	6.00E-125	449	92.88	92.88
17:10492525|10503636	hsa_circ_0128647|chr5:175915951-175927147+|ENST00000261942.6|FAF2	888	888	90.62	885	83	0	4	888	4	888	0	1175	90.32	90.32
17:10496991|10503636	hsa_circ_0128646|chr5:175915951-175923664+|ENST00000261942.6|FAF2	572	572	91.74	569	47	0	4	572	4	572	0	791	91.26	91.26
17:12322146|12352876	mmu_circ_0004646|chr13:52982609-53014635-|ENSMUST00000021913|Auh	393	393	92.37	393	30	0	1	393	1	393	3.00E-158	560	92.37	92.37
17:13746280|13762256	mmu_circ_0004642|chr13:51556686-51578314-|ENSMUST00000021898|Shc3	417	417	95.92	417	17	0	1	417	1	417	0	676	95.92	95.92
17:15966233|15967635	mmu_circ_0004633|chr13:49196331-49198331-|ENSMUST00000091623|Wnk2	394	394	93.91	394	24	0	1	394	1	394	9.00E-169	595	93.91	93.91
17:15966233|15973389	mmu_circ_0000463|chr13:49190709-49198331-|NM_029361|Wnk2	552	552	94.57	552	30	0	1	552	1	552	0	854	94.57	94.57
17:15966233|15978144	mmu_circ_0004632|chr13:49186185-49198331-|ENSMUST00000091623|Wnk2	861	861	94.77	861	45	0	1	861	1	861	0	1341	94.77	94.77
17:15985504|15989064	mmu_circ_0004631|chr13:49177272-49180910-|ENSMUST00000091623|Wnk2	492	492	94.89	489	25	0	4	492	4	492	0	765	94.31	94.31
[truncated: 3,672 more rows]
