# Supplementary material for: Deep Sequencing of the Rat MCAO Cortexes Reveals Crucial circRNAs Involved in Early Stroke Events and Their Regulatory Networks
Source: Neural Plast. 2021 Nov 24;2021:9942537. doi: 10.1155/2021/9942537 (PMC8635952; doi:10.1155/2021/9942537)
Supplement: Supplementary Materials — The following are available online. Figure S1: distribution of circRNA reads. Figure S2: tissue enrichment of select genes. Table S1: neurobehavioral scores and performance of the selected rats in the MCAO group and sham group. Table S2: summary of the mapping data from the cortex tissue. Table S3: circRNA_known. Table S4: circRNA_newname. Table S5: DE-circRNAs. Table S6: Biological_Process_enrich. Table S7: Molecular_Function_enrich. Table S8: Cellular_Component_enrich. Table S9: KEGG_pathway_enrich. Table S10: cyto-scape_circRNA-miRNA-mRNA. Table S11: expression of select mRNAs. [file 9942537.f1.zip › Table S4 circRNA_newname.txt]

#New_ID	circRNA_ID	circRNA_chr	circRNA_start	circRNA_end	Source_gene_id	Symbol	Source_gene_start	Source_gene_end	geneLength
circ_Pcmt1_1	1:1742558|1750895	1	1742558	1750895	ENSRNOG00000014330	Pcmt1	1736276	1767618	449
circ_Lats1_1	1:1795668|1796141	1	1795668	1796141	ENSRNOG00000014916	Lats1	1784078	1817310	474
circ_Lats1_2	1:1795668|1807003	1	1795668	1807003	ENSRNOG00000014916	Lats1	1784078	1817310	2719
circ_Lats1_3	1:1802693|1807003	1	1802693	1807003	ENSRNOG00000014916	Lats1	1784078	1817310	2097
circ_Katna1_1	1:1841452|1843935	1	1841452	1843935	ENSRNOG00000014996	Katna1	1825872	1867787	333
circ_Katna1_2	1:1841452|1846589	1	1841452	1846589	ENSRNOG00000014996	Katna1	1825872	1867787	514
circ_Katna1_3	1:1841452|1852202	1	1841452	1852202	ENSRNOG00000014996	Katna1	1825872	1867787	636
circ_Katna1_4	1:1841452|1856205	1	1841452	1856205	ENSRNOG00000014996	Katna1	1825872	1867787	901
circ_Katna1_5	1:1841452|1864419	1	1841452	1864419	ENSRNOG00000014996	Katna1	1825872	1867787	1028
circ_Katna1_6	1:1841452|1865962	1	1841452	1865962	ENSRNOG00000014996	Katna1	1825872	1867787	1290
circ_Katna1_7	1:1843778|1854917	1	1843778	1854917	ENSRNOG00000014996	Katna1	1825872	1867787	567
circ_Katna1_8	1:1846409|1854917	1	1846409	1854917	ENSRNOG00000014996	Katna1	1825872	1867787	409
circ_Katna1_9	1:1846409|1856205	1	1846409	1856205	ENSRNOG00000014996	Katna1	1825872	1867787	568
circ_Ginm1_1	1:1872471|1876206	1	1872471	1876206	ENSRNOG00000015239	Ginm1	1870388	1885981	455
circ_Ppil4_1	1:1901431|1906299	1	1901431	1906299	ENSRNOG00000015552	Ppil4	1897338	1929763	608
circ_Ust_1	1:2425879|2452054	1	2425879	2452054	ENSRNOG00000016381	Ust	2333778	2627747	390
circ_Sash1_1	1:2817539|2846138	1	2817539	2846138	ENSRNOG00000013160	Sash1	2782864	2846200	436
circ_intergenic_1	1:2817539|2910994	1	2817539	2910994	n/a	n/a	--	--	93456
circ_intergenic_2	1:2839790|2849731	1	2839790	2849731	n/a	n/a	--	--	9942
circ_intergenic_3	1:2839790|2876267	1	2839790	2876267	n/a	n/a	--	--	36478
circ_intergenic_4	1:2839790|2910994	1	2839790	2910994	n/a	n/a	--	--	71205
circ_intergenic_5	1:2843547|2910994	1	2843547	2910994	n/a	n/a	--	--	67448
circ_intergenic_6	1:3022731|3023309	1	3022731	3023309	n/a	n/a	--	--	579
circ_Stxbp5_1	1:3890868|3949063	1	3890868	3949063	ENSRNOG00000013351	Stxbp5	3858909	4011511	1715
circ_Stxbp5_2	1:3900408|3902597	1	3900408	3902597	ENSRNOG00000013351	Stxbp5	3858909	4011511	278
circ_Stxbp5_3	1:3900408|3920698	1	3900408	3920698	ENSRNOG00000013351	Stxbp5	3858909	4011511	1163
circ_Stxbp5_4	1:3900408|3943683	1	3900408	3943683	ENSRNOG00000013351	Stxbp5	3858909	4011511	1450
circ_Stxbp5_5	1:3900408|3949063	1	3900408	3949063	ENSRNOG00000013351	Stxbp5	3858909	4011511	1649
circ_Stxbp5_6	1:3908641|3949063	1	3908641	3949063	ENSRNOG00000013351	Stxbp5	3858909	4011511	1371
circ_Stxbp5_7	1:3914894|3949063	1	3914894	3949063	ENSRNOG00000013351	Stxbp5	3858909	4011511	971
circ_Stxbp5_8	1:3919308|3949063	1	3919308	3949063	ENSRNOG00000013351	Stxbp5	3858909	4011511	714
circ_Stxbp5_9	1:3932429|3949063	1	3932429	3949063	ENSRNOG00000013351	Stxbp5	3858909	4011511	486
circ_Stxbp5_10	1:3941650|3949063	1	3941650	3949063	ENSRNOG00000013351	Stxbp5	3858909	4011511	407
circ_Stxbp5_11	1:3941650|3964233	1	3941650	3964233	ENSRNOG00000013351	Stxbp5	3858909	4011511	508
circ_Grm1_1	1:4785926|4786856	1	4785926	4786856	ENSRNOG00000014290	Grm1	4753144	5165859	931
circ_Grm1_2	1:4785926|4802195	1	4785926	4802195	ENSRNOG00000014290	Grm1	4753144	5165859	1058
circ_Grm1_3	1:4785926|4810517	1	4785926	4810517	ENSRNOG00000014290	Grm1	4753144	5165859	1227
circ_Grm1_4	1:4785926|4815974	1	4785926	4815974	ENSRNOG00000014290	Grm1	4753144	5165859	1474
circ_Grm1_5	1:5027763|5028012	1	5027763	5028012	ENSRNOG00000014290	Grm1	4753144	5165859	250
circ_intergenic_7	1:5210582|5211618	1	5210582	5211618	n/a	n/a	--	--	1037
circ_Shprh_1	1:5242330|5242982	1	5242330	5242982	ENSRNOG00000014450	Shprh	5240180	5313054	653
circ_Shprh_2	1:5263133|5276268	1	5263133	5276268	ENSRNOG00000014450	Shprh	5240180	5313054	616
circ_Shprh_3	1:5263133|5277138	1	5263133	5277138	ENSRNOG00000014450	Shprh	5240180	5313054	790
circ_Shprh_4	1:5269856|5289623	1	5269856	5289623	ENSRNOG00000014450	Shprh	5240180	5313054	1403
circ_Shprh_5	1:5269856|5306070	1	5269856	5306070	ENSRNOG00000014450	Shprh	5240180	5313054	1762
circ_Utrn_1	1:6462827|6467936	1	6462827	6467936	ENSRNOG00000011058	Utrn	6451810	6970040	602
circ_Utrn_2	1:6481275|6501135	1	6481275	6501135	ENSRNOG00000011058	Utrn	6451810	6970040	574
circ_Utrn_3	1:6494975|6514414	1	6494975	6514414	ENSRNOG00000011058	Utrn	6451810	6970040	725
circ_Utrn_4	1:6514213|6613874	1	6514213	6613874	ENSRNOG00000011058	Utrn	6451810	6970040	1355
circ_Utrn_5	1:6521963|6546490	1	6521963	6546490	ENSRNOG00000011058	Utrn	6451810	6970040	693
circ_Utrn_6	1:6521963|6601608	1	6521963	6601608	ENSRNOG00000011058	Utrn	6451810	6970040	980
circ_Utrn_7	1:6534185|6546490	1	6534185	6546490	ENSRNOG00000011058	Utrn	6451810	6970040	556
circ_Utrn_8	1:6534185|6575208	1	6534185	6575208	ENSRNOG00000011058	Utrn	6451810	6970040	686
circ_Utrn_9	1:6534185|6601608	1	6534185	6601608	ENSRNOG00000011058	Utrn	6451810	6970040	843
circ_Utrn_10	1:6534185|6613874	1	6534185	6613874	ENSRNOG00000011058	Utrn	6451810	6970040	1016
circ_Utrn_11	1:6546222|6601608	1	6546222	6601608	ENSRNOG00000011058	Utrn	6451810	6970040	556
circ_Utrn_12	1:6575079|6613874	1	6575079	6613874	ENSRNOG00000011058	Utrn	6451810	6970040	460
circ_Utrn_13	1:6601452|6613874	1	6601452	6613874	ENSRNOG00000011058	Utrn	6451810	6970040	330
circ_Utrn_14	1:6702976|6745333	1	6702976	6745333	ENSRNOG00000011058	Utrn	6451810	6970040	1237
circ_Utrn_15	1:6754054|6800344	1	6754054	6800344	ENSRNOG00000011058	Utrn	6451810	6970040	2850
circ_Utrn_16	1:6774742|6787669	1	6774742	6787669	ENSRNOG00000011058	Utrn	6451810	6970040	1083
circ_Utrn_17	1:6775974|6800344	1	6775974	6800344	ENSRNOG00000011058	Utrn	6451810	6970040	1281
circ_Utrn_18	1:6779795|6783051	1	6779795	6783051	ENSRNOG00000011058	Utrn	6451810	6970040	486
circ_Utrn_19	1:6804365|6816920	1	6804365	6816920	ENSRNOG00000011058	Utrn	6451810	6970040	805
circ_Utrn_20	1:6804365|6824947	1	6804365	6824947	ENSRNOG00000011058	Utrn	6451810	6970040	1315
circ_Utrn_21	1:6810305|6819230	1	6810305	6819230	ENSRNOG00000011058	Utrn	6451810	6970040	670
circ_Utrn_22	1:6810305|6829781	1	6810305	6829781	ENSRNOG00000011058	Utrn	6451810	6970040	1429
circ_Utrn_23	1:6824828|6829781	1	6824828	6829781	ENSRNOG00000011058	Utrn	6451810	6970040	657
circ_Utrn_24	1:6826353|6829781	1	6826353	6829781	ENSRNOG00000011058	Utrn	6451810	6970040	537
circ_Utrn_25	1:6827559|6829781	1	6827559	6829781	ENSRNOG00000011058	Utrn	6451810	6970040	386
circ_intergenic_8	1:7684958|7708198	1	7684958	7708198	n/a	n/a	--	--	23241
circ_Pex3_1	1:7698480|7708198	1	7698480	7708198	ENSRNOG00000015660	Pex3	7685338	7726401	607
circ_Aig1_1	1:7961776|7973865	1	7961776	7973865	ENSRNOG00000010753	Aig1	7816838	8038665	12090
circ_Aig1_2	1:7961776|7976859	1	7961776	7976859	ENSRNOG00000010753	Aig1	7816838	8038665	15084
circ_Aig1_3	1:7961776|7999779	1	7961776	7999779	ENSRNOG00000010753	Aig1	7816838	8038665	38004
circ_Aig1_4	1:7961776|8006580	1	7961776	8006580	ENSRNOG00000010753	Aig1	7816838	8038665	44805
circ_Aig1_5	1:7973047|7973865	1	7973047	7973865	ENSRNOG00000010753	Aig1	7816838	8038665	819
circ_Aig1_6	1:7973764|7976859	1	7973764	7976859	ENSRNOG00000010753	Aig1	7816838	8038665	3096
circ_Aig1_7	1:7973764|8006580	1	7973764	8006580	ENSRNOG00000010753	Aig1	7816838	8038665	32817
circ_intergenic_9	1:8155766|8159996	1	8155766	8159996	n/a	n/a	--	--	4231
circ_intergenic_10	1:8155769|8159996	1	8155769	8159996	n/a	n/a	--	--	4228
circ_intergenic_11	1:8155769|8177205	1	8155769	8177205	n/a	n/a	--	--	21437
circ_intergenic_12	1:8155769|8178090	1	8155769	8178090	n/a	n/a	--	--	22322
circ_Adgrg6_1	1:8654486|8656474	1	8654486	8656474	ENSRNOG00000011411	Adgrg6	8593075	8751198	966
circ_Vta1_1	1:8846801|8860029	1	8846801	8860029	ENSRNOG00000011540	Vta1	8830411	8878244	408
circ_Vta1_2	1:8856235|8860029	1	8856235	8860029	ENSRNOG00000011540	Vta1	8830411	8878244	299
circ_intergenic_13	1:8912859|8921809	1	8912859	8921809	n/a	n/a	--	--	8951
circ_Mcc_1	1:12054554|12077227	1	12054554	12077227	ENSRNOG00000062232	Mcc	12006660	12128845	22674
circ_Mcc_2	1:12057747|12077227	1	12057747	12077227	ENSRNOG00000062232	Mcc	12006660	12128845	19481
circ_intergenic_14	1:12086530|12128849	1	12086530	12128849	n/a	n/a	--	--	42320
circ_intergenic_15	1:12086530|12134025	1	12086530	12134025	n/a	n/a	--	--	47496
circ_intergenic_16	1:12086530|12158667	1	12086530	12158667	n/a	n/a	--	--	72138
circ_Mcc_3	1:12098614|12099341	1	12098614	12099341	ENSRNOG00000062232	Mcc	12006660	12128845	728
circ_intergenic_17	1:12128638|12134025	1	12128638	12134025	n/a	n/a	--	--	5388
circ_intergenic_18	1:12128638|12158667	1	12128638	12158667	n/a	n/a	--	--	30030
circ_Heca_1	1:13039482|13043290	1	13039482	13043290	ENSRNOG00000060972	Heca	13036909	13050644	1180
circ_Reps1_1	1:13262070|13268495	1	13262070	13268495	ENSRNOG00000059224	Reps1	13212324	13298347	982
circ_Reps1_2	1:13262070|13280169	1	13262070	13280169	ENSRNOG00000059224	Reps1	13212324	13298347	1185
circ_Nhsl1_1	1:13642747|13682276	1	13642747	13682276	ENSRNOG00000060603	Nhsl1	13595295	13705396	471
circ_Nhsl1_2	1:13666192|13682276	1	13666192	13682276	ENSRNOG00000060603	Nhsl1	13595295	13705396	318
circ_Nhsl1_3	1:13666192|13687194	1	13666192	13687194	ENSRNOG00000060603	Nhsl1	13595295	13705396	450
circ_Nhsl1_4	1:13696687|13704515	1	13696687	13704515	ENSRNOG00000060603	Nhsl1	13595295	13705396	3847
circ_Nhsl1_5	1:13696687|13704812	1	13696687	13704812	ENSRNOG00000060603	Nhsl1	13595295	13705396	4144
circ_Arfgef3_1	1:13846404|13850915	1	13846404	13850915	ENSRNOG00000011460	Arfgef3	13838707	13915594	472
circ_Arfgef3_2	1:13849355|13850800	1	13849355	13850800	ENSRNOG00000011460	Arfgef3	13838707	13915594	1446
circ_Arfgef3_3	1:13865853|13880234	1	13865853	13880234	ENSRNOG00000011460	Arfgef3	13838707	13915594	728
circ_Map3k5_1	1:15474913|15494771	1	15474913	15494771	ENSRNOG00000031700	Map3k5	15412603	15613746	805
circ_Map3k5_2	1:15474913|15526167	1	15474913	15526167	ENSRNOG00000031700	Map3k5	15412603	15613746	1232
circ_Map3k5_3	1:15474913|15567557	1	15474913	15567557	ENSRNOG00000031700	Map3k5	15412603	15613746	1964
circ_Map3k5_4	1:15488392|15494771	1	15488392	15494771	ENSRNOG00000031700	Map3k5	15412603	15613746	641
circ_Map3k5_5	1:15488392|15514085	1	15488392	15514085	ENSRNOG00000031700	Map3k5	15412603	15613746	754
circ_Map3k5_6	1:15488392|15526167	1	15488392	15526167	ENSRNOG00000031700	Map3k5	15412603	15613746	1068
circ_Map3k5_7	1:15488392|15535314	1	15488392	15535314	ENSRNOG00000031700	Map3k5	15412603	15613746	1176
circ_Map3k5_8	1:15488392|15551204	1	15488392	15551204	ENSRNOG00000031700	Map3k5	15412603	15613746	1401
circ_Map3k5_9	1:15488392|15567557	1	15488392	15567557	ENSRNOG00000031700	Map3k5	15412603	15613746	1800
circ_Map3k5_10	1:15488392|15577134	1	15488392	15577134	ENSRNOG00000031700	Map3k5	15412603	15613746	1906
circ_Map3k5_11	1:15513973|15526167	1	15513973	15526167	ENSRNOG00000031700	Map3k5	15412603	15613746	427
circ_Map3k5_12	1:15513973|15535314	1	15513973	15535314	ENSRNOG00000031700	Map3k5	15412603	15613746	535
circ_Map3k5_13	1:15513973|15551204	1	15513973	15551204	ENSRNOG00000031700	Map3k5	15412603	15613746	760
circ_Map3k5_14	1:15513973|15567557	1	15513973	15567557	ENSRNOG00000031700	Map3k5	15412603	15613746	1159
circ_Map3k5_15	1:15523540|15535314	1	15523540	15535314	ENSRNOG00000031700	Map3k5	15412603	15613746	422
circ_Map3k5_16	1:15523540|15551204	1	15523540	15551204	ENSRNOG00000031700	Map3k5	15412603	15613746	647
circ_Map3k5_17	1:15566878|15591551	1	15566878	15591551	ENSRNOG00000031700	Map3k5	15412603	15613746	1075
circ_Map3k5_18	1:15583115|15591551	1	15583115	15591551	ENSRNOG00000031700	Map3k5	15412603	15613746	546
circ_Map3k5_19	1:15597892|15605021	1	15597892	15605021	ENSRNOG00000031700	Map3k5	15412603	15613746	536
circ_Map7_1	1:15700343|15716638	1	15700343	15716638	ENSRNOG00000012701	Map7	15620653	15748203	459
circ_Map7_2	1:15715367|15716638	1	15715367	15716638	ENSRNOG00000012701	Map7	15620653	15748203	282
circ_Map7_3	1:15715367|15720844	1	15715367	15720844	ENSRNOG00000012701	Map7	15620653	15748203	393
circ_Map7_4	1:15715367|15731805	1	15715367	15731805	ENSRNOG00000012701	Map7	15620653	15748203	632
circ_Pde7b_1	1:15901237|15913213	1	15901237	15913213	ENSRNOG00000013436	Pde7b	15893533	16203909	415
circ_Pde7b_2	1:15904769|15913213	1	15904769	15913213	ENSRNOG00000013436	Pde7b	15893533	16203909	334
circ_Pde7b_3	1:15913122|15932088	1	15913122	15932088	ENSRNOG00000013436	Pde7b	15893533	16203909	637
circ_Pde7b_4	1:15913285|15925319	1	15913285	15925319	ENSRNOG00000013436	Pde7b	15893533	16203909	12035
circ_Pde7b_5	1:15922150|15925319	1	15922150	15925319	ENSRNOG00000013436	Pde7b	15893533	16203909	3170
circ_Pde7b_6	1:15922582|15932088	1	15922582	15932088	ENSRNOG00000013436	Pde7b	15893533	16203909	545
circ_intergenic_19	1:16276798|16287703	1	16276798	16287703	n/a	n/a	--	--	10906
circ_intergenic_20	1:16477969|16530121	1	16477969	16530121	n/a	n/a	--	--	52153
circ_Ahi1_1	1:16487088|16530121	1	16487088	16530121	ENSRNOG00000013969	Ahi1	16478127	16601769	1672
circ_Ahi1_2	1:16487088|16561994	1	16487088	16561994	ENSRNOG00000013969	Ahi1	16478127	16601769	1728
circ_Ahi1_3	1:16492929|16503517	1	16492929	16503517	ENSRNOG00000013969	Ahi1	16478127	16601769	852
circ_Ahi1_4	1:16492929|16520127	1	16492929	16520127	ENSRNOG00000013969	Ahi1	16478127	16601769	1079
circ_Ahi1_5	1:16492929|16530121	1	16492929	16530121	ENSRNOG00000013969	Ahi1	16478127	16601769	1200
circ_Ahi1_6	1:16492929|16561994	1	16492929	16561994	ENSRNOG00000013969	Ahi1	16478127	16601769	1256
circ_Ahi1_7	1:16499951|16530121	1	16499951	16530121	ENSRNOG00000013969	Ahi1	16478127	16601769	739
circ_Ahi1_8	1:16499951|16561994	1	16499951	16561994	ENSRNOG00000013969	Ahi1	16478127	16601769	795
circ_Ahi1_9	1:16514097|16530121	1	16514097	16530121	ENSRNOG00000013969	Ahi1	16478127	16601769	348
circ_Ahi1_10	1:16514097|16561994	1	16514097	16561994	ENSRNOG00000013969	Ahi1	16478127	16601769	404
circ_Hbs1l_1	1:16827565|16830659	1	16827565	16830659	ENSRNOG00000014531	Hbs1l	16819170	16896219	309
circ_Hbs1l_2	1:16830660|16831852	1	16830660	16831852	ENSRNOG00000014531	Hbs1l	16819170	16896219	1193
circ_Hbs1l_3	1:16859047|16873397	1	16859047	16873397	ENSRNOG00000014531	Hbs1l	16819170	16896219	14351
circ_Hbs1l_4	1:16859047|16875754	1	16859047	16875754	ENSRNOG00000014531	Hbs1l	16819170	16896219	16708
circ_Hbs1l_5	1:16859047|16879498	1	16859047	16879498	ENSRNOG00000014531	Hbs1l	16819170	16896219	20452
circ_Hbs1l_6	1:16859047|16895763	1	16859047	16895763	ENSRNOG00000014531	Hbs1l	16819170	16896219	36717
circ_Hbs1l_7	1:16859047|16896071	1	16859047	16896071	ENSRNOG00000014531	Hbs1l	16819170	16896219	37025
circ_intergenic_21	1:16859047|16896920	1	16859047	16896920	n/a	n/a	--	--	37874
circ_Themis_1	1:17280654|17281705	1	17280654	17281705	ENSRNOG00000014979	Themis	17171631	17378047	1052
circ_Ptprk_1	1:17536371|17554677	1	17536371	17554677	ENSRNOG00000047605	Ptprk	17446417	18058055	729
circ_Ptprk_2	1:17536371|17560520	1	17536371	17560520	ENSRNOG00000047605	Ptprk	17446417	18058055	1032
circ_Ptprk_3	1:17549813|17560520	1	17549813	17560520	ENSRNOG00000047605	Ptprk	17446417	18058055	721
circ_Ptprk_4	1:17740072|17740365	1	17740072	17740365	ENSRNOG00000047605	Ptprk	17446417	18058055	294
circ_Ptprk_5	1:17740072|17769354	1	17740072	17769354	ENSRNOG00000047605	Ptprk	17446417	18058055	395
circ_Ptprk_6	1:17740072|17769428	1	17740072	17769428	ENSRNOG00000047605	Ptprk	17446417	18058055	469
circ_Ptprk_7	1:17769254|17789789	1	17769254	17789789	ENSRNOG00000047605	Ptprk	17446417	18058055	373
circ_Ptprk_8	1:17769254|17854280	1	17769254	17854280	ENSRNOG00000047605	Ptprk	17446417	18058055	645
circ_Ptprk_9	1:17854009|17854280	1	17854009	17854280	ENSRNOG00000047605	Ptprk	17446417	18058055	272
circ_Ptprk_10	1:17854009|17913924	1	17854009	17913924	ENSRNOG00000047605	Ptprk	17446417	18058055	395
circ_Lama2_1	1:18742523|18760556	1	18742523	18760556	ENSRNOG00000011134	Lama2	18491384	19143269	828
circ_Lama2_2	1:19047797|19126983	1	19047797	19126983	ENSRNOG00000011134	Lama2	18491384	19143269	2550
circ_Arhgap18_1	1:19238441|19270933	1	19238441	19270933	ENSRNOG00000011245	Arhgap18	19227121	19376301	794
circ_Arhgap18_2	1:19287032|19302245	1	19287032	19302245	ENSRNOG00000011245	Arhgap18	19227121	19376301	679
circ_intergenic_22	1:20001797|20047889	1	20001797	20047889	n/a	n/a	--	--	46093
circ_intergenic_23	1:20001797|20081200	1	20001797	20081200	n/a	n/a	--	--	79404
circ_intergenic_24	1:20022792|20047889	1	20022792	20047889	n/a	n/a	--	--	25098
circ_intergenic_25	1:20022792|20064171	1	20022792	20064171	n/a	n/a	--	--	41380
circ_intergenic_26	1:20022792|20072803	1	20022792	20072803	n/a	n/a	--	--	50012
circ_intergenic_27	1:20022792|20081200	1	20022792	20081200	n/a	n/a	--	--	58409
circ_L3mbtl3_1	1:20059491|20072803	1	20059491	20072803	ENSRNOG00000011720	L3mbtl3	20022793	20097099	492
circ_intergenic_28	1:20893994|20901274	1	20893994	20901274	n/a	n/a	--	--	7281
circ_intergenic_29	1:20893994|20903369	1	20893994	20903369	n/a	n/a	--	--	9376
circ_intergenic_30	1:20893994|20903624	1	20893994	20903624	n/a	n/a	--	--	9631
circ_intergenic_31	1:20945434|20962540	1	20945434	20962540	n/a	n/a	--	--	17107
circ_intergenic_32	1:20945434|20984384	1	20945434	20984384	n/a	n/a	--	--	38951
circ_intergenic_33	1:20961258|20962540	1	20961258	20962540	n/a	n/a	--	--	1283
circ_Akap7_1	1:21142145|21155886	1	21142145	21155886	ENSRNOG00000013202	Akap7	21141970	21263850	13742
circ_Akap7_2	1:21142145|21164430	1	21142145	21164430	ENSRNOG00000013202	Akap7	21141970	21263850	585
circ_Akap7_3	1:21142145|21191938	1	21142145	21191938	ENSRNOG00000013202	Akap7	21141970	21263850	49794
circ_Akap7_4	1:21142145|21211619	1	21142145	21211619	ENSRNOG00000013202	Akap7	21141970	21263850	846
circ_Akap7_5	1:21149313|21164430	1	21149313	21164430	ENSRNOG00000013202	Akap7	21141970	21263850	453
circ_Akap7_6	1:21149313|21211619	1	21149313	21211619	ENSRNOG00000013202	Akap7	21141970	21263850	714
circ_Akap7_7	1:21155684|21211619	1	21155684	21211619	ENSRNOG00000013202	Akap7	21141970	21263850	55936
circ_Akap7_8	1:21155741|21211619	1	21155741	21211619	ENSRNOG00000013202	Akap7	21141970	21263850	55879
circ_Akap7_9	1:21160905|21164430	1	21160905	21164430	ENSRNOG00000013202	Akap7	21141970	21263850	298
circ_Akap7_10	1:21160905|21211619	1	21160905	21211619	ENSRNOG00000013202	Akap7	21141970	21263850	559
circ_intergenic_34	1:21211472|21264739	1	21211472	21264739	n/a	n/a	--	--	53268
circ_intergenic_35	1:21263654|21264739	1	21263654	21264739	n/a	n/a	--	--	1086
circ_Med23_1	1:21549835|21562742	1	21549835	21562742	ENSRNOG00000013422	Med23	21539765	21586910	1902
circ_Med23_2	1:21556124|21561189	1	21556124	21561189	ENSRNOG00000013422	Med23	21539765	21586910	854
circ_Med23_3	1:21557662|21561189	1	21557662	21561189	ENSRNOG00000013422	Med23	21539765	21586910	679
circ_Med23_4	1:21557662|21562742	1	21557662	21562742	ENSRNOG00000013422	Med23	21539765	21586910	880
circ_Med23_5	1:21561046|21562742	1	21561046	21562742	ENSRNOG00000013422	Med23	21539765	21586910	345
circ_Enpp1_1	1:21794126|21799214	1	21794126	21799214	ENSRNOG00000013994	Enpp1	21748261	21813371	450
circ_Moxd1_1	1:22142947|22150893	1	22142947	22150893	ENSRNOG00000015321	Moxd1	22124495	22206505	845
circ_Moxd1_2	1:22178143|22184400	1	22178143	22184400	ENSRNOG00000015321	Moxd1	22124495	22206505	399
circ_Slc18b1_1	1:22707360|22707595	1	22707360	22707595	ENSRNOG00000016371	Slc18b1	22705916	22748422	144
circ_Slc18b1_2	1:22716588|22735761	1	22716588	22735761	ENSRNOG00000016371	Slc18b1	22705916	22748422	544
circ_Slc18b1_3	1:22716588|22737566	1	22716588	22737566	ENSRNOG00000016371	Slc18b1	22705916	22748422	618
circ_Slc18b1_4	1:22716588|22738713	1	22716588	22738713	ENSRNOG00000016371	Slc18b1	22705916	22748422	714
circ_Slc18b1_5	1:22725080|22738713	1	22725080	22738713	ENSRNOG00000016371	Slc18b1	22705916	22748422	475
circ_Slc18b1_6	1:22735614|22738713	1	22735614	22738713	ENSRNOG00000016371	Slc18b1	22705916	22748422	318
circ_intergenic_36	1:22784202|22809085	1	22784202	22809085	n/a	n/a	--	--	24884
circ_intergenic_37	1:22799328|22809085	1	22799328	22809085	n/a	n/a	--	--	9758
circ_Eya4_1	1:23409410|23430444	1	23409410	23430444	ENSRNOG00000016627	Eya4	23409408	23610164	818
circ_Eya4_2	1:23409410|23458064	1	23409410	23458064	ENSRNOG00000016627	Eya4	23409408	23610164	1129
circ_Eya4_3	1:23423041|23458064	1	23423041	23458064	ENSRNOG00000016627	Eya4	23409408	23610164	911
circ_Tbpl1_1	1:23995884|24002194	1	23995884	24002194	ENSRNOG00000011114	Tbpl1	23977688	24002506	732
circ_Slc2a12_1	1:24014465|24037722	1	24014465	24037722	ENSRNOG00000011161	Slc2a12	24003625	24056373	1597
circ_Slc2a12_2	1:24036382|24037722	1	24036382	24037722	ENSRNOG00000011161	Slc2a12	24003625	24056373	1341
circ_Clvs2_1	1:25213450|25284394	1	25213450	25284394	ENSRNOG00000012122	Clvs2	25173242	25296927	70945
circ_Clvs2_2	1:25213478|25284394	1	25213478	25284394	ENSRNOG00000012122	Clvs2	25173242	25296927	70917
circ_Clvs2_3	1:25216049|25274635	1	25216049	25274635	ENSRNOG00000012122	Clvs2	25173242	25296927	286
circ_Clvs2_4	1:25216049|25284394	1	25216049	25284394	ENSRNOG00000012122	Clvs2	25173242	25296927	507
circ_Clvs2_5	1:25257249|25284394	1	25257249	25284394	ENSRNOG00000012122	Clvs2	25173242	25296927	27146
circ_Clvs2_6	1:25257339|25284394	1	25257339	25284394	ENSRNOG00000012122	Clvs2	25173242	25296927	27056
circ_Clvs2_7	1:25274525|25284394	1	25274525	25284394	ENSRNOG00000012122	Clvs2	25173242	25296927	332
circ_Trdn_1	1:25767968|25787662	1	25767968	25787662	ENSRNOG00000012609	Trdn	25403390	25839345	572
circ_Nkain2_1	1:27476375|27562055	1	27476375	27562055	ENSRNOG00000029608	Nkain2	27476375	28159290	289
circ_Nkain2_2	1:27936932|27937132	1	27936932	27937132	ENSRNOG00000029608	Nkain2	27476375	28159290	201
circ_Nkain2_3	1:27936932|27941577	1	27936932	27941577	ENSRNOG00000029608	Nkain2	27476375	28159290	4646
circ_intergenic_38	1:28226117|28262294	1	28226117	28262294	n/a	n/a	--	--	36178
circ_Rnf217_1	1:28362167|28375861	1	28362167	28375861	ENSRNOG00000013323	Rnf217	28301922	28390837	399
circ_Rnf217_2	1:28362167|28386980	1	28362167	28386980	ENSRNOG00000013323	Rnf217	28301922	28390837	601
circ_intergenic_39	1:28362167|28390987	1	28362167	28390987	n/a	n/a	--	--	28821
circ_intergenic_40	1:28362167|28391305	1	28362167	28391305	n/a	n/a	--	--	29139
circ_intergenic_41	1:28375697|28391305	1	28375697	28391305	n/a	n/a	--	--	15609
circ_intergenic_42	1:28386779|28391305	1	28386779	28391305	n/a	n/a	--	--	4527
circ_Tpd52l1_1	1:28544014|28551527	1	28544014	28551527	ENSRNOG00000021478	Tpd52l1	28454966	28576553	265
circ_Tpd52l1_2	1:28544014|28564288	1	28544014	28564288	ENSRNOG00000021478	Tpd52l1	28454966	28576553	367
circ_Ncoa7_1	1:29249555|29265220	1	29249555	29265220	ENSRNOG00000014004	Ncoa7	29225707	29385199	15666
circ_Ncoa7_2	1:29249555|29295801	1	29249555	29295801	ENSRNOG00000014004	Ncoa7	29225707	29385199	335
circ_Ncoa7_3	1:29261066|29295801	1	29261066	29295801	ENSRNOG00000014004	Ncoa7	29225707	29385199	34736
circ_Ncoa7_4	1:29265125|29295801	1	29265125	29295801	ENSRNOG00000014004	Ncoa7	29225707	29385199	30677
circ_Ncoa7_5	1:29319344|29369105	1	29319344	29369105	ENSRNOG00000014004	Ncoa7	29225707	29385199	1973
circ_Ncoa7_6	1:29322017|29330449	1	29322017	29330449	ENSRNOG00000014004	Ncoa7	29225707	29385199	1576
circ_Ncoa7_7	1:29322017|29331518	1	29322017	29331518	ENSRNOG00000014004	Ncoa7	29225707	29385199	1745
circ_Ncoa7_8	1:29322017|29369105	1	29322017	29369105	ENSRNOG00000014004	Ncoa7	29225707	29385199	1893
circ_Ncoa7_9	1:29324463|29331518	1	29324463	29331518	ENSRNOG00000014004	Ncoa7	29225707	29385199	1637
circ_Ncoa7_10	1:29329440|29330449	1	29329440	29330449	ENSRNOG00000014004	Ncoa7	29225707	29385199	1010
circ_Ncoa7_11	1:29368958|29378678	1	29368958	29378678	ENSRNOG00000014004	Ncoa7	29225707	29385199	433
circ_Trmt11_1	1:29436596|29471715	1	29436596	29471715	ENSRNOG00000014240	Trmt11	29432152	29487473	1179
circ_Trmt11_2	1:29443212|29462756	1	29443212	29462756	ENSRNOG00000014240	Trmt11	29432152	29487473	918
circ_Trmt11_3	1:29455978|29471715	1	29455978	29471715	ENSRNOG00000014240	Trmt11	29432152	29487473	15738
circ_Trmt11_4	1:29455981|29471715	1	29455981	29471715	ENSRNOG00000014240	Trmt11	29432152	29487473	15735
circ_Trmt11_5	1:29457380|29462756	1	29457380	29462756	ENSRNOG00000014240	Trmt11	29432152	29487473	451
circ_Trmt11_6	1:29457380|29471715	1	29457380	29471715	ENSRNOG00000014240	Trmt11	29432152	29487473	572
circ_Rspo3_1	1:30711411|30718495	1	30711411	30718495	ENSRNOG00000011568	Rspo3	30681681	30766860	537
circ_intergenic_43	1:31066589|31069573	1	31066589	31069573	n/a	n/a	--	--	2985
circ_intergenic_44	1:31118290|31122188	1	31118290	31122188	n/a	n/a	--	--	3899
circ_Exoc3_1	1:31714405|31718649	1	31714405	31718649	ENSRNOG00000039776	Exoc3	31700953	31731815	926
circ_Exoc3_2	1:31714405|31725816	1	31714405	31725816	ENSRNOG00000039776	Exoc3	31700953	31731815	1412
circ_Exoc3_3	1:31717645|31725816	1	31717645	31725816	ENSRNOG00000039776	Exoc3	31700953	31731815	730
circ_Exoc3_4	1:31721677|31725816	1	31721677	31725816	ENSRNOG00000039776	Exoc3	31700953	31731815	486
circ_Exoc3_5	1:31723320|31725816	1	31723320	31725816	ENSRNOG00000039776	Exoc3	31700953	31731815	385
circ_Brd9_1	1:31943162|31956591	1	31943162	31956591	ENSRNOG00000015676	Brd9	31939585	31967915	727
circ_Brd9_2	1:31947095|31956591	1	31947095	31956591	ENSRNOG00000015676	Brd9	31939585	31967915	559
circ_Brd9_3	1:31950617|31954909	1	31950617	31954909	ENSRNOG00000015676	Brd9	31939585	31967915	341
circ_Brd9_4	1:31950617|31962264	1	31950617	31962264	ENSRNOG00000015676	Brd9	31939585	31967915	773
circ_Brd9_5	1:31950617|31962268	1	31950617	31962268	ENSRNOG00000015676	Brd9	31939585	31967915	777
circ_Brd9_6	1:31954814|31962268	1	31954814	31962268	ENSRNOG00000015676	Brd9	31939585	31967915	532
circ_Brd9_7	1:31956516|31962264	1	31956516	31962264	ENSRNOG00000015676	Brd9	31939585	31967915	432
circ_Adamts16_1	1:35111517|35128794	1	35111517	35128794	ENSRNOG00000016812	Adamts16	35067490	35198939	950
circ_Ice1_1	1:35307681|35316189	1	35307681	35316189	ENSRNOG00000023053	Ice1	35280701	35319182	727
circ_Ice1_2	1:35309688|35316189	1	35309688	35316189	ENSRNOG00000023053	Ice1	35280701	35319182	558
circ_Srd5a1_1	1:36329752|36343431	1	36329752	36343431	ENSRNOG00000017601	Srd5a1	36320461	36354756	420
circ_Tent4a_1	1:36407810|36419485	1	36407810	36419485	ENSRNOG00000017613	Tent4a	36400443	36433238	11676
circ_Tent4a_2	1:36417425|36419485	1	36417425	36419485	ENSRNOG00000017613	Tent4a	36400443	36433238	292
circ_Tent4a_3	1:36417425|36421503	1	36417425	36421503	ENSRNOG00000017613	Tent4a	36400443	36433238	400
circ_Tent4a_4	1:36417425|36422602	1	36417425	36422602	ENSRNOG00000017613	Tent4a	36400443	36433238	529
circ_Tent4a_5	1:36417425|36425044	1	36417425	36425044	ENSRNOG00000017613	Tent4a	36400443	36433238	743
circ_Tent4a_6	1:36421396|36424771	1	36421396	36424771	ENSRNOG00000017613	Tent4a	36400443	36433238	3376
circ_intergenic_45	1:37059608|37098961	1	37059608	37098961	n/a	n/a	--	--	39354
circ_Adcy2_1	1:37507279|37535617	1	37507279	37535617	ENSRNOG00000032150	Adcy2	37507276	37698390	1151
circ_Adcy2_2	1:37512286|37535617	1	37512286	37535617	ENSRNOG00000032150	Adcy2	37507276	37698390	1002
circ_Adcy2_3	1:37512286|37569356	1	37512286	37569356	ENSRNOG00000032150	Adcy2	37507276	37698390	1087
circ_Adcy2_4	1:37512286|37587036	1	37512286	37587036	ENSRNOG00000032150	Adcy2	37507276	37698390	1225
circ_Adcy2_5	1:37512286|37596556	1	37512286	37596556	ENSRNOG00000032150	Adcy2	37507276	37698390	1515
circ_Adcy2_6	1:37607345|37621662	1	37607345	37621662	ENSRNOG00000032150	Adcy2	37507276	37698390	499
circ_Adcy2_7	1:37612966|37621662	1	37612966	37621662	ENSRNOG00000032150	Adcy2	37507276	37698390	414
circ_Adcy2_8	1:37612983|37621662	1	37612983	37621662	ENSRNOG00000032150	Adcy2	37507276	37698390	397
circ_Adcy2_9	1:37687636|37697996	1	37687636	37697996	ENSRNOG00000032150	Adcy2	37507276	37698390	657
circ_Mtrr_1	1:37749906|37757381	1	37749906	37757381	ENSRNOG00000017826	Mtrr	37743147	37774015	972
circ_LOC680200_1	1:37811063|37811741	1	37811063	37811741	ENSRNOG00000042308	LOC680200	37802592	37818879	223
circ_intergenic_46	1:37811063|37875452	1	37811063	37875452	n/a	n/a	--	--	64390
circ_intergenic_47	1:37875227|37886617	1	37875227	37886617	n/a	n/a	--	--	11391
circ_intergenic_48	1:37988341|38014442	1	37988341	38014442	n/a	n/a	--	--	26102
circ_Ppp1r14c_1	1:39841826|39880408	1	39841826	39880408	ENSRNOG00000016368	Ppp1r14c	39811314	39923057	38583
circ_Ppp1r14c_2	1:39871792|39880408	1	39871792	39880408	ENSRNOG00000016368	Ppp1r14c	39811314	39923057	8617
circ_Ppp1r14c_3	1:39876532|39880408	1	39876532	39880408	ENSRNOG00000016368	Ppp1r14c	39811314	39923057	3877
circ_Plekhg1_1	1:40433886|40459139	1	40433886	40459139	ENSRNOG00000016011	Plekhg1	40389638	40520447	25254
circ_Plekhg1_2	1:40433889|40434397	1	40433889	40434397	ENSRNOG00000016011	Plekhg1	40389638	40520447	509
circ_Plekhg1_3	1:40433889|40459139	1	40433889	40459139	ENSRNOG00000016011	Plekhg1	40389638	40520447	610
circ_Plekhg1_4	1:40517850|40518782	1	40517850	40518782	ENSRNOG00000016011	Plekhg1	40389638	40520447	933
circ_Mthfd1l_1	1:40571546|40583504	1	40571546	40583504	ENSRNOG00000019582	Mthfd1l	40529045	40719391	364
circ_Mthfd1l_2	1:40583331|40623474	1	40583331	40623474	ENSRNOG00000019582	Mthfd1l	40529045	40719391	1043
circ_Mthfd1l_3	1:40593809|40601281	1	40593809	40601281	ENSRNOG00000019582	Mthfd1l	40529045	40719391	470
circ_Mthfd1l_4	1:40593809|40612995	1	40593809	40612995	ENSRNOG00000019582	Mthfd1l	40529045	40719391	757
circ_Mthfd1l_5	1:40593809|40623474	1	40593809	40623474	ENSRNOG00000019582	Mthfd1l	40529045	40719391	869
circ_Mthfd1l_6	1:40598223|40623474	1	40598223	40623474	ENSRNOG00000019582	Mthfd1l	40529045	40719391	685
circ_Mthfd1l_7	1:40601179|40612995	1	40601179	40612995	ENSRNOG00000019582	Mthfd1l	40529045	40719391	390
circ_Mthfd1l_8	1:40607390|40623474	1	40607390	40623474	ENSRNOG00000019582	Mthfd1l	40529045	40719391	399
circ_Mthfd1l_9	1:40658313|40712049	1	40658313	40712049	ENSRNOG00000019582	Mthfd1l	40529045	40719391	559
circ_intergenic_49	1:40716196|40727035	1	40716196	40727035	n/a	n/a	--	--	10840
circ_Rmnd1_1	1:40949992|40962356	1	40949992	40962356	ENSRNOG00000019501	Rmnd1	40948847	40972826	588
circ_intergenic_50	1:40967188|40972830	1	40967188	40972830	n/a	n/a	--	--	5643
circ_Ccdc170_1	1:41064682|41075117	1	41064682	41075117	ENSRNOG00000024280	Ccdc170	41034308	41126043	10436
circ_intergenic_51	1:41618574|41623408	1	41618574	41623408	n/a	n/a	--	--	4835
circ_intergenic_52	1:41627401|41630447	1	41627401	41630447	n/a	n/a	--	--	3047
circ_intergenic_53	1:41630305|41636749	1	41630305	41636749	n/a	n/a	--	--	6445
circ_intergenic_54	1:41658722|41690301	1	41658722	41690301	n/a	n/a	--	--	31580
circ_intergenic_55	1:41663042|41672372	1	41663042	41672372	n/a	n/a	--	--	9331
circ_intergenic_56	1:41689602|41692740	1	41689602	41692740	n/a	n/a	--	--	3139
circ_intergenic_57	1:41725120|41738185	1	41725120	41738185	n/a	n/a	--	--	13066
circ_intergenic_58	1:41730602|41738185	1	41730602	41738185	n/a	n/a	--	--	7584
circ_intergenic_59	1:41743944|41745160	1	41743944	41745160	n/a	n/a	--	--	1217
circ_intergenic_60	1:41743944|41755098	1	41743944	41755098	n/a	n/a	--	--	11155
circ_intergenic_61	1:41754590|41755098	1	41754590	41755098	n/a	n/a	--	--	509
circ_intergenic_62	1:41768888|41777878	1	41768888	41777878	n/a	n/a	--	--	8991
circ_intergenic_63	1:41787939|41796360	1	41787939	41796360	n/a	n/a	--	--	8422
circ_intergenic_64	1:41816529|41838187	1	41816529	41838187	n/a	n/a	--	--	21659
circ_intergenic_65	1:41834768|41838187	1	41834768	41838187	n/a	n/a	--	--	3420
circ_intergenic_66	1:41845952|41849541	1	41845952	41849541	n/a	n/a	--	--	3590
circ_intergenic_67	1:41845952|41857422	1	41845952	41857422	n/a	n/a	--	--	11471
circ_intergenic_68	1:41873936|41889529	1	41873936	41889529	n/a	n/a	--	--	15594
circ_intergenic_69	1:41876381|41889529	1	41876381	41889529	n/a	n/a	--	--	13149
circ_intergenic_70	1:41884440|41901976	1	41884440	41901976	n/a	n/a	--	--	17537
circ_intergenic_71	1:41886133|41889529	1	41886133	41889529	n/a	n/a	--	--	3397
circ_intergenic_72	1:41930450|41937594	1	41930450	41937594	n/a	n/a	--	--	7145
circ_intergenic_73	1:41959883|41969115	1	41959883	41969115	n/a	n/a	--	--	9233
circ_intergenic_74	1:41959883|41981454	1	41959883	41981454	n/a	n/a	--	--	21572
circ_intergenic_75	1:41959883|41992960	1	41959883	41992960	n/a	n/a	--	--	33078
circ_intergenic_76	1:41965929|41974511	1	41965929	41974511	n/a	n/a	--	--	8583
circ_intergenic_77	1:41965929|41992960	1	41965929	41992960	n/a	n/a	--	--	27032
circ_Rgs17_1	1:42508955|42511277	1	42508955	42511277	ENSRNOG00000018690	Rgs17	42492761	42587721	325
circ_Rgs17_2	1:42508955|42530721	1	42508955	42530721	ENSRNOG00000018690	Rgs17	42492761	42587721	465
circ_Rgs17_3	1:42508955|42530725	1	42508955	42530725	ENSRNOG00000018690	Rgs17	42492761	42587721	469
circ_intergenic_78	1:43404943|43430239	1	43404943	43430239	n/a	n/a	--	--	25297
circ_Oprm1_1	1:43507131|43508768	1	43507131	43508768	ENSRNOG00000018191	Oprm1	43454803	43704948	874
circ_Oprm1_2	1:43507131|43527805	1	43507131	43527805	ENSRNOG00000018191	Oprm1	43454803	43704948	1292
circ_Ipcef1_1	1:43576813|43595043	1	43576813	43595043	ENSRNOG00000018163	Ipcef1	43567842	43638161	567
circ_Ipcef1_2	1:43594671|43595043	1	43594671	43595043	ENSRNOG00000018163	Ipcef1	43567842	43638161	373
circ_Ipcef1_3	1:43594671|43609751	1	43594671	43609751	ENSRNOG00000018163	Ipcef1	43567842	43638161	521
circ_Ipcef1_4	1:43594671|43617390	1	43594671	43617390	ENSRNOG00000018163	Ipcef1	43567842	43638161	667
circ_Oprm1_3	1:43607660|43609751	1	43607660	43609751	ENSRNOG00000018191	Oprm1	43454803	43704948	2092
circ_Ipcef1_5	1:43607660|43609751	1	43607660	43609751	ENSRNOG00000018163	Ipcef1	43567842	43638161	2092
circ_Oprm1_4	1:43607660|43617390	1	43607660	43617390	ENSRNOG00000018191	Oprm1	43454803	43704948	9731
circ_Ipcef1_6	1:43607660|43617390	1	43607660	43617390	ENSRNOG00000018163	Ipcef1	43567842	43638161	9731
circ_Cnksr3_1	1:43797777|43806044	1	43797777	43806044	ENSRNOG00000018052	Cnksr3	43789791	43884267	640
circ_Cnksr3_2	1:43811184|43825014	1	43811184	43825014	ENSRNOG00000018052	Cnksr3	43789791	43884267	513
circ_Cnksr3_3	1:43823612|43831931	1	43823612	43831931	ENSRNOG00000018052	Cnksr3	43789791	43884267	455
circ_Scaf8_1	1:44045275|44061740	1	44045275	44061740	ENSRNOG00000016919	Scaf8	44019059	44120615	576
circ_Scaf8_2	1:44045275|44077618	1	44045275	44077618	ENSRNOG00000016919	Scaf8	44019059	44120615	1393
circ_Scaf8_3	1:44056456|44061740	1	44056456	44061740	ENSRNOG00000016919	Scaf8	44019059	44120615	447
circ_Scaf8_4	1:44056456|44069073	1	44056456	44069073	ENSRNOG00000016919	Scaf8	44019059	44120615	825
circ_Scaf8_5	1:44056456|44077618	1	44056456	44077618	ENSRNOG00000016919	Scaf8	44019059	44120615	1264
circ_Scaf8_6	1:44056456|44119982	1	44056456	44119982	ENSRNOG00000016919	Scaf8	44019059	44120615	5126
circ_Scaf8_7	1:44065708|44076018	1	44065708	44076018	ENSRNOG00000016919	Scaf8	44019059	44120615	510
circ_Scaf8_8	1:44068956|44077618	1	44068956	44077618	ENSRNOG00000016919	Scaf8	44019059	44120615	557
circ_Scaf8_9	1:44068956|44082893	1	44068956	44082893	ENSRNOG00000016919	Scaf8	44019059	44120615	658
circ_Scaf8_10	1:44075887|44077618	1	44075887	44077618	ENSRNOG00000016919	Scaf8	44019059	44120615	439
circ_Scaf8_11	1:44082793|44084765	1	44082793	44084765	ENSRNOG00000016919	Scaf8	44019059	44120615	372
circ_Scaf8_12	1:44117529|44119982	1	44117529	44119982	ENSRNOG00000016919	Scaf8	44019059	44120615	3142
circ_intergenic_79	1:44117529|44148015	1	44117529	44148015	n/a	n/a	--	--	30487
circ_intergenic_80	1:44201727|44228014	1	44201727	44228014	n/a	n/a	--	--	26288
circ_Tiam2_1	1:44328350|44331059	1	44328350	44331059	ENSRNOG00000016728	Tiam2	44311513	44433193	1319
circ_Tiam2_2	1:44343617|44358928	1	44343617	44358928	ENSRNOG00000016728	Tiam2	44311513	44433193	803
circ_Tiam2_3	1:44343617|44372134	1	44343617	44372134	ENSRNOG00000016728	Tiam2	44311513	44433193	1503
circ_Tiam2_4	1:44343617|44393411	1	44343617	44393411	ENSRNOG00000016728	Tiam2	44311513	44433193	1607
circ_Tiam2_5	1:44355282|44358928	1	44355282	44358928	ENSRNOG00000016728	Tiam2	44311513	44433193	405
circ_Tiam2_6	1:44355282|44367106	1	44355282	44367106	ENSRNOG00000016728	Tiam2	44311513	44433193	564
circ_Tiam2_7	1:44355282|44372134	1	44355282	44372134	ENSRNOG00000016728	Tiam2	44311513	44433193	1105
circ_Tiam2_8	1:44355282|44393411	1	44355282	44393411	ENSRNOG00000016728	Tiam2	44311513	44433193	1209
circ_Tiam2_9	1:44366948|44372134	1	44366948	44372134	ENSRNOG00000016728	Tiam2	44311513	44433193	700
circ_Tiam2_10	1:44366948|44393411	1	44366948	44393411	ENSRNOG00000016728	Tiam2	44311513	44433193	804
circ_Tiam2_11	1:44368476|44393411	1	44368476	44393411	ENSRNOG00000016728	Tiam2	44311513	44433193	645
circ_intergenic_81	1:44481914|44500451	1	44481914	44500451	n/a	n/a	--	--	18538
circ_intergenic_82	1:44621416|44670665	1	44621416	44670665	n/a	n/a	--	--	49250
circ_intergenic_83	1:44670518|44677497	1	44670518	44677497	n/a	n/a	--	--	6980
circ_intergenic_84	1:44889569|44890554	1	44889569	44890554	n/a	n/a	--	--	986
circ_intergenic_85	1:44889569|44917888	1	44889569	44917888	n/a	n/a	--	--	28320
circ_intergenic_86	1:45166241|45196341	1	45166241	45196341	n/a	n/a	--	--	30101
circ_intergenic_87	1:45174428|45196341	1	45174428	45196341	n/a	n/a	--	--	21914
circ_intergenic_88	1:45188551|45196341	1	45188551	45196341	n/a	n/a	--	--	7791
circ_intergenic_89	1:45897430|45923422	1	45897430	45923422	n/a	n/a	--	--	25993
circ_Arid1b_1	1:45923228|45983943	1	45923228	45983943	ENSRNOG00000017030	Arid1b	45923222	46234874	345
circ_Arid1b_2	1:45923228|46014665	1	45923228	46014665	ENSRNOG00000017030	Arid1b	45923222	46234874	456
circ_Arid1b_3	1:46062607|46063532	1	46062607	46063532	ENSRNOG00000017030	Arid1b	45923222	46234874	926
circ_Arid1b_4	1:46130643|46153005	1	46130643	46153005	ENSRNOG00000017030	Arid1b	45923222	46234874	22363
circ_Arid1b_5	1:46130643|46169961	1	46130643	46169961	ENSRNOG00000017030	Arid1b	45923222	46234874	424
circ_Arid1b_6	1:46130643|46183170	1	46130643	46183170	ENSRNOG00000017030	Arid1b	45923222	46234874	757
circ_Arid1b_7	1:46152916|46169961	1	46152916	46169961	ENSRNOG00000017030	Arid1b	45923222	46234874	17046
circ_Arid1b_8	1:46152916|46183170	1	46152916	46183170	ENSRNOG00000017030	Arid1b	45923222	46234874	30255
circ_Arid1b_9	1:46197895|46208732	1	46197895	46208732	ENSRNOG00000017030	Arid1b	45923222	46234874	625
circ_Arid1b_10	1:46208523|46216898	1	46208523	46216898	ENSRNOG00000017030	Arid1b	45923222	46234874	727
circ_Arid1b_11	1:46208523|46222476	1	46208523	46222476	ENSRNOG00000017030	Arid1b	45923222	46234874	878
circ_Zdhhc14_1	1:46578214|46625107	1	46578214	46625107	ENSRNOG00000029049	Zdhhc14	46378807	46649292	662
circ_Zdhhc14_2	1:46605520|46625107	1	46605520	46625107	ENSRNOG00000029049	Zdhhc14	46378807	46649292	503
circ_Zdhhc14_3	1:46605525|46625107	1	46605525	46625107	ENSRNOG00000029049	Zdhhc14	46378807	46649292	498
circ_Zdhhc14_4	1:46619786|46625107	1	46619786	46625107	ENSRNOG00000029049	Zdhhc14	46378807	46649292	213
circ_Snx9_1	1:46780142|46798999	1	46780142	46798999	ENSRNOG00000046874	Snx9	46779860	46825830	934
circ_Snx9_2	1:46813340|46823620	1	46813340	46823620	ENSRNOG00000046874	Snx9	46779860	46825830	791
circ_Synj2_1	1:46877133|46894154	1	46877133	46894154	ENSRNOG00000017114	Synj2	46835971	46932529	469
circ_Serac1_1	1:46956753|46969770	1	46956753	46969770	ENSRNOG00000017889	Serac1	46942192	46978261	1075
circ_Serac1_2	1:46959021|46960594	1	46959021	46960594	ENSRNOG00000017889	Serac1	46942192	46978261	277
circ_Serac1_3	1:46959021|46968866	1	46959021	46968866	ENSRNOG00000017889	Serac1	46942192	46978261	887
circ_Serac1_4	1:46963848|46969770	1	46963848	46969770	ENSRNOG00000017889	Serac1	46942192	46978261	647
circ_Serac1_5	1:46963848|46973418	1	46963848	46973418	ENSRNOG00000017889	Serac1	46942192	46978261	742
circ_Serac1_6	1:46967272|46973418	1	46967272	46973418	ENSRNOG00000017889	Serac1	46942192	46978261	359
circ_intergenic_90	1:47030544|47032563	1	47030544	47032563	n/a	n/a	--	--	2020
circ_Tulp4_1	1:47093150|47112436	1	47093150	47112436	ENSRNOG00000018012	Tulp4	47032113	47127035	1088
circ_Tmem181_1	1:47191913|47194287	1	47191913	47194287	ENSRNOG00000018158	Tmem181	47162394	47202549	404
circ_Tmem181_2	1:47193254|47202318	1	47193254	47202318	ENSRNOG00000018158	Tmem181	47162394	47202549	952
circ_intergenic_91	1:47513168|47545236	1	47513168	47545236	n/a	n/a	--	--	32069
circ_intergenic_92	1:47540945|47597482	1	47540945	47597482	n/a	n/a	--	--	56538
circ_intergenic_93	1:47557660|47597482	1	47557660	47597482	n/a	n/a	--	--	39823
circ_intergenic_94	1:47563331|47597482	1	47563331	47597482	n/a	n/a	--	--	34152
circ_intergenic_95	1:47909521|47916946	1	47909521	47916946	n/a	n/a	--	--	7426
circ_Sod2_1	1:47915029|47916946	1	47915029	47916946	ENSRNOG00000019048	Sod2	47914759	47921587	1367
circ_Sod2_2	1:47915955|47916946	1	47915955	47916946	ENSRNOG00000019048	Sod2	47914759	47921587	441
circ_intergenic_96	1:48069220|48082999	1	48069220	48082999	n/a	n/a	--	--	13780
circ_intergenic_97	1:48131641|48132726	1	48131641	48132726	n/a	n/a	--	--	1086
circ_Igf2r_1	1:48197935|48216055	1	48197935	48216055	ENSRNOG00000014997	Igf2r	48176106	48264477	727
circ_Igf2r_2	1:48197935|48221758	1	48197935	48221758	ENSRNOG00000014997	Igf2r	48176106	48264477	1160
circ_Igf2r_3	1:48197935|48225092	1	48197935	48225092	ENSRNOG00000014997	Igf2r	48176106	48264477	1325
circ_Igf2r_4	1:48220382|48221758	1	48220382	48221758	ENSRNOG00000014997	Igf2r	48176106	48264477	433
circ_Igf2r_5	1:48241334|48257519	1	48241334	48257519	ENSRNOG00000014997	Igf2r	48176106	48264477	3223
circ_Igf2r_6	1:48255529|48257519	1	48255529	48257519	ENSRNOG00000014997	Igf2r	48176106	48264477	487
circ_Slc22a3_1	1:48477753|48485078	1	48477753	48485078	ENSRNOG00000022946	Slc22a3	48433079	48521256	546
circ_Map3k4_1	1:48661472|48670160	1	48661472	48670160	ENSRNOG00000017419	Map3k4	48625743	48711642	1549
circ_Map3k4_2	1:48668803|48670160	1	48668803	48670160	ENSRNOG00000017419	Map3k4	48625743	48711642	1358
circ_Agpat4_1	1:48722552|48740547	1	48722552	48740547	ENSRNOG00000017731	Agpat4	48719633	48825364	864
circ_Agpat4_2	1:48740378|48792829	1	48740378	48792829	ENSRNOG00000017731	Agpat4	48719633	48825364	428
circ_Agpat4_3	1:48792336|48792829	1	48792336	48792829	ENSRNOG00000017731	Agpat4	48719633	48825364	494
circ_Agpat4_4	1:48792572|48797638	1	48792572	48797638	ENSRNOG00000017731	Agpat4	48719633	48825364	5067
circ_Agpat4_5	1:48792572|48800020	1	48792572	48800020	ENSRNOG00000017731	Agpat4	48719633	48825364	7449
circ_AABR07001519.1_1	1:49425755|49491447	1	49425755	49491447	ENSRNOG00000055547	AABR07001519.1	49290112	49844547	200
circ_intergenic_98	1:50296347|50315499	1	50296347	50315499	n/a	n/a	--	--	19153
circ_intergenic_99	1:50309297|50315499	1	50309297	50315499	n/a	n/a	--	--	6203
circ_Pde10a_1	1:52372317|52380715	1	52372317	52380715	ENSRNOG00000011310	Pde10a	52360296	52544450	707
circ_Pde10a_2	1:52372317|52401374	1	52372317	52401374	ENSRNOG00000011310	Pde10a	52360296	52544450	1589
circ_Pde10a_3	1:52377326|52380715	1	52377326	52380715	ENSRNOG00000011310	Pde10a	52360296	52544450	378
circ_Pde10a_4	1:52377326|52401374	1	52377326	52401374	ENSRNOG00000011310	Pde10a	52360296	52544450	1260
circ_Pde10a_5	1:52377326|52415746	1	52377326	52415746	ENSRNOG00000011310	Pde10a	52360296	52544450	1431
circ_Pde10a_6	1:52388783|52401374	1	52388783	52401374	ENSRNOG00000011310	Pde10a	52360296	52544450	882
circ_Pde10a_7	1:52388783|52415746	1	52388783	52415746	ENSRNOG00000011310	Pde10a	52360296	52544450	1053
circ_Pde10a_8	1:52388783|52444705	1	52388783	52444705	ENSRNOG00000011310	Pde10a	52360296	52544450	1211
circ_Pde10a_9	1:52414237|52415746	1	52414237	52415746	ENSRNOG00000011310	Pde10a	52360296	52544450	171
circ_Pde10a_10	1:52414237|52444705	1	52414237	52444705	ENSRNOG00000011310	Pde10a	52360296	52544450	329
circ_intergenic_100	1:52560429|52560801	1	52560429	52560801	n/a	n/a	--	--	373
circ_intergenic_101	1:52589922|52595577	1	52589922	52595577	n/a	n/a	--	--	5656
circ_intergenic_102	1:52589922|52598178	1	52589922	52598178	n/a	n/a	--	--	8257
circ_intergenic_103	1:52589922|52622981	1	52589922	52622981	n/a	n/a	--	--	33060
circ_T2_1	1:52913120|52939308	1	52913120	52939308	ENSRNOG00000024172	T2	52907435	52962388	652
circ_Fgfr1op_1	1:53132723|53136708	1	53132723	53136708	ENSRNOG00000055093	Fgfr1op	53122322	53152866	409
circ_Rps6ka2_1	1:53415037|53449926	1	53415037	53449926	ENSRNOG00000013194	Rps6ka2	53360157	53499445	808
circ_Rps6ka2_2	1:53423453|53449926	1	53423453	53449926	ENSRNOG00000013194	Rps6ka2	53360157	53499445	691
circ_Rps6ka2_3	1:53433689|53449926	1	53433689	53449926	ENSRNOG00000013194	Rps6ka2	53360157	53499445	16238
circ_Rps6ka2_4	1:53433883|53449926	1	53433883	53449926	ENSRNOG00000013194	Rps6ka2	53360157	53499445	609
circ_Afdn_1	1:53723125|53802658	1	53723125	53802658	ENSRNOG00000023753	Afdn	53715693	53802658	4845
circ_Afdn_2	1:53730987|53774224	1	53730987	53774224	ENSRNOG00000023753	Afdn	53715693	53802658	3238
circ_Afdn_3	1:53743313|53753638	1	53743313	53753638	ENSRNOG00000023753	Afdn	53715693	53802658	10326
circ_Afdn_4	1:53743313|53767408	1	53743313	53767408	ENSRNOG00000023753	Afdn	53715693	53802658	24096
circ_Afdn_5	1:53758688|53764621	1	53758688	53764621	ENSRNOG00000023753	Afdn	53715693	53802658	850
circ_Afdn_6	1:53758688|53774224	1	53758688	53774224	ENSRNOG00000023753	Afdn	53715693	53802658	1328
circ_Afdn_7	1:53764086|53767408	1	53764086	53767408	ENSRNOG00000023753	Afdn	53715693	53802658	530
circ_Afdn_8	1:53771307|53799681	1	53771307	53799681	ENSRNOG00000023753	Afdn	53715693	53802658	28375
circ_Afdn_9	1:53771307|53802658	1	53771307	53802658	ENSRNOG00000023753	Afdn	53715693	53802658	1661
circ_Afdn_10	1:53782803|53802658	1	53782803	53802658	ENSRNOG00000023753	Afdn	53715693	53802658	1069
circ_Afdn_11	1:53784222|53802658	1	53784222	53802658	ENSRNOG00000023753	Afdn	53715693	53802658	901
circ_Afdn_12	1:53788308|53802658	1	53788308	53802658	ENSRNOG00000023753	Afdn	53715693	53802658	789
circ_intergenic_104	1:53889089|53893404	1	53889089	53893404	n/a	n/a	--	--	4316
circ_Wdr27_1	1:56848551|56892860	1	56848551	56892860	ENSRNOG00000015609	Wdr27	56808450	56942556	300
circ_Wdr27_2	1:56848551|56903889	1	56848551	56903889	ENSRNOG00000015609	Wdr27	56808450	56942556	520
circ_Wdr27_3	1:56848551|56906961	1	56848551	56906961	ENSRNOG00000015609	Wdr27	56808450	56942556	654
circ_Wdr27_4	1:56848551|56915732	1	56848551	56915732	ENSRNOG00000015609	Wdr27	56808450	56942556	866
circ_Wdr27_5	1:56890732|56915732	1	56890732	56915732	ENSRNOG00000015609	Wdr27	56808450	56942556	767
circ_Wdr27_6	1:56892763|56915732	1	56892763	56915732	ENSRNOG00000015609	Wdr27	56808450	56942556	664
circ_Wdr27_7	1:56902969|56915732	1	56902969	56915732	ENSRNOG00000015609	Wdr27	56808450	56942556	566
circ_Wdr27_8	1:56902969|56939897	1	56902969	56939897	ENSRNOG00000015609	Wdr27	56808450	56942556	1938
circ_Wdr27_9	1:56917845|56939897	1	56917845	56939897	ENSRNOG00000015609	Wdr27	56808450	56942556	1372
circ_Wdr27_10	1:56927722|56939897	1	56927722	56939897	ENSRNOG00000015609	Wdr27	56808450	56942556	743
circ_Fam120b_1	1:57349992|57360209	1	57349992	57360209	ENSRNOG00000058790	Fam120b	57345577	57392113	1665
circ_Fam120b_2	1:57358582|57385419	1	57358582	57385419	ENSRNOG00000058790	Fam120b	57345577	57392113	952
circ_Tbp_1	1:57494438|57498775	1	57494438	57498775	ENSRNOG00000001489	Tbp	57491643	57508449	629
circ_Tbp_2	1:57495713|57506867	1	57495713	57506867	ENSRNOG00000001489	Tbp	57491643	57508449	823
circ_Chd1_1	1:57709952|57712920	1	57709952	57712920	ENSRNOG00000014434	Chd1	57692836	57755485	381
circ_Chd1_2	1:57722004|57724160	1	57722004	57724160	ENSRNOG00000014434	Chd1	57692836	57755485	470
circ_Chd1_3	1:57726403|57728953	1	57726403	57728953	ENSRNOG00000014434	Chd1	57692836	57755485	538
circ_Chd1_4	1:57737708|57744248	1	57737708	57744248	ENSRNOG00000014434	Chd1	57692836	57755485	856
circ_Chd1_5	1:57742000|57744248	1	57742000	57744248	ENSRNOG00000014434	Chd1	57692836	57755485	393
circ_Lix1_1	1:59178524|59199472	1	59178524	59199472	ENSRNOG00000012988	Lix1	59156251	59214452	401
circ_intergenic_105	1:61258946|61270462	1	61258946	61270462	n/a	n/a	--	--	11517
circ_Zfp54_1	1:61317962|61325462	1	61317962	61325462	ENSRNOG00000051578	Zfp54	61314070	61326280	1149
circ_Zfp52_1	1:61388743|61421105	1	61388743	61421105	ENSRNOG00000042826	Zfp52	61382118	61426320	32363
circ_intergenic_106	1:61713636|61734052	1	61713636	61734052	n/a	n/a	--	--	20417
circ_intergenic_107	1:61729045|61734052	1	61729045	61734052	n/a	n/a	--	--	5008
circ_intergenic_108	1:61731938|61734052	1	61731938	61734052	n/a	n/a	--	--	2115
circ_intergenic_109	1:62234167|62237061	1	62234167	62237061	n/a	n/a	--	--	2895
circ_intergenic_110	1:62234167|62240754	1	62234167	62240754	n/a	n/a	--	--	6588
circ_intergenic_111	1:62315865|62374657	1	62315865	62374657	n/a	n/a	--	--	58793
circ_intergenic_112	1:62315865|62382795	1	62315865	62382795	n/a	n/a	--	--	66931
circ_intergenic_113	1:62330221|62374657	1	62330221	62374657	n/a	n/a	--	--	44437
circ_intergenic_114	1:62472136|62472699	1	62472136	62472699	n/a	n/a	--	--	564
circ_intergenic_115	1:62472136|62534546	1	62472136	62534546	n/a	n/a	--	--	62411
circ_intergenic_116	1:62508212|62534546	1	62508212	62534546	n/a	n/a	--	--	26335
circ_Cnot3_1	1:64133551|64133941	1	64133551	64133941	ENSRNOG00000053234	Cnot3	64130908	64147251	299
circ_intergenic_117	1:64354272|64367139	1	64354272	64367139	n/a	n/a	--	--	12868
circ_Cacng7_1	1:64399560|64401886	1	64399560	64401886	ENSRNOG00000056257	Cacng7	64374603	64405149	453
circ_Prkcg_1	1:64409092|64418058	1	64409092	64418058	ENSRNOG00000054371	Prkcg	64407114	64433636	672
circ_Prkcg_2	1:64413054|64414649	1	64413054	64414649	ENSRNOG00000054371	Prkcg	64407114	64433636	294
circ_Prkcg_3	1:64414411|64425161	1	64414411	64425161	ENSRNOG00000054371	Prkcg	64407114	64433636	907
circ_Prkcg_4	1:64417870|64418974	1	64417870	64418974	ENSRNOG00000054371	Prkcg	64407114	64433636	342
circ_Prkcg_5	1:64417870|64425161	1	64417870	64425161	ENSRNOG00000054371	Prkcg	64407114	64433636	752
circ_Prkcg_6	1:64418822|64425161	1	64418822	64425161	ENSRNOG00000054371	Prkcg	64407114	64433636	563
circ_Vom2r80_1	1:65154293|65154748	1	65154293	65154748	ENSRNOG00000055298	Vom2r80	64928503	65199263	456
circ_Vom2r80_2	1:65154293|65165664	1	65154293	65165664	ENSRNOG00000055298	Vom2r80	64928503	65199263	11372
circ_Vom2r80_3	1:65154293|65166133	1	65154293	65166133	ENSRNOG00000055298	Vom2r80	64928503	65199263	11841
circ_Vom2r80_4	1:65163812|65166133	1	65163812	65166133	ENSRNOG00000055298	Vom2r80	64928503	65199263	2322
circ_AABR07002068.1_1	1:65850468|65852263	1	65850468	65852263	ENSRNOG00000045583	AABR07002068.1	65763521	65863037	1796
circ_intergenic_118	1:66189219|66216392	1	66189219	66216392	n/a	n/a	--	--	27174
circ_intergenic_119	1:66212117|66216392	1	66212117	66216392	n/a	n/a	--	--	4276
circ_intergenic_120	1:66212117|66237489	1	66212117	66237489	n/a	n/a	--	--	25373
circ_Zfp606_1	1:66237010|66237489	1	66237010	66237489	ENSRNOG00000019127	Zfp606	66231763	66254989	220
circ_intergenic_121	1:66898942|66904954	1	66898942	66904954	n/a	n/a	--	--	6013
circ_intergenic_122	1:66898942|66908582	1	66898942	66908582	n/a	n/a	--	--	9641
circ_intergenic_123	1:66900353|66904954	1	66900353	66904954	n/a	n/a	--	--	4602
circ_intergenic_124	1:66900353|66908582	1	66900353	66908582	n/a	n/a	--	--	8230
circ_intergenic_125	1:67273619|67318471	1	67273619	67318471	n/a	n/a	--	--	44853
circ_intergenic_126	1:67308754|67367661	1	67308754	67367661	n/a	n/a	--	--	58908
circ_LOC100362054_1	1:67350512|67351479	1	67350512	67351479	ENSRNOG00000031178	LOC100362054	67340809	67351707	885
circ_intergenic_127	1:69995225|70012457	1	69995225	70012457	n/a	n/a	--	--	17233
circ_intergenic_128	1:71162391|71173112	1	71162391	71173112	n/a	n/a	--	--	10722
circ_Zfp28_1	1:71169638|71173112	1	71169638	71173112	ENSRNOG00000042777	Zfp28	71167156	71173216	571
circ_Zfp28_2	1:71170008|71173112	1	71170008	71173112	ENSRNOG00000042777	Zfp28	71167156	71173216	484
circ_Zfp28_3	1:71171522|71173112	1	71171522	71173112	ENSRNOG00000042777	Zfp28	71167156	71173216	369
circ_Zfp28_4	1:71172712|71173112	1	71172712	71173112	ENSRNOG00000042777	Zfp28	71167156	71173216	211
circ_intergenic_129	1:71182993|71184792	1	71182993	71184792	n/a	n/a	--	--	1800
circ_intergenic_130	1:71182993|71190480	1	71182993	71190480	n/a	n/a	--	--	7488
circ_LOC684270_1	1:72495051|72495946	1	72495051	72495946	ENSRNOG00000050348	LOC684270	72491780	72509431	540
circ_Isoc2b_1	1:72532673|72539371	1	72532673	72539371	ENSRNOG00000016829	Isoc2b	72524569	72545329	6699
circ_Isoc2b_2	1:72537392|72538175	1	72537392	72538175	ENSRNOG00000016829	Isoc2b	72524569	72545329	422
circ_Isoc2b_3	1:72537392|72539371	1	72537392	72539371	ENSRNOG00000016829	Isoc2b	72524569	72545329	540
circ_intergenic_131	1:72701228|72701942	1	72701228	72701942	n/a	n/a	--	--	715
circ_Ppp6r1_1	1:72767483|72775701	1	72767483	72775701	ENSRNOG00000018090	Ppp6r1	72756809	72784482	1757
circ_Rdh13_1	1:72957031|72960329	1	72957031	72960329	ENSRNOG00000027919	Rdh13	72956026	72984350	3299
circ_Rdh13_2	1:72957031|72975464	1	72957031	72975464	ENSRNOG00000027919	Rdh13	72956026	72984350	380
circ_Rdh13_3	1:72958563|72980019	1	72958563	72980019	ENSRNOG00000027919	Rdh13	72956026	72984350	576
circ_Rdh13_4	1:72975360|72980019	1	72975360	72980019	ENSRNOG00000027919	Rdh13	72956026	72984350	420
circ_intergenic_132	1:73803823|73812792	1	73803823	73812792	n/a	n/a	--	--	8970
circ_intergenic_133	1:73837715|73839810	1	73837715	73839810	n/a	n/a	--	--	2096
circ_intergenic_134	1:73837715|73860389	1	73837715	73860389	n/a	n/a	--	--	22675
circ_intergenic_135	1:73837715|73867801	1	73837715	73867801	n/a	n/a	--	--	30087
circ_Lair1_1	1:73860063|73867801	1	73860063	73867801	ENSRNOG00000027733	Lair1	73837944	73868695	575
circ_Bicra_1	1:77872644|77874388	1	77872644	77874388	ENSRNOG00000011262	Bicra	77869020	77893509	409
circ_Slc8a2_1	1:78051833|78053588	1	78051833	78053588	ENSRNOG00000001492	Slc8a2	78025995	78060111	437
circ_Meis3_1	1:78071131|78071754	1	78071131	78071754	ENSRNOG00000021390	Meis3	78068931	78079862	393
circ_Meis3_2	1:78071131|78072919	1	78071131	78072919	ENSRNOG00000021390	Meis3	78068931	78079862	594
circ_Sae1_1	1:78307567|78325002	1	78307567	78325002	ENSRNOG00000015128	Sae1	78277515	78333321	635
circ_Sae1_2	1:78315134|78317048	1	78315134	78317048	ENSRNOG00000015128	Sae1	78277515	78333321	243
circ_Sae1_3	1:78315134|78325002	1	78315134	78325002	ENSRNOG00000015128	Sae1	78277515	78333321	529
circ_Zc3h4_1	1:78369712|78370333	1	78369712	78370333	ENSRNOG00000015229	Zc3h4	78354934	78390907	331
circ_Arhgap35_1	1:78470352|78522187	1	78470352	78522187	ENSRNOG00000015852	Arhgap35	78456409	78573374	7905
circ_Arhgap35_2	1:78518319|78522183	1	78518319	78522183	ENSRNOG00000015852	Arhgap35	78456409	78573374	7546
circ_Arhgap35_3	1:78518319|78522187	1	78518319	78522187	ENSRNOG00000015852	Arhgap35	78456409	78573374	7550
circ_Arhgap35_4	1:78518319|78528090	1	78518319	78528090	ENSRNOG00000015852	Arhgap35	78456409	78573374	9772
circ_Ap2s1_1	1:78676164|78681375	1	78676164	78681375	ENSRNOG00000015865	Ap2s1	78671121	78682871	264
circ_Strn4_1	1:78746045|78750096	1	78746045	78750096	ENSRNOG00000016145	Strn4	78735678	78765692	455
circ_Prkd2_1	1:78772570|78774274	1	78772570	78774274	ENSRNOG00000016434	Prkd2	78767911	78796231	513
circ_Ccdc61_1	1:79805721|79810373	1	79805721	79810373	ENSRNOG00000013767	Ccdc61	79795375	79816450	553
circ_Ccdc61_2	1:79807301|79810373	1	79807301	79810373	ENSRNOG00000013767	Ccdc61	79795375	79816450	397
circ_Nova2_1	1:79848478|79856028	1	79848478	79856028	ENSRNOG00000013847	Nova2	79831534	79865807	311
circ_Sympk_1	1:79941987|79943461	1	79941987	79943461	ENSRNOG00000014353	Sympk	79931156	79959461	411
circ_Sympk_2	1:79945447|79946090	1	79945447	79946090	ENSRNOG00000014353	Sympk	79931156	79959461	306
circ_Qpctl_1	1:80047952|80048604	1	80047952	80048604	ENSRNOG00000015413	Qpctl	80047504	80056574	653
circ_Qpctl_2	1:80047952|80050456	1	80047952	80050456	ENSRNOG00000015413	Qpctl	80047504	80056574	770
circ_Eml2_1	1:80097757|80106150	1	80097757	80106150	ENSRNOG00000030127	Eml2	80087684	80119012	512
circ_Eml2_2	1:80102702|80106150	1	80102702	80106150	ENSRNOG00000030127	Eml2	80087684	80119012	331
circ_Eml2_3	1:80102702|80108483	1	80102702	80108483	ENSRNOG00000030127	Eml2	80087684	80119012	612
circ_Ppp1r37_1	1:80443035|80446422	1	80443035	80446422	ENSRNOG00000017692	Ppp1r37	80439718	80471527	785
circ_Clptm1_1	1:80558031|80561322	1	80558031	80561322	ENSRNOG00000018255	Clptm1	80549043	80580662	401
circ_Nectin2_1	1:80655201|80655563	1	80655201	80655563	ENSRNOG00000018730	Nectin2	80631450	80666585	363
circ_Bcl3_1	1:80733356|80733997	1	80733356	80733997	ENSRNOG00000043416	Bcl3	80730499	80744831	372
circ_PVR_1	1:80823878|80831295	1	80823878	80831295	ENSRNOG00000019202	PVR	80820050	80835701	690
circ_PVR_2	1:80825277|80831295	1	80825277	80831295	ENSRNOG00000019202	PVR	80820050	80835701	570
circ_PVR_3	1:80828696|80831295	1	80828696	80831295	ENSRNOG00000019202	PVR	80820050	80835701	415
circ_AC118165.1_1	1:81095300|81096603	1	81095300	81096603	ENSRNOG00000032625	AC118165.1	80973739	81100069	1304
circ_Zfp61_1	1:81143888|81149507	1	81143888	81149507	ENSRNOG00000019416	Zfp61	81122790	81152384	5620
circ_Zfp61_2	1:81143888|81149578	1	81143888	81149578	ENSRNOG00000019416	Zfp61	81122790	81152384	5691
circ_Zfp61_3	1:81143898|81149507	1	81143898	81149507	ENSRNOG00000019416	Zfp61	81122790	81152384	308
circ_Zfp61_4	1:81143898|81149578	1	81143898	81149578	ENSRNOG00000019416	Zfp61	81122790	81152384	5681
circ_Xrcc1_1	1:81433380|81440369	1	81433380	81440369	ENSRNOG00000019915	Xrcc1	81413353	81441678	1445
circ_Xrcc1_2	1:81437928|81438850	1	81437928	81438850	ENSRNOG00000019915	Xrcc1	81413353	81441678	416
circ_Arhgef1_1	1:81783691|81788403	1	81783691	81788403	ENSRNOG00000020130	Arhgef1	81779380	81797236	1042
circ_Grik5_1	1:81937408|81939910	1	81937408	81939910	ENSRNOG00000020310	Grik5	81885521	81946714	443
circ_intergenic_136	1:82028015|82029462	1	82028015	82029462	n/a	n/a	--	--	1448
circ_Cic_1	1:82155654|82156692	1	82155654	82156692	ENSRNOG00000056118	Cic	82151669	82163005	533
circ_Megf8_1	1:82196936|82198223	1	82196936	82198223	ENSRNOG00000052687	Megf8	82185034	82234045	685
circ_Lipe_1	1:82251164|82253817	1	82251164	82253817	ENSRNOG00000020546	Lipe	82248046	82266727	2654
circ_Lipe_2	1:82251164|82260420	1	82251164	82260420	ENSRNOG00000020546	Lipe	82248046	82266727	9257
circ_Bckdha_1	1:82431365|82435004	1	82431365	82435004	ENSRNOG00000020607	Bckdha	82423277	82452281	379
circ_Hnrnpul1_1	1:82532232|82543222	1	82532232	82543222	ENSRNOG00000020683	Hnrnpul1	82512745	82546937	707
circ_Hnrnpul1_2	1:82536923|82543222	1	82536923	82543222	ENSRNOG00000020683	Hnrnpul1	82512745	82546937	494
circ_Axl_1	1:82558582|82568380	1	82558582	82568380	ENSRNOG00000020716	Axl	82549420	82580761	850
circ_intergenic_137	1:83647740|83654712	1	83647740	83654712	n/a	n/a	--	--	6973
circ_Itpkc_1	1:84024656|84026990	1	84024656	84026990	ENSRNOG00000013945	Itpkc	84018859	84040433	379
circ_Itpkc_2	1:84024656|84029425	1	84024656	84029425	ENSRNOG00000013945	Itpkc	84018859	84040433	593
circ_Itpkc_3	1:84024656|84031213	1	84024656	84031213	ENSRNOG00000013945	Itpkc	84018859	84040433	696
circ_Coq8b_1	1:84050500|84055183	1	84050500	84055183	ENSRNOG00000020848	Coq8b	84044551	84067066	511
circ_Coq8b_2	1:84060848|84061187	1	84060848	84061187	ENSRNOG00000020848	Coq8b	84044551	84067066	250
circ_Numbl_1	1:84074040|84076229	1	84074040	84076229	ENSRNOG00000020867	Numbl	84067938	84091671	290
circ_Numbl_2	1:84074040|84078236	1	84074040	84078236	ENSRNOG00000020867	Numbl	84067938	84091671	431
circ_Sptbn4_1	1:84185918|84202815	1	84185918	84202815	ENSRNOG00000055371	Sptbn4	84168495	84254645	579
circ_Sptbn4_2	1:84202552|84208536	1	84202552	84208536	ENSRNOG00000055371	Sptbn4	84168495	84254645	502
circ_Sptbn4_3	1:84213107|84215482	1	84213107	84215482	ENSRNOG00000055371	Sptbn4	84168495	84254645	954
circ_Sptbn4_4	1:84224252|84229007	1	84224252	84229007	ENSRNOG00000055371	Sptbn4	84168495	84254645	1032
circ_Sptbn4_5	1:84233388|84237861	1	84233388	84237861	ENSRNOG00000055371	Sptbn4	84168495	84254645	289
circ_Blvrb_1	1:84265428|84270535	1	84265428	84270535	ENSRNOG00000024410	Blvrb	84256159	84274075	5108
circ_Blvrb_2	1:84268557|84270535	1	84268557	84270535	ENSRNOG00000024410	Blvrb	84256159	84274075	384
circ_RGD1307554_1	1:84383951|84385191	1	84383951	84385191	ENSRNOG00000018408	RGD1307554	84361736	84386751	1596
circ_Akt2_1	1:84418344|84431239	1	84418344	84431239	ENSRNOG00000018677	Akt2	84411726	84450162	372
circ_Akt2_2	1:84431128|84445320	1	84431128	84445320	ENSRNOG00000018677	Akt2	84411726	84450162	533
circ_intergenic_138	1:84529079|84544129	1	84529079	84544129	n/a	n/a	--	--	15051
circ_intergenic_139	1:85299420|85301576	1	85299420	85301576	n/a	n/a	--	--	2157
circ_Plekhg2_1	1:85396267|85397462	1	85396267	85397462	ENSRNOG00000030266	Plekhg2	85386470	85399699	1078
circ_Supt5h_1	1:85459954|85461253	1	85459954	85461253	ENSRNOG00000032034	Supt5h	85437780	85466854	577
circ_intergenic_140	1:85842300|85847420	1	85842300	85847420	n/a	n/a	--	--	5121
circ_intergenic_141	1:85842303|85847420	1	85842303	85847420	n/a	n/a	--	--	5118
circ_Ech1_1	1:87010380|87010777	1	87010380	87010777	ENSRNOG00000020308	Ech1	87009730	87016005	294
circ_intergenic_142	1:87059702|87061300	1	87059702	87061300	n/a	n/a	--	--	1599
circ_Sipa1l3_1	1:87283593|87298503	1	87283593	87298503	ENSRNOG00000020703	Sipa1l3	87260835	87468288	897
circ_Sipa1l3_2	1:87292588|87298503	1	87292588	87298503	ENSRNOG00000020703	Sipa1l3	87260835	87468288	675
circ_Sipa1l3_3	1:87308116|87321016	1	87308116	87321016	ENSRNOG00000020703	Sipa1l3	87260835	87468288	1242
circ_Sipa1l3_4	1:87310851|87321016	1	87310851	87321016	ENSRNOG00000020703	Sipa1l3	87260835	87468288	1104
circ_Sipa1l3_5	1:87314323|87321016	1	87314323	87321016	ENSRNOG00000020703	Sipa1l3	87260835	87468288	852
circ_Sipa1l3_6	1:87327461|87332501	1	87327461	87332501	ENSRNOG00000020703	Sipa1l3	87260835	87468288	626
circ_Eif3k_1	1:87929964|87933586	1	87929964	87933586	ENSRNOG00000020495	Eif3k	87927141	87937516	362
circ_Fam98c_1	1:88097026|88097951	1	88097026	88097951	ENSRNOG00000024036	Fam98c	88095241	88098785	401
circ_Catsperg_1	1:88145614|88147210	1	88145614	88147210	ENSRNOG00000060693	Catsperg	88131554	88162583	349
circ_Zfp382_1	1:88583266|88587175	1	88583266	88587175	ENSRNOG00000020777	Zfp382	88581206	88605697	571
circ_Zfp382_2	1:88583266|88592000	1	88583266	88592000	ENSRNOG00000020777	Zfp382	88581206	88605697	1959
circ_Zfp382_3	1:88583266|88592011	1	88583266	88592011	ENSRNOG00000020777	Zfp382	88581206	88605697	1970
circ_Zfp382_4	1:88586283|88592011	1	88586283	88592011	ENSRNOG00000020777	Zfp382	88581206	88605697	1893
circ_Zfp382_5	1:88586311|88587175	1	88586311	88587175	ENSRNOG00000020777	Zfp382	88581206	88605697	466
circ_Zfp382_6	1:88586311|88592011	1	88586311	88592011	ENSRNOG00000020777	Zfp382	88581206	88605697	1865
circ_Proser3_1	1:89001745|89004978	1	89001745	89004978	ENSRNOG00000024625	Proser3	88994562	89007041	491
circ_Proser3_2	1:89004403|89005893	1	89004403	89005893	ENSRNOG00000024625	Proser3	88994562	89007041	1491
circ_Haus5_1	1:89112756|89113641	1	89112756	89113641	ENSRNOG00000024266	Haus5	89109750	89124132	252
circ_Gapdhs_1	1:89180355|89194573	1	89180355	89194573	ENSRNOG00000021009	Gapdhs	89180063	89194602	1325
circ_AABR07002945.1_1	1:89972723|89975077	1	89972723	89975077	ENSRNOG00000023296	AABR07002945.1	89967031	90000386	383
circ_AABR07002945.1_2	1:89972723|89992143	1	89972723	89992143	ENSRNOG00000023296	AABR07002945.1	89967031	90000386	485
circ_Uba2_1	1:90024085|90032101	1	90024085	90032101	ENSRNOG00000021113	Uba2	90011306	90035522	677
circ_Pdcd2l_1	1:90048086|90053425	1	90048086	90053425	ENSRNOG00000021119	Pdcd2l	90045509	90057923	616
circ_RGD1308428_1	1:90104656|90107704	1	90104656	90107704	ENSRNOG00000021129	RGD1308428	90097334	90176105	1139
circ_RGD1308428_2	1:90104656|90119029	1	90104656	90119029	ENSRNOG00000021129	RGD1308428	90097334	90176105	1396
circ_RGD1308428_3	1:90107579|90120765	1	90107579	90120765	ENSRNOG00000021129	RGD1308428	90097334	90176105	782
circ_RGD1308428_4	1:90107579|90126552	1	90107579	90126552	ENSRNOG00000021129	RGD1308428	90097334	90176105	983
circ_RGD1308428_5	1:90116534|90120765	1	90116534	90120765	ENSRNOG00000021129	RGD1308428	90097334	90176105	656
circ_RGD1308428_6	1:90116534|90126552	1	90116534	90126552	ENSRNOG00000021129	RGD1308428	90097334	90176105	857
circ_RGD1308428_7	1:90118871|90126552	1	90118871	90126552	ENSRNOG00000021129	RGD1308428	90097334	90176105	759
circ_RGD1308428_8	1:90118871|90150334	1	90118871	90150334	ENSRNOG00000021129	RGD1308428	90097334	90176105	2732
circ_RGD1308428_9	1:90149090|90150334	1	90149090	90150334	ENSRNOG00000021129	RGD1308428	90097334	90176105	1245
circ_Lsm14a_1	1:90207974|90215839	1	90207974	90215839	ENSRNOG00000021133	Lsm14a	90200876	90246297	832
circ_Lsm14a_2	1:90207974|90221672	1	90207974	90221672	ENSRNOG00000021133	Lsm14a	90200876	90246297	955
circ_Lsm14a_3	1:90210068|90215839	1	90210068	90215839	ENSRNOG00000021133	Lsm14a	90200876	90246297	598
circ_intergenic_143	1:90829419|90832122	1	90829419	90832122	n/a	n/a	--	--	2704
circ_Gpatch1_1	1:91539731|91543063	1	91539731	91543063	ENSRNOG00000011584	Gpatch1	91529112	91578048	420
circ_Gpatch1_2	1:91539731|91550044	1	91539731	91550044	ENSRNOG00000011584	Gpatch1	91529112	91578048	849
circ_Gpatch1_3	1:91542850|91547852	1	91542850	91547852	ENSRNOG00000011584	Gpatch1	91529112	91578048	378
circ_Gpatch1_4	1:91542850|91548302	1	91542850	91548302	ENSRNOG00000011584	Gpatch1	91529112	91578048	515
circ_Gpatch1_5	1:91547689|91553649	1	91547689	91553649	ENSRNOG00000011584	Gpatch1	91529112	91578048	905
circ_Gpatch1_6	1:91549917|91554781	1	91549917	91554781	ENSRNOG00000011584	Gpatch1	91529112	91578048	809
circ_Gpatch1_7	1:91551829|91554781	1	91551829	91554781	ENSRNOG00000011584	Gpatch1	91529112	91578048	681
circ_Gpatch1_8	1:91551829|91558124	1	91551829	91558124	ENSRNOG00000011584	Gpatch1	91529112	91578048	761
circ_Gpatch1_9	1:91553353|91558124	1	91553353	91558124	ENSRNOG00000011584	Gpatch1	91529112	91578048	582
circ_Gpatch1_10	1:91558045|91566589	1	91558045	91566589	ENSRNOG00000011584	Gpatch1	91529112	91578048	789
circ_Gpatch1_11	1:91560398|91562180	1	91560398	91562180	ENSRNOG00000011584	Gpatch1	91529112	91578048	391
circ_Gpatch1_12	1:91560398|91564403	1	91560398	91564403	ENSRNOG00000011584	Gpatch1	91529112	91578048	450
circ_Cep89_1	1:91671407|91673515	1	91671407	91673515	ENSRNOG00000012140	Cep89	91663736	91706094	340
circ_Cep89_2	1:91691212|91695542	1	91691212	91695542	ENSRNOG00000012140	Cep89	91663736	91706094	465
circ_Cep89_3	1:91694816|91702424	1	91694816	91702424	ENSRNOG00000012140	Cep89	91663736	91706094	918
circ_Ankrd27_1	1:91872210|91883284	1	91872210	91883284	ENSRNOG00000052814	Ankrd27	91857057	91958763	996
circ_Ankrd27_2	1:91873487|91879026	1	91873487	91879026	ENSRNOG00000052814	Ankrd27	91857057	91958763	746
circ_Ankrd27_3	1:91873487|91883284	1	91873487	91883284	ENSRNOG00000052814	Ankrd27	91857057	91958763	839
circ_Ankrd27_4	1:91873487|91900326	1	91873487	91900326	ENSRNOG00000052814	Ankrd27	91857057	91958763	2123
circ_Ankrd27_5	1:91873487|91905061	1	91873487	91905061	ENSRNOG00000052814	Ankrd27	91857057	91958763	2409
circ_Ankrd27_6	1:91873490|91879026	1	91873490	91879026	ENSRNOG00000052814	Ankrd27	91857057	91958763	743
circ_Ankrd27_7	1:91873490|91883284	1	91873490	91883284	ENSRNOG00000052814	Ankrd27	91857057	91958763	836
circ_Ankrd27_8	1:91883192|91887419	1	91883192	91887419	ENSRNOG00000052814	Ankrd27	91857057	91958763	513
circ_Ankrd27_9	1:91884973|91890053	1	91884973	91890053	ENSRNOG00000052814	Ankrd27	91857057	91958763	618
circ_Ankrd27_10	1:91884973|91892274	1	91884973	91892274	ENSRNOG00000052814	Ankrd27	91857057	91958763	798
circ_Ankrd27_11	1:91884973|91900326	1	91884973	91900326	ENSRNOG00000052814	Ankrd27	91857057	91958763	1284
circ_Ankrd27_12	1:91889856|91902960	1	91889856	91902960	ENSRNOG00000052814	Ankrd27	91857057	91958763	1026
circ_Ankrd27_13	1:91897200|91900326	1	91897200	91900326	ENSRNOG00000052814	Ankrd27	91857057	91958763	441
circ_Dpy19l3_1	1:92019482|92024931	1	92019482	92024931	ENSRNOG00000021573	Dpy19l3	92002927	92069160	375
circ_Dpy19l3_2	1:92023574|92037308	1	92023574	92037308	ENSRNOG00000021573	Dpy19l3	92002927	92069160	1018
circ_Dpy19l3_3	1:92029171|92039701	1	92029171	92039701	ENSRNOG00000021573	Dpy19l3	92002927	92069160	639
circ_Dpy19l3_4	1:92037185|92043956	1	92037185	92043956	ENSRNOG00000021573	Dpy19l3	92002927	92069160	483
circ_Dpy19l3_5	1:92037185|92043973	1	92037185	92043973	ENSRNOG00000021573	Dpy19l3	92002927	92069160	6789
circ_Dpy19l3_6	1:92039556|92043956	1	92039556	92043956	ENSRNOG00000021573	Dpy19l3	92002927	92069160	359
circ_Dpy19l3_7	1:92039556|92043973	1	92039556	92043973	ENSRNOG00000021573	Dpy19l3	92002927	92069160	4418
circ_intergenic_144	1:92233549|92235664	1	92233549	92235664	n/a	n/a	--	--	2116
circ_Tshz3_1	1:92704675|92708040	1	92704675	92708040	ENSRNOG00000013938	Tshz3	92703080	92774975	3366
circ_intergenic_145	1:93113252|93127075	1	93113252	93127075	n/a	n/a	--	--	13824
circ_Zfp536_1	1:93851663|93853240	1	93851663	93853240	ENSRNOG00000014163	Zfp536	93851454	93949187	1578
circ_Zfp536_2	1:93851663|93866719	1	93851663	93866719	ENSRNOG00000014163	Zfp536	93851454	93949187	1731
circ_Zfp536_3	1:93946819|93948996	1	93946819	93948996	ENSRNOG00000014163	Zfp536	93851454	93949187	2178
circ_intergenic_146	1:93946819|94028395	1	93946819	94028395	n/a	n/a	--	--	81577
circ_intergenic_147	1:94027353|94028395	1	94027353	94028395	n/a	n/a	--	--	1043
circ_intergenic_148	1:94027353|94093275	1	94027353	94093275	n/a	n/a	--	--	65923
circ_intergenic_149	1:94275897|94277071	1	94275897	94277071	n/a	n/a	--	--	1175
circ_Uri1_1	1:94353906|94368553	1	94353906	94368553	ENSRNOG00000014463	Uri1	94346514	94404211	534
circ_intergenic_150	1:94675419|94688987	1	94675419	94688987	n/a	n/a	--	--	13569
circ_intergenic_151	1:94860370|94861792	1	94860370	94861792	n/a	n/a	--	--	1423
circ_intergenic_152	1:94860370|94865040	1	94860370	94865040	n/a	n/a	--	--	4671
circ_intergenic_153	1:94891025|94892799	1	94891025	94892799	n/a	n/a	--	--	1775
circ_intergenic_154	1:95128837|95136713	1	95128837	95136713	n/a	n/a	--	--	7877
circ_intergenic_155	1:97480340|97510650	1	97480340	97510650	n/a	n/a	--	--	30311
circ_intergenic_156	1:97480340|97512270	1	97480340	97512270	n/a	n/a	--	--	31931
circ_intergenic_157	1:97498532|97510650	1	97498532	97510650	n/a	n/a	--	--	12119
circ_intergenic_158	1:97606955|97610531	1	97606955	97610531	n/a	n/a	--	--	3577
circ_intergenic_159	1:98186648|98188041	1	98186648	98188041	n/a	n/a	--	--	1394
circ_intergenic_160	1:98186648|98198850	1	98186648	98198850	n/a	n/a	--	--	12203
circ_intergenic_161	1:98187365|98198850	1	98187365	98198850	n/a	n/a	--	--	11486
circ_intergenic_162	1:99489149|99507970	1	99489149	99507970	n/a	n/a	--	--	18822
circ_intergenic_163	1:99532444|99539093	1	99532444	99539093	n/a	n/a	--	--	6650
circ_Zfp819_1	1:99537395|99539093	1	99537395	99539093	ENSRNOG00000030160	Zfp819	99532568	99539227	3252
circ_intergenic_164	1:99569133|99575942	1	99569133	99575942	n/a	n/a	--	--	6810
circ_Vrk3_1	1:100765616|100767772	1	100765616	100767772	ENSRNOG00000026517	Vrk3	100755682	100783004	345
circ_Vrk3_2	1:100780455|100781411	1	100780455	100781411	ENSRNOG00000026517	Vrk3	100755682	100783004	219
circ_Ap2a1_1	1:100913425|100914082	1	100913425	100914082	ENSRNOG00000026243	Ap2a1	100896947	100926335	406
circ_Cpt1c_1	1:100956380|100957248	1	100956380	100957248	ENSRNOG00000026163	Cpt1c	100955095	100969560	283
circ_Cpt1c_2	1:100956380|100957253	1	100956380	100957253	ENSRNOG00000026163	Cpt1c	100955095	100969560	288
circ_Prr12_1	1:101028250|101029473	1	101028250	101029473	ENSRNOG00000059408	Prr12	101023106	101046208	733
circ_Prr12_2	1:101028250|101029498	1	101028250	101029498	ENSRNOG00000059408	Prr12	101023106	101046208	1249
circ_intergenic_165	1:101137693|101138509	1	101137693	101138509	n/a	n/a	--	--	817
circ_Aldh16a1_1	1:101139122|101139642	1	101139122	101139642	ENSRNOG00000020623	Aldh16a1	101138248	101151320	327
circ_intergenic_166	1:101274581|101288523	1	101274581	101288523	n/a	n/a	--	--	13943
circ_Trpm4_1	1:101305083|101305582	1	101305083	101305582	ENSRNOG00000020714	Trpm4	101293409	101323960	191
circ_Trpm4_2	1:101316233|101317554	1	101316233	101317554	ENSRNOG00000020714	Trpm4	101293409	101323960	704
circ_Gys1_1	1:101439319|101442739	1	101439319	101442739	ENSRNOG00000020812	Gys1	101427195	101447092	501
circ_Dhdh_1	1:101469464|101474961	1	101469464	101474961	ENSRNOG00000020883	Dhdh	101466677	101476867	662
circ_Abcc8_1	1:102135364|102135692	1	102135364	102135692	ENSRNOG00000021130	Abcc8	102110708	102191287	329
circ_Abcc8_2	1:102141865|102145923	1	102141865	102145923	ENSRNOG00000021130	Abcc8	102110708	102191287	592
circ_Abcc8_3	1:102156344|102157449	1	102156344	102157449	ENSRNOG00000021130	Abcc8	102110708	102191287	298
circ_Abcc8_4	1:102156344|102163504	1	102156344	102163504	ENSRNOG00000021130	Abcc8	102110708	102191287	619
circ_Abcc8_5	1:102156344|102178488	1	102156344	102178488	ENSRNOG00000021130	Abcc8	102110708	102191287	973
circ_Abcc8_6	1:102156344|102178566	1	102156344	102178566	ENSRNOG00000021130	Abcc8	102110708	102191287	1051
circ_Abcc8_7	1:102177382|102178566	1	102177382	102178566	ENSRNOG00000021130	Abcc8	102110708	102191287	432
circ_Abcc8_8	1:102177382|102181491	1	102177382	102181491	ENSRNOG00000021130	Abcc8	102110708	102191287	599
circ_Sergef_1	1:102613968|102660697	1	102613968	102660697	ENSRNOG00000011488	Sergef	102461329	102664951	951
circ_Sergef_2	1:102623026|102660697	1	102623026	102660697	ENSRNOG00000011488	Sergef	102461329	102664951	37672
circ_Sergef_3	1:102634450|102660697	1	102634450	102660697	ENSRNOG00000011488	Sergef	102461329	102664951	26248
circ_Sergef_4	1:102634876|102660697	1	102634876	102660697	ENSRNOG00000011488	Sergef	102461329	102664951	25822
circ_Sergef_5	1:102634884|102660697	1	102634884	102660697	ENSRNOG00000011488	Sergef	102461329	102664951	25814
circ_Sergef_6	1:102636819|102660697	1	102636819	102660697	ENSRNOG00000011488	Sergef	102461329	102664951	23879
circ_Sergef_7	1:102638885|102660697	1	102638885	102660697	ENSRNOG00000011488	Sergef	102461329	102664951	784
circ_Sergef_8	1:102645520|102660697	1	102645520	102660697	ENSRNOG00000011488	Sergef	102461329	102664951	562
circ_Sergef_9	1:102656457|102660697	1	102656457	102660697	ENSRNOG00000011488	Sergef	102461329	102664951	387
circ_Hps5_1	1:102817129|102819408	1	102817129	102819408	ENSRNOG00000055531	Hps5	102776082	102849430	511
circ_Hps5_2	1:102829955|102835754	1	102829955	102835754	ENSRNOG00000055531	Hps5	102776082	102849430	553
circ_Hps5_3	1:102835084|102835754	1	102835084	102835754	ENSRNOG00000055531	Hps5	102776082	102849430	285
circ_Gtf2h1_1	1:102857250|102860289	1	102857250	102860289	ENSRNOG00000012360	Gtf2h1	102849889	102877944	525
circ_Gtf2h1_2	1:102867286|102872163	1	102867286	102872163	ENSRNOG00000012360	Gtf2h1	102849889	102877944	630
circ_Tsg101_1	1:102952107|102954266	1	102952107	102954266	ENSRNOG00000013381	Tsg101	102941231	102970950	159
circ_Tsg101_2	1:102952107|102957808	1	102952107	102957808	ENSRNOG00000013381	Tsg101	102941231	102970950	286
circ_Tsg101_3	1:102952107|102963831	1	102952107	102963831	ENSRNOG00000013381	Tsg101	102941231	102970950	601
circ_Zdhhc13_1	1:104124997|104136053	1	104124997	104136053	ENSRNOG00000014277	Zdhhc13	104106245	104145044	604
circ_Zdhhc13_2	1:104127787|104136053	1	104127787	104136053	ENSRNOG00000014277	Zdhhc13	104106245	104145044	470
circ_intergenic_167	1:104286906|104287548	1	104286906	104287548	n/a	n/a	--	--	643
circ_Nav2_1	1:104696204|104750940	1	104696204	104750940	ENSRNOG00000014530	Nav2	104576589	104941552	748
circ_Nav2_2	1:104730614|104740275	1	104730614	104740275	ENSRNOG00000014530	Nav2	104576589	104941552	341
circ_Nav2_3	1:104730614|104750940	1	104730614	104750940	ENSRNOG00000014530	Nav2	104576589	104941552	577
circ_Nav2_4	1:104740008|104750940	1	104740008	104750940	ENSRNOG00000014530	Nav2	104576589	104941552	504
circ_Nav2_5	1:104785950|104787042	1	104785950	104787042	ENSRNOG00000014530	Nav2	104576589	104941552	1093
circ_Nav2_6	1:104785950|104795565	1	104785950	104795565	ENSRNOG00000014530	Nav2	104576589	104941552	1705
circ_Nav2_7	1:104785950|104821976	1	104785950	104821976	ENSRNOG00000014530	Nav2	104576589	104941552	1828
circ_Nav2_8	1:104785950|104871238	1	104785950	104871238	ENSRNOG00000014530	Nav2	104576589	104941552	1967
circ_Nav2_9	1:104792169|104821976	1	104792169	104821976	ENSRNOG00000014530	Nav2	104576589	104941552	29808
circ_Nav2_10	1:104792188|104795565	1	104792188	104795565	ENSRNOG00000014530	Nav2	104576589	104941552	612
circ_Nav2_11	1:104792188|104821976	1	104792188	104821976	ENSRNOG00000014530	Nav2	104576589	104941552	735
circ_Nav2_12	1:104793271|104795565	1	104793271	104795565	ENSRNOG00000014530	Nav2	104576589	104941552	499
circ_Nav2_13	1:104793271|104821976	1	104793271	104821976	ENSRNOG00000014530	Nav2	104576589	104941552	622
circ_Nav2_14	1:104793271|104871238	1	104793271	104871238	ENSRNOG00000014530	Nav2	104576589	104941552	761
circ_Nav2_15	1:104871100|104882141	1	104871100	104882141	ENSRNOG00000014530	Nav2	104576589	104941552	1134
circ_Nav2_16	1:104879744|104882141	1	104879744	104882141	ENSRNOG00000014530	Nav2	104576589	104941552	995
circ_Nav2_17	1:104879744|104885667	1	104879744	104885667	ENSRNOG00000014530	Nav2	104576589	104941552	1454
circ_Nav2_18	1:104885209|104888108	1	104885209	104888108	ENSRNOG00000014530	Nav2	104576589	104941552	570
circ_Nav2_19	1:104903724|104909139	1	104903724	104909139	ENSRNOG00000014530	Nav2	104576589	104941552	515
circ_Nav2_20	1:104908967|104917283	1	104908967	104917283	ENSRNOG00000014530	Nav2	104576589	104941552	490
circ_Prmt3_1	1:105121685|105142233	1	105121685	105142233	ENSRNOG00000014829	Prmt3	105113595	105200470	590
circ_Prmt3_2	1:105134109|105142233	1	105134109	105142233	ENSRNOG00000014829	Prmt3	105113595	105200470	222
circ_Prmt3_3	1:105134109|105164896	1	105134109	105164896	ENSRNOG00000014829	Prmt3	105113595	105200470	576
circ_Nell1_1	1:105437967|105443296	1	105437967	105443296	ENSRNOG00000015675	Nell1	105349069	106218958	5330
circ_Nell1_2	1:105577467|105589198	1	105577467	105589198	ENSRNOG00000015675	Nell1	105349069	106218958	394
circ_Nell1_3	1:105577467|105611701	1	105577467	105611701	ENSRNOG00000015675	Nell1	105349069	106218958	568
circ_Nell1_4	1:105577467|105630794	1	105577467	105630794	ENSRNOG00000015675	Nell1	105349069	106218958	697
circ_Nell1_5	1:105587865|105611701	1	105587865	105611701	ENSRNOG00000015675	Nell1	105349069	106218958	412
circ_Nell1_6	1:105587865|105630794	1	105587865	105630794	ENSRNOG00000015675	Nell1	105349069	106218958	541
circ_Nell1_7	1:106202258|106211585	1	106202258	106211585	ENSRNOG00000015675	Nell1	105349069	106218958	596
circ_Nell1_8	1:106209211|106211585	1	106209211	106211585	ENSRNOG00000015675	Nell1	105349069	106218958	402
circ_intergenic_168	1:107253894|107272253	1	107253894	107272253	n/a	n/a	--	--	18360
circ_intergenic_169	1:107253894|107295091	1	107253894	107295091	n/a	n/a	--	--	41198
circ_intergenic_170	1:107253894|107320767	1	107253894	107320767	n/a	n/a	--	--	66874
circ_intergenic_171	1:107262655|107320767	1	107262655	107320767	n/a	n/a	--	--	58113
circ_Gas2_1	1:107263212|107295091	1	107263212	107295091	ENSRNOG00000016717	Gas2	107262659	107363788	429
circ_Gas2_2	1:107263212|107313452	1	107263212	107313452	ENSRNOG00000016717	Gas2	107262659	107363788	635
circ_Gas2_3	1:107263212|107320767	1	107263212	107320767	ENSRNOG00000016717	Gas2	107262659	107363788	743
circ_Gas2_4	1:107294950|107320767	1	107294950	107320767	ENSRNOG00000016717	Gas2	107262659	107363788	456
circ_intergenic_172	1:107535111|107567625	1	107535111	107567625	n/a	n/a	--	--	32515
circ_Luzp2_1	1:112034274|112056979	1	112034274	112056979	ENSRNOG00000021507	Luzp2	111849998	113527735	334
circ_Luzp2_2	1:112034278|112056979	1	112034278	112056979	ENSRNOG00000021507	Luzp2	111849998	113527735	330
circ_Gabrg3_1	1:112435004|112436794	1	112435004	112436794	ENSRNOG00000014862	Gabrg3	112158519	112811936	304
circ_Gabra5_1	1:112846059|112863401	1	112846059	112863401	ENSRNOG00000010803	Gabra5	112833944	112947451	509
circ_Gabra5_2	1:112890173|112929030	1	112890173	112929030	ENSRNOG00000010803	Gabra5	112833944	112947451	494
circ_Gabra5_3	1:112926910|112929030	1	112926910	112929030	ENSRNOG00000010803	Gabra5	112833944	112947451	411
circ_Gabra5_4	1:112926910|112945518	1	112926910	112945518	ENSRNOG00000010803	Gabra5	112833944	112947451	571
circ_Gabrb3_1	1:113204014|113229405	1	113204014	113229405	ENSRNOG00000060599	Gabrb3	112976770	113265364	442
circ_Gabrb3_2	1:113204014|113256389	1	113204014	113256389	ENSRNOG00000060599	Gabrb3	112976770	113265364	840
circ_Gabrb3_3	1:113225968|113256389	1	113225968	113256389	ENSRNOG00000060599	Gabrb3	112976770	113265364	619
circ_Gabrb3_4	1:113229268|113256389	1	113229268	113256389	ENSRNOG00000060599	Gabrb3	112976770	113265364	536
circ_Gabrb3_5	1:113251991|113256389	1	113251991	113256389	ENSRNOG00000060599	Gabrb3	112976770	113265364	398
circ_Luzp2_3	1:113419725|113468638	1	113419725	113468638	ENSRNOG00000021507	Luzp2	111849998	113527735	366
circ_Tubgcp5_1	1:114197204|114199713	1	114197204	114199713	ENSRNOG00000011480	Tubgcp5	114186853	114222516	546
circ_Tubgcp5_2	1:114209728|114217254	1	114209728	114217254	ENSRNOG00000011480	Tubgcp5	114186853	114222516	783
circ_Cyfip1_1	1:114291845|114317269	1	114291845	114317269	ENSRNOG00000011945	Cyfip1	114258719	114347137	1467
circ_Cyfip1_2	1:114304821|114311513	1	114304821	114311513	ENSRNOG00000011945	Cyfip1	114258719	114347137	459
circ_Nipa2_1	1:114354245|114370944	1	114354245	114370944	ENSRNOG00000012690	Nipa2	114348038	114371897	498
circ_Herc2_1	1:114453742|114481470	1	114453742	114481470	ENSRNOG00000013718	Herc2	114453054	114653793	667
circ_Herc2_2	1:114479642|114489006	1	114479642	114489006	ENSRNOG00000013718	Herc2	114453054	114653793	935
circ_Herc2_3	1:114492440|114503037	1	114492440	114503037	ENSRNOG00000013718	Herc2	114453054	114653793	1260
circ_Herc2_4	1:114506808|114514621	1	114506808	114514621	ENSRNOG00000013718	Herc2	114453054	114653793	1060
circ_Herc2_5	1:114506808|114527306	1	114506808	114527306	ENSRNOG00000013718	Herc2	114453054	114653793	1335
circ_Herc2_6	1:114536004|114538474	1	114536004	114538474	ENSRNOG00000013718	Herc2	114453054	114653793	789
circ_Herc2_7	1:114542920|114543840	1	114542920	114543840	ENSRNOG00000013718	Herc2	114453054	114653793	381
circ_Herc2_8	1:114562502|114585367	1	114562502	114585367	ENSRNOG00000013718	Herc2	114453054	114653793	1797
circ_Herc2_9	1:114562502|114599418	1	114562502	114599418	ENSRNOG00000013718	Herc2	114453054	114653793	2297
circ_Herc2_10	1:114562507|114599418	1	114562507	114599418	ENSRNOG00000013718	Herc2	114453054	114653793	2292
circ_Herc2_11	1:114570517|114585367	1	114570517	114585367	ENSRNOG00000013718	Herc2	114453054	114653793	1408
circ_Herc2_12	1:114578728|114585367	1	114578728	114585367	ENSRNOG00000013718	Herc2	114453054	114653793	1120
circ_Herc2_13	1:114578728|114599418	1	114578728	114599418	ENSRNOG00000013718	Herc2	114453054	114653793	1620
circ_Herc2_14	1:114597220|114599418	1	114597220	114599418	ENSRNOG00000013718	Herc2	114453054	114653793	500
circ_Herc2_15	1:114598651|114599418	1	114598651	114599418	ENSRNOG00000013718	Herc2	114453054	114653793	328
circ_Herc2_16	1:114614487|114618383	1	114614487	114618383	ENSRNOG00000013718	Herc2	114453054	114653793	346
circ_Herc2_17	1:114614487|114637981	1	114614487	114637981	ENSRNOG00000013718	Herc2	114453054	114653793	2248
circ_Herc2_18	1:114625324|114637981	1	114625324	114637981	ENSRNOG00000013718	Herc2	114453054	114653793	1794
circ_Herc2_19	1:114642222|114651664	1	114642222	114651664	ENSRNOG00000013718	Herc2	114453054	114653793	1242
circ_Ube3a_1	1:116596378|116610544	1	116596378	116610544	ENSRNOG00000015734	Ube3a	116587815	116679973	14167
circ_Ube3a_2	1:116643750|116660509	1	116643750	116660509	ENSRNOG00000015734	Ube3a	116587815	116679973	2277
circ_intergenic_173	1:116677881|116685416	1	116677881	116685416	n/a	n/a	--	--	7536
circ_intergenic_174	1:116679516|116685416	1	116679516	116685416	n/a	n/a	--	--	5901
circ_intergenic_175	1:116679516|116711299	1	116679516	116711299	n/a	n/a	--	--	31784
circ_intergenic_176	1:120430879|120464660	1	120430879	120464660	n/a	n/a	--	--	33782
circ_intergenic_177	1:120430879|120465319	1	120430879	120465319	n/a	n/a	--	--	34441
circ_intergenic_178	1:120860173|120867230	1	120860173	120867230	n/a	n/a	--	--	7058
circ_intergenic_179	1:120860173|120868996	1	120860173	120868996	n/a	n/a	--	--	8824
circ_intergenic_180	1:120860173|120894101	1	120860173	120894101	n/a	n/a	--	--	33929
circ_intergenic_181	1:120860173|120902915	1	120860173	120902915	n/a	n/a	--	--	42743
circ_intergenic_182	1:120860173|120926055	1	120860173	120926055	n/a	n/a	--	--	65883
circ_intergenic_183	1:120860173|120955517	1	120860173	120955517	n/a	n/a	--	--	95345
circ_intergenic_184	1:121010173|121018724	1	121010173	121018724	n/a	n/a	--	--	8552
circ_intergenic_185	1:121013225|121018724	1	121013225	121018724	n/a	n/a	--	--	5500
circ_intergenic_186	1:121013228|121018724	1	121013228	121018724	n/a	n/a	--	--	5497
circ_intergenic_187	1:121017599|121018724	1	121017599	121018724	n/a	n/a	--	--	1126
circ_intergenic_188	1:121281853|121320212	1	121281853	121320212	n/a	n/a	--	--	38360
circ_intergenic_189	1:122357293|122357684	1	122357293	122357684	n/a	n/a	--	--	392
circ_intergenic_190	1:122377106|122417464	1	122377106	122417464	n/a	n/a	--	--	40359
circ_intergenic_191	1:122377171|122417464	1	122377171	122417464	n/a	n/a	--	--	40294
circ_intergenic_192	1:122409656|122417464	1	122409656	122417464	n/a	n/a	--	--	7809
circ_intergenic_193	1:122605870|122613766	1	122605870	122613766	n/a	n/a	--	--	7897
circ_intergenic_194	1:122605870|122678378	1	122605870	122678378	n/a	n/a	--	--	72509
circ_intergenic_195	1:122678291|122688926	1	122678291	122688926	n/a	n/a	--	--	10636
circ_intergenic_196	1:122757906|122778266	1	122757906	122778266	n/a	n/a	--	--	20361
circ_intergenic_197	1:122757906|122799811	1	122757906	122799811	n/a	n/a	--	--	41906
circ_intergenic_198	1:122757906|122816977	1	122757906	122816977	n/a	n/a	--	--	59072
circ_intergenic_199	1:122816856|122825285	1	122816856	122825285	n/a	n/a	--	--	8430
circ_Chrna7_1	1:123959921|123970510	1	123959921	123970510	ENSRNOG00000010853	Chrna7	123899657	124039196	155
circ_Chrna7_2	1:123959921|123974130	1	123959921	123974130	ENSRNOG00000010853	Chrna7	123899657	124039196	14210
circ_intergenic_200	1:124244325|124288153	1	124244325	124288153	n/a	n/a	--	--	43829
circ_intergenic_201	1:124244325|124300117	1	124244325	124300117	n/a	n/a	--	--	55793
circ_intergenic_202	1:124246428|124300117	1	124246428	124300117	n/a	n/a	--	--	53690
circ_intergenic_203	1:124508122|124543680	1	124508122	124543680	n/a	n/a	--	--	35559
circ_intergenic_204	1:124508122|124584139	1	124508122	124584139	n/a	n/a	--	--	76018
circ_intergenic_205	1:124542325|124543680	1	124542325	124543680	n/a	n/a	--	--	1356
circ_intergenic_206	1:124542325|124584139	1	124542325	124584139	n/a	n/a	--	--	41815
circ_intergenic_207	1:124576794|124584139	1	124576794	124584139	n/a	n/a	--	--	7346
circ_intergenic_208	1:124576794|124637044	1	124576794	124637044	n/a	n/a	--	--	60251
circ_Mtmr10_1	1:125135342|125151462	1	125135342	125151462	ENSRNOG00000016090	Mtmr10	125124743	125175857	625
circ_Mtmr10_2	1:125135342|125157895	1	125135342	125157895	ENSRNOG00000016090	Mtmr10	125124743	125175857	1074
circ_Fan1_1	1:125198707|125205373	1	125198707	125205373	ENSRNOG00000023985	Fan1	125181838	125209727	797
circ_Fan1_2	1:125198707|125207286	1	125198707	125207286	ENSRNOG00000023985	Fan1	125181838	125209727	938
circ_Mphosph10_1	1:125221132|125224638	1	125221132	125224638	ENSRNOG00000016266	Mphosph10	125212849	125229052	376
circ_intergenic_209	1:125367276|125432358	1	125367276	125432358	n/a	n/a	--	--	65083
circ_Apba2_1	1:125414000|125432358	1	125414000	125432358	ENSRNOG00000016358	Apba2	125367280	125548890	18359
circ_Apba2_2	1:125481306|125491822	1	125481306	125491822	ENSRNOG00000016358	Apba2	125367280	125548890	10517
circ_Apba2_3	1:125490829|125491822	1	125490829	125491822	ENSRNOG00000016358	Apba2	125367280	125548890	994
circ_Apba2_4	1:125490829|125511076	1	125490829	125511076	ENSRNOG00000016358	Apba2	125367280	125548890	1112
circ_Fam189a1_1	1:125569745|125580865	1	125569745	125580865	ENSRNOG00000023496	Fam189a1	125553439	125967756	405
circ_Fam189a1_2	1:125569745|125615672	1	125569745	125615672	ENSRNOG00000023496	Fam189a1	125553439	125967756	540
circ_Fam189a1_3	1:125569745|125648365	1	125569745	125648365	ENSRNOG00000023496	Fam189a1	125553439	125967756	651
circ_Fam189a1_4	1:125580758|125648365	1	125580758	125648365	ENSRNOG00000023496	Fam189a1	125553439	125967756	354
circ_Fam189a1_5	1:125615538|125621911	1	125615538	125621911	ENSRNOG00000023496	Fam189a1	125553439	125967756	6374
circ_Fam189a1_6	1:125615538|125648365	1	125615538	125648365	ENSRNOG00000023496	Fam189a1	125553439	125967756	246
circ_Fam189a1_7	1:125777851|125780290	1	125777851	125780290	ENSRNOG00000023496	Fam189a1	125553439	125967756	2440
circ_Tjp1_1	1:126149936|126157908	1	126149936	126157908	ENSRNOG00000011077	Tjp1	126146489	126227469	1004
circ_Tjp1_2	1:126157742|126159041	1	126157742	126159041	ENSRNOG00000011077	Tjp1	126146489	126227469	1300
circ_Tjp1_3	1:126177861|126189469	1	126177861	126189469	ENSRNOG00000011077	Tjp1	126146489	126227469	818
circ_Tjp1_4	1:126177861|126195625	1	126177861	126195625	ENSRNOG00000011077	Tjp1	126146489	126227469	1323
circ_Tjp1_5	1:126180595|126189469	1	126180595	126189469	ENSRNOG00000011077	Tjp1	126146489	126227469	667
circ_Tjp1_6	1:126180595|126195625	1	126180595	126195625	ENSRNOG00000011077	Tjp1	126146489	126227469	1172
circ_Tjp1_7	1:126188351|126188982	1	126188351	126188982	ENSRNOG00000011077	Tjp1	126146489	126227469	317
circ_Tjp1_8	1:126188351|126189469	1	126188351	126189469	ENSRNOG00000011077	Tjp1	126146489	126227469	421
circ_Tjp1_9	1:126188351|126195625	1	126188351	126195625	ENSRNOG00000011077	Tjp1	126146489	126227469	926
circ_Tjp1_10	1:126192619|126195625	1	126192619	126195625	ENSRNOG00000011077	Tjp1	126146489	126227469	505
circ_Tarsl2_1	1:126531282|126544593	1	126531282	126544593	ENSRNOG00000024460	Tarsl2	126523169	126559489	754
circ_Tarsl2_2	1:126531287|126544593	1	126531287	126544593	ENSRNOG00000024460	Tarsl2	126523169	126559489	749
circ_Tarsl2_3	1:126534620|126544593	1	126534620	126544593	ENSRNOG00000024460	Tarsl2	126523169	126559489	630
circ_intergenic_210	1:126543520|126563397	1	126543520	126563397	n/a	n/a	--	--	19878
circ_intergenic_211	1:126563251|126583015	1	126563251	126583015	n/a	n/a	--	--	19765
circ_Pcsk6_1	1:126797300|126824250	1	126797300	126824250	ENSRNOG00000011526	Pcsk6	126749508	126947392	520
circ_Pcsk6_2	1:126819845|126824250	1	126819845	126824250	ENSRNOG00000011526	Pcsk6	126749508	126947392	415
circ_Pcsk6_3	1:126819845|126824255	1	126819845	126824255	ENSRNOG00000011526	Pcsk6	126749508	126947392	4411
circ_Pcsk6_4	1:126819845|126829573	1	126819845	126829573	ENSRNOG00000011526	Pcsk6	126749508	126947392	9729
circ_Pcsk6_5	1:126819845|126844850	1	126819845	126844850	ENSRNOG00000011526	Pcsk6	126749508	126947392	588
circ_Pcsk6_6	1:126861594|126875675	1	126861594	126875675	ENSRNOG00000011526	Pcsk6	126749508	126947392	548
circ_Pcsk6_7	1:126871963|126875675	1	126871963	126875675	ENSRNOG00000011526	Pcsk6	126749508	126947392	326
circ_Snrpa1_1	1:126963213|126971819	1	126963213	126971819	ENSRNOG00000011932	Snrpa1	126961389	126974453	627
circ_Chsy1_1	1:127025462|127025957	1	127025462	127025957	ENSRNOG00000012698	Chsy1	127010588	127071570	496
circ_Chsy1_2	1:127068619|127070617	1	127068619	127070617	ENSRNOG00000012698	Chsy1	127010588	127071570	1999
circ_Lrrk1_1	1:127238866|127255047	1	127238866	127255047	ENSRNOG00000012730	Lrrk1	127166431	127292090	665
circ_Asb7_1	1:127569589|127570194	1	127569589	127570194	ENSRNOG00000013795	Asb7	127554785	127599257	606
circ_Asb7_2	1:127569589|127592043	1	127569589	127592043	ENSRNOG00000013795	Asb7	127554785	127599257	1126
circ_Asb7_3	1:127589260|127592043	1	127589260	127592043	ENSRNOG00000013795	Asb7	127554785	127599257	520
circ_Lins1_1	1:127613977|127625523	1	127613977	127625523	ENSRNOG00000042776	Lins1	127604197	127625577	11547
circ_Adamts17_1	1:127814440|127858479	1	127814440	127858479	ENSRNOG00000037080	Adamts17	127802978	128124171	336
circ_Adamts17_2	1:127814440|127887913	1	127814440	127887913	ENSRNOG00000037080	Adamts17	127802978	128124171	622
circ_Adamts17_3	1:127858310|127882812	1	127858310	127882812	ENSRNOG00000037080	Adamts17	127802978	128124171	412
circ_Adamts17_4	1:127858310|127887913	1	127858310	127887913	ENSRNOG00000037080	Adamts17	127802978	128124171	456
circ_Adamts17_5	1:127858310|127939864	1	127858310	127939864	ENSRNOG00000037080	Adamts17	127802978	128124171	562
circ_Adamts17_6	1:127939759|128018487	1	127939759	128018487	ENSRNOG00000037080	Adamts17	127802978	128124171	1062
circ_Adamts17_7	1:127992163|128030978	1	127992163	128030978	ENSRNOG00000037080	Adamts17	127802978	128124171	745
circ_Adamts17_8	1:128004539|128018487	1	128004539	128018487	ENSRNOG00000037080	Adamts17	127802978	128124171	416
circ_Adamts17_9	1:128011891|128037601	1	128011891	128037601	ENSRNOG00000037080	Adamts17	127802978	128124171	488
circ_Adamts17_10	1:128011891|128044918	1	128011891	128044918	ENSRNOG00000037080	Adamts17	127802978	128124171	784
circ_Adamts17_11	1:128011891|128086282	1	128011891	128086282	ENSRNOG00000037080	Adamts17	127802978	128124171	989
circ_Adamts17_12	1:128011891|128090361	1	128011891	128090361	ENSRNOG00000037080	Adamts17	127802978	128124171	1142
circ_Adamts17_13	1:128018367|128090361	1	128018367	128090361	ENSRNOG00000037080	Adamts17	127802978	128124171	1014
circ_Adamts17_14	1:128030898|128044918	1	128030898	128044918	ENSRNOG00000037080	Adamts17	127802978	128124171	535
circ_Adamts17_15	1:128030898|128090361	1	128030898	128090361	ENSRNOG00000037080	Adamts17	127802978	128124171	893
circ_Adamts17_16	1:128041837|128090361	1	128041837	128090361	ENSRNOG00000037080	Adamts17	127802978	128124171	654
circ_Adamts17_17	1:128086078|128090361	1	128086078	128090361	ENSRNOG00000037080	Adamts17	127802978	128124171	358
circ_Mef2a_1	1:128217192|128243030	1	128217192	128243030	ENSRNOG00000047756	Mef2a	128209971	128341263	922
circ_Mef2a_2	1:128226644|128243030	1	128226644	128243030	ENSRNOG00000047756	Mef2a	128209971	128341263	738
circ_Mef2a_3	1:128239552|128242835	1	128239552	128242835	ENSRNOG00000047756	Mef2a	128209971	128341263	418
circ_Mef2a_4	1:128239552|128243030	1	128239552	128243030	ENSRNOG00000047756	Mef2a	128209971	128341263	550
circ_Mef2a_5	1:128239552|128267255	1	128239552	128267255	ENSRNOG00000047756	Mef2a	128209971	128341263	754
circ_Lrrc28_1	1:128501692|128503937	1	128501692	128503937	ENSRNOG00000023274	Lrrc28	128486166	128604188	336
circ_Lrrc28_2	1:128501692|128513631	1	128501692	128513631	ENSRNOG00000023274	Lrrc28	128486166	128604188	439
circ_Lrrc28_3	1:128501692|128526760	1	128501692	128526760	ENSRNOG00000023274	Lrrc28	128486166	128604188	551
circ_Lrrc28_4	1:128501692|128526855	1	128501692	128526855	ENSRNOG00000023274	Lrrc28	128486166	128604188	646
circ_Lrrc28_5	1:128501692|128576607	1	128501692	128576607	ENSRNOG00000023274	Lrrc28	128486166	128604188	822
circ_Lrrc28_6	1:128501692|128586111	1	128501692	128586111	ENSRNOG00000023274	Lrrc28	128486166	128604188	863
circ_Lrrc28_7	1:128513529|128576607	1	128513529	128576607	ENSRNOG00000023274	Lrrc28	128486166	128604188	486
circ_Lrrc28_8	1:128537655|128576607	1	128537655	128576607	ENSRNOG00000023274	Lrrc28	128486166	128604188	38953
circ_Ttc23_1	1:128621052|128628362	1	128621052	128628362	ENSRNOG00000013877	Ttc23	128606770	128687893	601
circ_Ttc23_2	1:128621052|128637195	1	128621052	128637195	ENSRNOG00000013877	Ttc23	128606770	128687893	779
circ_Igf1r_1	1:128978104|128978649	1	128978104	128978649	ENSRNOG00000014187	Igf1r	128924966	129206516	546
circ_Igf1r_2	1:129142521|129149837	1	129142521	129149837	ENSRNOG00000014187	Igf1r	128924966	129206516	610
circ_Igf1r_3	1:129180666|129198902	1	129180666	129198902	ENSRNOG00000014187	Igf1r	128924966	129206516	931
circ_Igf1r_4	1:129187000|129187622	1	129187000	129187622	ENSRNOG00000014187	Igf1r	128924966	129206516	341
circ_Igf1r_5	1:129187000|129195410	1	129187000	129195410	ENSRNOG00000014187	Igf1r	128924966	129206516	631
circ_Fam169b_1	1:129274807|129278899	1	129274807	129278899	ENSRNOG00000022822	Fam169b	129255396	129334292	231
circ_Fam169b_2	1:129274807|129304598	1	129274807	129304598	ENSRNOG00000022822	Fam169b	129255396	129334292	495
circ_Fam169b_3	1:129304421|129325830	1	129304421	129325830	ENSRNOG00000022822	Fam169b	129255396	129334292	493
circ_intergenic_212	1:130071597|130090662	1	130071597	130090662	n/a	n/a	--	--	19066
circ_Nr2f2_1	1:131448966|131452460	1	131448966	131452460	ENSRNOG00000010308	Nr2f2	131448447	131460473	716
circ_intergenic_213	1:131482492|131484841	1	131482492	131484841	n/a	n/a	--	--	2350
circ_intergenic_214	1:131552706|131577776	1	131552706	131577776	n/a	n/a	--	--	25071
circ_intergenic_215	1:131552706|131608491	1	131552706	131608491	n/a	n/a	--	--	55786
circ_intergenic_216	1:131552706|131622341	1	131552706	131622341	n/a	n/a	--	--	69636
circ_intergenic_217	1:131552706|131639910	1	131552706	131639910	n/a	n/a	--	--	87205
circ_intergenic_218	1:131560955|131608491	1	131560955	131608491	n/a	n/a	--	--	47537
circ_intergenic_219	1:131560955|131639910	1	131560955	131639910	n/a	n/a	--	--	78956
circ_Mctp2_1	1:133353419|133411282	1	133353419	133411282	ENSRNOG00000009932	Mctp2	133324301	133559975	572
circ_Mctp2_2	1:133353419|133451349	1	133353419	133451349	ENSRNOG00000009932	Mctp2	133324301	133559975	1059
circ_Mctp2_3	1:133407797|133433545	1	133407797	133433545	ENSRNOG00000009932	Mctp2	133324301	133559975	503
circ_Mctp2_4	1:133407797|133451349	1	133407797	133451349	ENSRNOG00000009932	Mctp2	133324301	133559975	784
circ_Mctp2_5	1:133407797|133462521	1	133407797	133462521	ENSRNOG00000009932	Mctp2	133324301	133559975	1080
circ_Mctp2_6	1:133431494|133462521	1	133431494	133462521	ENSRNOG00000009932	Mctp2	133324301	133559975	783
circ_Mctp2_7	1:133448752|133462521	1	133448752	133462521	ENSRNOG00000009932	Mctp2	133324301	133559975	577
circ_Mctp2_8	1:133448752|133478761	1	133448752	133478761	ENSRNOG00000009932	Mctp2	133324301	133559975	945
circ_Mctp2_9	1:133473455|133503223	1	133473455	133503223	ENSRNOG00000009932	Mctp2	133324301	133559975	1563
circ_Mctp2_10	1:133493313|133503223	1	133493313	133503223	ENSRNOG00000009932	Mctp2	133324301	133559975	1195
circ_Mctp2_11	1:133502707|133503223	1	133502707	133503223	ENSRNOG00000009932	Mctp2	133324301	133559975	1005
circ_intergenic_220	1:134513072|134605696	1	134513072	134605696	n/a	n/a	--	--	92625
circ_Chd2_1	1:134766138|134777949	1	134766138	134777949	ENSRNOG00000012716	Chd2	134757934	134871167	737
circ_Chd2_2	1:134766138|134780039	1	134766138	134780039	ENSRNOG00000012716	Chd2	134757934	134871167	872
circ_Chd2_3	1:134794264|134811320	1	134794264	134811320	ENSRNOG00000012716	Chd2	134757934	134871167	1090
circ_Chd2_4	1:134794264|134813696	1	134794264	134813696	ENSRNOG00000012716	Chd2	134757934	134871167	1406
circ_Chd2_5	1:134794264|134848903	1	134794264	134848903	ENSRNOG00000012716	Chd2	134757934	134871167	3555
circ_Chd2_6	1:134799596|134811320	1	134799596	134811320	ENSRNOG00000012716	Chd2	134757934	134871167	908
circ_Chd2_7	1:134799596|134813696	1	134799596	134813696	ENSRNOG00000012716	Chd2	134757934	134871167	1224
circ_Chd2_8	1:134799596|134817451	1	134799596	134817451	ENSRNOG00000012716	Chd2	134757934	134871167	1413
circ_Chd2_9	1:134803792|134811320	1	134803792	134811320	ENSRNOG00000012716	Chd2	134757934	134871167	561
circ_Chd2_10	1:134806790|134817451	1	134806790	134817451	ENSRNOG00000012716	Chd2	134757934	134871167	876
circ_Chd2_11	1:134817263|134828051	1	134817263	134828051	ENSRNOG00000012716	Chd2	134757934	134871167	812
circ_Chd2_12	1:134817263|134848903	1	134817263	134848903	ENSRNOG00000012716	Chd2	134757934	134871167	2149
circ_Chd2_13	1:134822116|134825008	1	134822116	134825008	ENSRNOG00000012716	Chd2	134757934	134871167	498
circ_Chd2_14	1:134822116|134830193	1	134822116	134830193	ENSRNOG00000012716	Chd2	134757934	134871167	847
circ_Chd2_15	1:134822116|134832415	1	134822116	134832415	ENSRNOG00000012716	Chd2	134757934	134871167	1174
circ_Chd2_16	1:134822116|134848903	1	134822116	134848903	ENSRNOG00000012716	Chd2	134757934	134871167	1960
circ_Chd2_17	1:134824792|134833821	1	134824792	134833821	ENSRNOG00000012716	Chd2	134757934	134871167	1049
circ_Chd2_18	1:134824792|134837960	1	134824792	134837960	ENSRNOG00000012716	Chd2	134757934	134871167	1298
circ_Chd2_19	1:134829807|134832415	1	134829807	134832415	ENSRNOG00000012716	Chd2	134757934	134871167	551
circ_Chd2_20	1:134829807|134833821	1	134829807	134833821	ENSRNOG00000012716	Chd2	134757934	134871167	707
circ_Chd2_21	1:134831134|134848903	1	134831134	134848903	ENSRNOG00000012716	Chd2	134757934	134871167	1113
circ_Chd2_22	1:134835309|134848903	1	134835309	134848903	ENSRNOG00000012716	Chd2	134757934	134871167	630
circ_Chd2_23	1:134837853|134848903	1	134837853	134848903	ENSRNOG00000012716	Chd2	134757934	134871167	489
circ_Chd2_24	1:134843160|134848903	1	134843160	134848903	ENSRNOG00000012716	Chd2	134757934	134871167	381
circ_Slco3a1_1	1:135834530|135836390	1	135834530	135836390	ENSRNOG00000032798	Slco3a1	135790810	136073540	338
circ_Slco3a1_2	1:135834530|135843944	1	135834530	135843944	ENSRNOG00000032798	Slco3a1	135790810	136073540	503
circ_Slco3a1_3	1:136017017|136017482	1	136017017	136017482	ENSRNOG00000032798	Slco3a1	135790810	136073540	466
circ_intergenic_221	1:136666261|136699335	1	136666261	136699335	n/a	n/a	--	--	33075
circ_intergenic_222	1:136672898|136699335	1	136672898	136699335	n/a	n/a	--	--	26438
circ_intergenic_223	1:136685584|136699335	1	136685584	136699335	n/a	n/a	--	--	13752
circ_intergenic_224	1:136685584|136708485	1	136685584	136708485	n/a	n/a	--	--	22902
circ_intergenic_225	1:136690162|136699335	1	136690162	136699335	n/a	n/a	--	--	9174
circ_intergenic_226	1:136690162|136708485	1	136690162	136708485	n/a	n/a	--	--	18324
circ_intergenic_227	1:136707653|136708485	1	136707653	136708485	n/a	n/a	--	--	833
circ_intergenic_228	1:136739007|136739837	1	136739007	136739837	n/a	n/a	--	--	831
circ_Akap13_1	1:137133000|137148785	1	137133000	137148785	ENSRNOG00000010964	Akap13	137014272	137315272	481
circ_Akap13_2	1:137247124|137264458	1	137247124	137264458	ENSRNOG00000010964	Akap13	137014272	137315272	602
circ_intergenic_229	1:139833883|139843198	1	139833883	139843198	n/a	n/a	--	--	9316
circ_intergenic_230	1:139888577|139898184	1	139888577	139898184	n/a	n/a	--	--	9608
circ_Ntrk3_1	1:139924805|139956356	1	139924805	139956356	ENSRNOG00000018674	Ntrk3	139890560	140262503	623
circ_Ntrk3_2	1:139943398|139956356	1	139943398	139956356	ENSRNOG00000018674	Ntrk3	139890560	140262503	548
circ_Ntrk3_3	1:139943398|139956910	1	139943398	139956910	ENSRNOG00000018674	Ntrk3	139890560	140262503	13513
circ_Ntrk3_4	1:140044382|140134063	1	140044382	140134063	ENSRNOG00000018674	Ntrk3	139890560	140262503	381
circ_Ntrk3_5	1:140044382|140141583	1	140044382	140141583	ENSRNOG00000018674	Ntrk3	139890560	140262503	963
circ_Ntrk3_6	1:140044382|140142798	1	140044382	140142798	ENSRNOG00000018674	Ntrk3	139890560	140262503	1121
circ_Ntrk3_7	1:140131618|140141583	1	140131618	140141583	ENSRNOG00000018674	Ntrk3	139890560	140262503	774
circ_Ntrk3_8	1:140131618|140142798	1	140131618	140142798	ENSRNOG00000018674	Ntrk3	139890560	140262503	932
circ_Ntrk3_9	1:140131618|140158228	1	140131618	140158228	ENSRNOG00000018674	Ntrk3	139890560	140262503	1001
circ_Det1_1	1:140523196|140533021	1	140523196	140533021	ENSRNOG00000018515	Det1	140519702	140535934	1473
circ_Det1_2	1:140528797|140533021	1	140528797	140533021	ENSRNOG00000018515	Det1	140519702	140535934	1281
circ_intergenic_231	1:140826373|140835144	1	140826373	140835144	n/a	n/a	--	--	8772
circ_Abhd2_1	1:141024396|141026781	1	141024396	141026781	ENSRNOG00000017120	Abhd2	140998240	141087405	301
circ_Abhd2_2	1:141024396|141055207	1	141024396	141055207	ENSRNOG00000017120	Abhd2	140998240	141087405	645
circ_Abhd2_3	1:141053114|141055207	1	141053114	141055207	ENSRNOG00000017120	Abhd2	140998240	141087405	344
circ_Fanci_1	1:141147415|141154069	1	141147415	141154069	ENSRNOG00000016689	Fanci	141120166	141172483	506
circ_Ap3s2_1	1:141615538|141655417	1	141615538	141655417	ENSRNOG00000043141	Ap3s2	141612963	141655894	384
circ_Zfp710_1	1:141860171|141866280	1	141860171	141866280	ENSRNOG00000014278	Zfp710	141767940	141870325	1856
circ_Idh2_1	1:141877382|141880461	1	141877382	141880461	ENSRNOG00000013949	Idh2	141866283	141893705	760
circ_Vps33b_1	1:142079558|142083269	1	142079558	142083269	ENSRNOG00000013149	Vps33b	142060955	142083953	549
circ_Man2a2_1	1:142160388|142161359	1	142160388	142161359	ENSRNOG00000012055	Man2a2	142143799	142164263	445
circ_Man2a2_2	1:142160925|142161359	1	142160925	142161359	ENSRNOG00000012055	Man2a2	142143799	142164263	317
circ_Furin_1	1:142191060|142191760	1	142191060	142191760	ENSRNOG00000011352	Furin	142185094	142197182	262
circ_Furin_2	1:142192435|142194379	1	142192435	142194379	ENSRNOG00000011352	Furin	142185094	142197182	735
circ_Blm_1	1:142262561|142276981	1	142262561	142276981	ENSRNOG00000011213	Blm	142246790	142332588	794
circ_Blm_2	1:142275528|142297204	1	142275528	142297204	ENSRNOG00000011213	Blm	142246790	142332588	941
circ_Crtc3_1	1:142429023|142442406	1	142429023	142442406	ENSRNOG00000011975	Crtc3	142393207	142500383	346
circ_Iqgap1_1	1:142533729|142537799	1	142533729	142537799	ENSRNOG00000012002	Iqgap1	142525046	142615673	503
circ_Iqgap1_2	1:142533729|142543496	1	142533729	142543496	ENSRNOG00000012002	Iqgap1	142525046	142615673	1422
circ_Iqgap1_3	1:142556681|142565170	1	142556681	142565170	ENSRNOG00000012002	Iqgap1	142525046	142615673	691
circ_Iqgap1_4	1:142573744|142576627	1	142573744	142576627	ENSRNOG00000012002	Iqgap1	142525046	142615673	446
circ_Zscan2_1	1:142682098|142682602	1	142682098	142682602	ENSRNOG00000022164	Zscan2	142679345	142695475	505
circ_Zscan2_2	1:142682101|142682602	1	142682101	142682602	ENSRNOG00000022164	Zscan2	142679345	142695475	502
circ_Wdr73_1	1:142718407|142719095	1	142718407	142719095	ENSRNOG00000010664	Wdr73	142711789	142720257	154
circ_Sec11a_1	1:142733786|142740091	1	142733786	142740091	ENSRNOG00000011029	Sec11a	142733434	142759882	343
circ_Sec11a_2	1:142733786|142745035	1	142733786	142745035	ENSRNOG00000011029	Sec11a	142733434	142759882	493
circ_Sec11a_3	1:142733786|142750856	1	142733786	142750856	ENSRNOG00000011029	Sec11a	142733434	142759882	603
circ_Sec11a_4	1:142744886|142750856	1	142744886	142750856	ENSRNOG00000011029	Sec11a	142733434	142759882	260
circ_Zfp592_1	1:142849916|142852148	1	142849916	142852148	ENSRNOG00000060206	Zfp592	142834157	142870995	2233
circ_Zfp592_2	1:142849916|142856237	1	142849916	142856237	ENSRNOG00000060206	Zfp592	142834157	142870995	2412
circ_Pde8a_1	1:143048781|143128651	1	143048781	143128651	ENSRNOG00000019005	Pde8a	143036218	143159433	79871
circ_Pde8a_2	1:143107055|143128651	1	143107055	143128651	ENSRNOG00000019005	Pde8a	143036218	143159433	666
circ_Pde8a_3	1:143143055|143143524	1	143143055	143143524	ENSRNOG00000019005	Pde8a	143036218	143159433	233
circ_Cpeb1_1	1:143179772|143185746	1	143179772	143185746	ENSRNOG00000019161	Cpeb1	143171264	143278485	833
circ_Cpeb1_2	1:143179772|143196505	1	143179772	143196505	ENSRNOG00000019161	Cpeb1	143171264	143278485	1022
circ_Cpeb1_3	1:143179772|143256593	1	143179772	143256593	ENSRNOG00000019161	Cpeb1	143171264	143278485	1370
circ_Cpeb1_4	1:143179772|143265362	1	143179772	143265362	ENSRNOG00000019161	Cpeb1	143171264	143278485	85591
circ_Cpeb1_5	1:143181239|143196505	1	143181239	143196505	ENSRNOG00000019161	Cpeb1	143171264	143278485	780
circ_Cpeb1_6	1:143196317|143256593	1	143196317	143256593	ENSRNOG00000019161	Cpeb1	143171264	143278485	537
circ_Ap3b2_1	1:143289225|143296308	1	143289225	143296308	ENSRNOG00000019249	Ap3b2	143283996	143315633	702
circ_Whamm_1	1:143417972|143419383	1	143417972	143419383	ENSRNOG00000028113	Whamm	143401986	143430356	336
circ_Whamm_2	1:143417972|143421718	1	143417972	143421718	ENSRNOG00000028113	Whamm	143401986	143430356	3747
circ_Whamm_3	1:143417972|143422648	1	143417972	143422648	ENSRNOG00000028113	Whamm	143401986	143430356	524
circ_Whamm_4	1:143419218|143421718	1	143419218	143421718	ENSRNOG00000028113	Whamm	143401986	143430356	2501
circ_Whamm_5	1:143422461|143426043	1	143422461	143426043	ENSRNOG00000028113	Whamm	143401986	143430356	371
circ_Btbd1_1	1:143611901|143625275	1	143611901	143625275	ENSRNOG00000019529	Btbd1	143609731	143647124	626
circ_Btbd1_2	1:143632780|143638022	1	143632780	143638022	ENSRNOG00000019529	Btbd1	143609731	143647124	5243
circ_Hdgfl3_1	1:143703224|143723739	1	143703224	143723739	ENSRNOG00000019740	Hdgfl3	143702853	143751789	2169
circ_Hdgfl3_2	1:143704683|143723739	1	143704683	143723739	ENSRNOG00000019740	Hdgfl3	143702853	143751789	709
circ_Hdgfl3_3	1:143712491|143718900	1	143712491	143718900	ENSRNOG00000019740	Hdgfl3	143702853	143751789	442
circ_Hdgfl3_4	1:143712491|143723739	1	143712491	143723739	ENSRNOG00000019740	Hdgfl3	143702853	143751789	519
circ_Sh3gl3_1	1:144154619|144169172	1	144154619	144169172	ENSRNOG00000019776	Sh3gl3	144069638	144200397	579
circ_Sh3gl3_2	1:144154619|144177718	1	144154619	144177718	ENSRNOG00000019776	Sh3gl3	144069638	144200397	793
circ_Sh3gl3_3	1:144154619|144199899	1	144154619	144199899	ENSRNOG00000019776	Sh3gl3	144069638	144200397	920
circ_Sh3gl3_4	1:144154619|144200084	1	144154619	144200084	ENSRNOG00000019776	Sh3gl3	144069638	144200397	1362
circ_Sh3gl3_5	1:144166371|144177718	1	144166371	144177718	ENSRNOG00000019776	Sh3gl3	144069638	144200397	507
circ_Sh3gl3_6	1:144169014|144177718	1	144169014	144177718	ENSRNOG00000019776	Sh3gl3	144069638	144200397	373
circ_Sh3gl3_7	1:144176483|144177718	1	144176483	144177718	ENSRNOG00000019776	Sh3gl3	144069638	144200397	214
circ_Adamtsl3_1	1:144302046|144369569	1	144302046	144369569	ENSRNOG00000010840	Adamtsl3	144239020	144561247	294
circ_Adamtsl3_2	1:144302046|144376398	1	144302046	144376398	ENSRNOG00000010840	Adamtsl3	144239020	144561247	531
circ_Adamtsl3_3	1:144302046|144392522	1	144302046	144392522	ENSRNOG00000010840	Adamtsl3	144239020	144561247	658
circ_Adamtsl3_4	1:144352515|144376398	1	144352515	144376398	ENSRNOG00000010840	Adamtsl3	144239020	144561247	411
circ_Adamtsl3_5	1:144352515|144392522	1	144352515	144392522	ENSRNOG00000010840	Adamtsl3	144239020	144561247	538
circ_Adamtsl3_6	1:144376162|144392522	1	144376162	144392522	ENSRNOG00000010840	Adamtsl3	144239020	144561247	364
circ_Adamtsl3_7	1:144376162|144413115	1	144376162	144413115	ENSRNOG00000010840	Adamtsl3	144239020	144561247	439
circ_Adamtsl3_8	1:144448986|144476404	1	144448986	144476404	ENSRNOG00000010840	Adamtsl3	144239020	144561247	1030
circ_Adamtsl3_9	1:144448986|144485308	1	144448986	144485308	ENSRNOG00000010840	Adamtsl3	144239020	144561247	1160
circ_Adamtsl3_10	1:144463965|144522970	1	144463965	144522970	ENSRNOG00000010840	Adamtsl3	144239020	144561247	2509
circ_intergenic_232	1:144601199|144610903	1	144601199	144610903	n/a	n/a	--	--	9705
circ_Efl1_1	1:144610819|144627268	1	144610819	144627268	ENSRNOG00000032723	Efl1	144601410	144740735	572
circ_Efl1_2	1:144610819|144639565	1	144610819	144639565	ENSRNOG00000032723	Efl1	144601410	144740735	1133
circ_Efl1_3	1:144624156|144627268	1	144624156	144627268	ENSRNOG00000032723	Efl1	144601410	144740735	487
circ_Efl1_4	1:144624156|144639565	1	144624156	144639565	ENSRNOG00000032723	Efl1	144601410	144740735	1048
circ_Efl1_5	1:144634000|144639565	1	144634000	144639565	ENSRNOG00000032723	Efl1	144601410	144740735	561
circ_Efl1_6	1:144634000|144652882	1	144634000	144652882	ENSRNOG00000032723	Efl1	144601410	144740735	1019
circ_Efl1_7	1:144710109|144726484	1	144710109	144726484	ENSRNOG00000032723	Efl1	144601410	144740735	1260
circ_Efl1_8	1:144710109|144735467	1	144710109	144735467	ENSRNOG00000032723	Efl1	144601410	144740735	1445
circ_Efl1_9	1:144715049|144735467	1	144715049	144735467	ENSRNOG00000032723	Efl1	144601410	144740735	1313
circ_Efl1_10	1:144725505|144735467	1	144725505	144735467	ENSRNOG00000032723	Efl1	144601410	144740735	1165
circ_Il16_1	1:145852365|145852777	1	145852365	145852777	ENSRNOG00000011680	Il16	145781928	145870912	413
circ_Cemip_1	1:146083694|146085324	1	146083694	146085324	ENSRNOG00000012442	Cemip	146069771	146226462	398
circ_Cemip_2	1:146108193|146109307	1	146108193	146109307	ENSRNOG00000012442	Cemip	146069771	146226462	386
circ_Cemip_3	1:146108193|146128810	1	146108193	146128810	ENSRNOG00000012442	Cemip	146069771	146226462	1180
circ_Cemip_4	1:146205596|146205800	1	146205596	146205800	ENSRNOG00000012442	Cemip	146069771	146226462	205
circ_Arnt2_1	1:146416480|146431373	1	146416480	146431373	ENSRNOG00000013017	Arnt2	146399217	146556171	739
circ_Arnt2_2	1:146456005|146510287	1	146456005	146510287	ENSRNOG00000013017	Arnt2	146399217	146556171	846
circ_Arnt2_3	1:146492561|146503345	1	146492561	146503345	ENSRNOG00000013017	Arnt2	146399217	146556171	476
circ_Arnt2_4	1:146492561|146510287	1	146492561	146510287	ENSRNOG00000013017	Arnt2	146399217	146556171	591
circ_Zfand6_1	1:146757368|146759124	1	146757368	146759124	ENSRNOG00000013506	Zfand6	146745859	146823762	381
circ_Vbp1_1	1:148425541|148428477	1	148425541	148428477	ENSRNOG00000050401	Vbp1	148424977	148443358	426
circ_Folh1_1	1:150343285|150365730	1	150343285	150365730	ENSRNOG00000013770	Folh1	150323768	150395415	546
circ_Folh1_2	1:150357367|150365730	1	150357367	150365730	ENSRNOG00000013770	Folh1	150323768	150395415	482
circ_Folh1_3	1:150357367|150382015	1	150357367	150382015	ENSRNOG00000013770	Folh1	150323768	150395415	795
circ_Folh1_4	1:150362492|150382015	1	150362492	150382015	ENSRNOG00000013770	Folh1	150323768	150395415	592
circ_Folh1_5	1:150380670|150382015	1	150380670	150382015	ENSRNOG00000013770	Folh1	150323768	150395415	313
circ_Tyr_1	1:151013929|151023211	1	151013929	151023211	ENSRNOG00000016421	Tyr	151012598	151106802	439
circ_intergenic_233	1:151076165|151134150	1	151076165	151134150	n/a	n/a	--	--	57986
circ_intergenic_234	1:151216413|151226199	1	151216413	151226199	n/a	n/a	--	--	9787
circ_intergenic_235	1:151218854|151226199	1	151218854	151226199	n/a	n/a	--	--	7346
circ_intergenic_236	1:151218854|151313847	1	151218854	151313847	n/a	n/a	--	--	94994
circ_intergenic_237	1:151225344|151226199	1	151225344	151226199	n/a	n/a	--	--	856
circ_Grm5_1	1:151439440|151439689	1	151439440	151439689	ENSRNOG00000016429	Grm5	151439409	151783392	250
circ_Grm5_2	1:151439440|151446628	1	151439440	151446628	ENSRNOG00000016429	Grm5	151439409	151783392	7189
circ_Grm5_3	1:151630851|151689447	1	151630851	151689447	ENSRNOG00000016429	Grm5	151439409	151783392	779
circ_Grm5_4	1:151630851|151730188	1	151630851	151730188	ENSRNOG00000016429	Grm5	151439409	151783392	1719
circ_Grm5_5	1:151662082|151689447	1	151662082	151689447	ENSRNOG00000016429	Grm5	151439409	151783392	543
circ_Grm5_6	1:151729249|151730188	1	151729249	151730188	ENSRNOG00000016429	Grm5	151439409	151783392	940
circ_Me3_1	1:153989476|154008769	1	153989476	154008769	ENSRNOG00000017311	Me3	153861569	154056654	342
circ_Me3_2	1:153989476|154032717	1	153989476	154032717	ENSRNOG00000017311	Me3	153861569	154056654	452
circ_Me3_3	1:153989476|154050937	1	153989476	154050937	ENSRNOG00000017311	Me3	153861569	154056654	664
circ_Hikeshi_1	1:154147196|154152113	1	154147196	154152113	ENSRNOG00000017383	Hikeshi	154142836	154170409	493
circ_Eed_1	1:154190008|154202611	1	154190008	154202611	ENSRNOG00000017509	Eed	154189260	154216340	565
circ_Eed_2	1:154197004|154212681	1	154197004	154212681	ENSRNOG00000017509	Eed	154189260	154216340	852
circ_Eed_3	1:154202520|154212681	1	154202520	154212681	ENSRNOG00000017509	Eed	154189260	154216340	612
circ_Picalm_1	1:154405931|154425509	1	154405931	154425509	ENSRNOG00000018322	Picalm	154377247	154458425	1128
circ_Picalm_2	1:154405931|154432139	1	154405931	154432139	ENSRNOG00000018322	Picalm	154377247	154458425	1278
circ_Picalm_3	1:154405931|154447475	1	154405931	154447475	ENSRNOG00000018322	Picalm	154377247	154458425	1838
circ_Picalm_4	1:154406807|154418787	1	154406807	154418787	ENSRNOG00000018322	Picalm	154377247	154458425	492
circ_Picalm_5	1:154411045|154425509	1	154411045	154425509	ENSRNOG00000018322	Picalm	154377247	154458425	909
circ_Picalm_6	1:154431990|154447475	1	154431990	154447475	ENSRNOG00000018322	Picalm	154377247	154458425	710
circ_Picalm_7	1:154439745|154446214	1	154439745	154446214	ENSRNOG00000018322	Picalm	154377247	154458425	455
circ_Picalm_8	1:154439745|154447475	1	154439745	154447475	ENSRNOG00000018322	Picalm	154377247	154458425	560
circ_intergenic_238	1:155489154|155489315	1	155489154	155489315	n/a	n/a	--	--	162
circ_Dlg2_1	1:157125391|157206401	1	157125391	157206401	ENSRNOG00000022635	Dlg2	156552328	157269747	368
circ_Ankrd42_1	1:157419362|157425677	1	157419362	157425677	ENSRNOG00000009664	Ankrd42	157419123	157461588	407
circ_Ankrd42_2	1:157422218|157440238	1	157422218	157440238	ENSRNOG00000009664	Ankrd42	157419123	157461588	878
circ_Ankrd42_3	1:157422218|157444997	1	157422218	157444997	ENSRNOG00000009664	Ankrd42	157419123	157461588	1014
circ_Ankrd42_4	1:157422218|157458301	1	157422218	157458301	ENSRNOG00000009664	Ankrd42	157419123	157461588	36084
circ_Ankrd42_5	1:157425551|157436829	1	157425551	157436829	ENSRNOG00000009664	Ankrd42	157419123	157461588	406
circ_Ankrd42_6	1:157425551|157444997	1	157425551	157444997	ENSRNOG00000009664	Ankrd42	157419123	157461588	869
circ_Ankrd42_7	1:157431093|157440238	1	157431093	157440238	ENSRNOG00000009664	Ankrd42	157419123	157461588	606
circ_Ankrd42_8	1:157436724|157440238	1	157436724	157440238	ENSRNOG00000009664	Ankrd42	157419123	157461588	433
circ_Ankrd42_9	1:157436724|157444997	1	157436724	157444997	ENSRNOG00000009664	Ankrd42	157419123	157461588	569
circ_Ankrd42_10	1:157444862|157452852	1	157444862	157452852	ENSRNOG00000009664	Ankrd42	157419123	157461588	364
circ_Pcf11_1	1:157470071|157490006	1	157470071	157490006	ENSRNOG00000009891	Pcf11	157468626	157494008	4248
circ_Pcf11_2	1:157478072|157483089	1	157478072	157483089	ENSRNOG00000009891	Pcf11	157468626	157494008	1653
circ_Rab30_1	1:157646235|157659236	1	157646235	157659236	ENSRNOG00000010224	Rab30	157573324	157660008	545
circ_Rab30_2	1:157646235|157659725	1	157646235	157659725	ENSRNOG00000010224	Rab30	157573324	157660008	1482
circ_Prcp_1	1:157730343|157738923	1	157730343	157738923	ENSRNOG00000010630	Prcp	157701089	157750169	753
circ_Prcp_2	1:157730343|157744615	1	157730343	157744615	ENSRNOG00000010630	Prcp	157701089	157750169	1106
circ_Prcp_3	1:157730343|157749344	1	157730343	157749344	ENSRNOG00000010630	Prcp	157701089	157750169	1316
circ_intergenic_239	1:157730343|157753957	1	157730343	157753957	n/a	n/a	--	--	23615
circ_intergenic_240	1:161268106|161321934	1	161268106	161321934	n/a	n/a	--	--	53829
circ_intergenic_241	1:161268321|161268747	1	161268321	161268747	n/a	n/a	--	--	427
circ_intergenic_242	1:161268321|161321934	1	161268321	161321934	n/a	n/a	--	--	53614
circ_intergenic_243	1:161319992|161402252	1	161319992	161402252	n/a	n/a	--	--	82261
circ_intergenic_244	1:161320030|161328848	1	161320030	161328848	n/a	n/a	--	--	8819
circ_intergenic_245	1:161320030|161402252	1	161320030	161402252	n/a	n/a	--	--	82223
circ_intergenic_246	1:161321879|161328848	1	161321879	161328848	n/a	n/a	--	--	6970
circ_intergenic_247	1:161321879|161347242	1	161321879	161347242	n/a	n/a	--	--	25364
circ_intergenic_248	1:161321879|161402252	1	161321879	161402252	n/a	n/a	--	--	80374
circ_Tenm4_1	1:161466247|161523421	1	161466247	161523421	ENSRNOG00000011151	Tenm4	161401527	161880923	57175
circ_Tenm4_2	1:161519506|161523421	1	161519506	161523421	ENSRNOG00000011151	Tenm4	161401527	161880923	558
circ_Tenm4_3	1:161668656|161668911	1	161668656	161668911	ENSRNOG00000011151	Tenm4	161401527	161880923	256
circ_Tenm4_4	1:161668656|161681442	1	161668656	161681442	ENSRNOG00000011151	Tenm4	161401527	161880923	591
circ_Tenm4_5	1:161668656|161714217	1	161668656	161714217	ENSRNOG00000011151	Tenm4	161401527	161880923	1188
circ_Tenm4_6	1:161679897|161714217	1	161679897	161714217	ENSRNOG00000011151	Tenm4	161401527	161880923	932
circ_Tenm4_7	1:161679897|161752409	1	161679897	161752409	ENSRNOG00000011151	Tenm4	161401527	161880923	1430
circ_Tenm4_8	1:161679897|161772618	1	161679897	161772618	ENSRNOG00000011151	Tenm4	161401527	161880923	1616
circ_Tenm4_9	1:161681106|161772618	1	161681106	161772618	ENSRNOG00000011151	Tenm4	161401527	161880923	91513
circ_Tenm4_10	1:161681207|161714217	1	161681207	161714217	ENSRNOG00000011151	Tenm4	161401527	161880923	833
circ_Tenm4_11	1:161681207|161772618	1	161681207	161772618	ENSRNOG00000011151	Tenm4	161401527	161880923	1517
circ_Tenm4_12	1:161705913|161714217	1	161705913	161714217	ENSRNOG00000011151	Tenm4	161401527	161880923	597
circ_Tenm4_13	1:161746439|161752409	1	161746439	161752409	ENSRNOG00000011151	Tenm4	161401527	161880923	498
circ_Tenm4_14	1:161786927|161822390	1	161786927	161822390	ENSRNOG00000011151	Tenm4	161401527	161880923	1158
circ_Tenm4_15	1:161811520|161822390	1	161811520	161822390	ENSRNOG00000011151	Tenm4	161401527	161880923	794
circ_Tenm4_16	1:161836734|161847736	1	161836734	161847736	ENSRNOG00000011151	Tenm4	161401527	161880923	1266
circ_Tenm4_17	1:161846859|161847736	1	161846859	161847736	ENSRNOG00000011151	Tenm4	161401527	161880923	878
circ_Tenm4_18	1:161880088|161880597	1	161880088	161880597	ENSRNOG00000011151	Tenm4	161401527	161880923	510
circ_Nars2_1	1:161928871|161932898	1	161928871	161932898	ENSRNOG00000011476	Nars2	161922141	162034700	372
circ_Nars2_2	1:161928871|161946672	1	161928871	161946672	ENSRNOG00000011476	Nars2	161922141	162034700	453
circ_Nars2_3	1:161969020|162006381	1	161969020	162006381	ENSRNOG00000011476	Nars2	161922141	162034700	567
circ_Nars2_4	1:161988635|162006381	1	161988635	162006381	ENSRNOG00000011476	Nars2	161922141	162034700	472
circ_Gab2_1	1:162211000|162242389	1	162211000	162242389	ENSRNOG00000011882	Gab2	162083030	162279727	542
circ_Ints4_1	1:162463304|162480983	1	162463304	162480983	ENSRNOG00000012552	Ints4	162447680	162511355	1043
circ_Ints4_2	1:162466163|162488721	1	162466163	162488721	ENSRNOG00000012552	Ints4	162447680	162511355	1214
circ_Ints4_3	1:162466917|162480983	1	162466917	162480983	ENSRNOG00000012552	Ints4	162447680	162511355	717
circ_Ints4_4	1:162476721|162488721	1	162476721	162488721	ENSRNOG00000012552	Ints4	162447680	162511355	757
circ_Ints4_5	1:162476721|162507630	1	162476721	162507630	ENSRNOG00000012552	Ints4	162447680	162511355	1548
circ_Ints4_6	1:162485778|162488721	1	162485778	162488721	ENSRNOG00000012552	Ints4	162447680	162511355	408
circ_Ints4_7	1:162488564|162500639	1	162488564	162500639	ENSRNOG00000012552	Ints4	162447680	162511355	524
circ_Ints4_8	1:162498952|162503301	1	162498952	162503301	ENSRNOG00000012552	Ints4	162447680	162511355	576
circ_Rsf1_1	1:162591046|162615517	1	162591046	162615517	ENSRNOG00000024194	Rsf1	162549420	162662170	391
circ_Rsf1_2	1:162591046|162629583	1	162591046	162629583	ENSRNOG00000024194	Rsf1	162549420	162662170	546
circ_Rsf1_3	1:162607403|162629583	1	162607403	162629583	ENSRNOG00000024194	Rsf1	162549420	162662170	22181
circ_Rsf1_4	1:162639900|162643789	1	162639900	162643789	ENSRNOG00000024194	Rsf1	162549420	162662170	1982
circ_Rsf1_5	1:162639900|162648653	1	162639900	162648653	ENSRNOG00000024194	Rsf1	162549420	162662170	2087
circ_Rsf1_6	1:162639900|162649918	1	162639900	162649918	ENSRNOG00000024194	Rsf1	162549420	162662170	2167
circ_Rsf1_7	1:162658712|162660625	1	162658712	162660625	ENSRNOG00000024194	Rsf1	162549420	162662170	444
circ_Clns1a_1	1:162684057|162691242	1	162684057	162691242	ENSRNOG00000012788	Clns1a	162676269	162696544	518
circ_Clns1a_2	1:162684057|162696070	1	162684057	162696070	ENSRNOG00000012788	Clns1a	162676269	162696544	766
circ_Clns1a_3	1:162688794|162696070	1	162688794	162696070	ENSRNOG00000012788	Clns1a	162676269	162696544	629
circ_Pak1_1	1:162830920|162839618	1	162830920	162839618	ENSRNOG00000029784	Pak1	162768156	162883355	463
circ_Pak1_2	1:162830920|162843974	1	162830920	162843974	ENSRNOG00000029784	Pak1	162768156	162883355	501
circ_Pak1_3	1:162830923|162839618	1	162830923	162839618	ENSRNOG00000029784	Pak1	162768156	162883355	460
circ_intergenic_249	1:163147925|163170082	1	163147925	163170082	n/a	n/a	--	--	22158
circ_Acer3_1	1:163182618|163216364	1	163182618	163216364	ENSRNOG00000036866	Acer3	163160979	163263606	394
circ_Acer3_2	1:163203870|163216364	1	163203870	163216364	ENSRNOG00000036866	Acer3	163160979	163263606	335
circ_Emsy_1	1:163554737|163569613	1	163554737	163569613	ENSRNOG00000015560	Emsy	163545326	163611299	832
circ_Emsy_2	1:163556654|163569613	1	163556654	163569613	ENSRNOG00000015560	Emsy	163545326	163611299	675
circ_Emsy_3	1:163564635|163569613	1	163564635	163569613	ENSRNOG00000015560	Emsy	163545326	163611299	510
circ_Emsy_4	1:163564635|163576487	1	163564635	163576487	ENSRNOG00000015560	Emsy	163545326	163611299	681
circ_Emsy_5	1:163564635|163578540	1	163564635	163578540	ENSRNOG00000015560	Emsy	163545326	163611299	831
circ_Emsy_6	1:163566851|163569613	1	163566851	163569613	ENSRNOG00000015560	Emsy	163545326	163611299	311
circ_Emsy_7	1:163566851|163578540	1	163566851	163578540	ENSRNOG00000015560	Emsy	163545326	163611299	632
circ_Emsy_8	1:163576317|163598771	1	163576317	163598771	ENSRNOG00000015560	Emsy	163545326	163611299	1289
circ_Emsy_9	1:163594856|163604876	1	163594856	163604876	ENSRNOG00000015560	Emsy	163545326	163611299	653
circ_Uvrag_1	1:163938955|163950939	1	163938955	163950939	ENSRNOG00000016206	Uvrag	163844818	164101578	400
circ_Uvrag_2	1:163938955|163965127	1	163938955	163965127	ENSRNOG00000016206	Uvrag	163844818	164101578	527
circ_Uvrag_3	1:163938955|163976846	1	163938955	163976846	ENSRNOG00000016206	Uvrag	163844818	164101578	633
circ_Uvrag_4	1:163965001|163976846	1	163965001	163976846	ENSRNOG00000016206	Uvrag	163844818	164101578	233
circ_Uvrag_5	1:163965001|164055455	1	163965001	164055455	ENSRNOG00000016206	Uvrag	163844818	164101578	553
circ_Uvrag_6	1:163965001|164064815	1	163965001	164064815	ENSRNOG00000016206	Uvrag	163844818	164101578	588
circ_Uvrag_7	1:164025518|164055455	1	164025518	164055455	ENSRNOG00000016206	Uvrag	163844818	164101578	320
circ_Uvrag_8	1:164025518|164064815	1	164025518	164064815	ENSRNOG00000016206	Uvrag	163844818	164101578	355
circ_Uvrag_9	1:164025518|164075241	1	164025518	164075241	ENSRNOG00000016206	Uvrag	163844818	164101578	473
circ_Dgat2_1	1:164116514|164118658	1	164116514	164118658	ENSRNOG00000016573	Dgat2	164113459	164143818	583
circ_intergenic_250	1:164367968|164380890	1	164367968	164380890	n/a	n/a	--	--	12923
circ_Gdpd5_1	1:164394327|164405729	1	164394327	164405729	ENSRNOG00000036859	Gdpd5	164380577	164418593	597
circ_Gdpd5_2	1:164408283|164411241	1	164408283	164411241	ENSRNOG00000036859	Gdpd5	164380577	164418593	611
circ_Arrb1_1	1:164549266|164558670	1	164549266	164558670	ENSRNOG00000030404	Arrb1	164502389	164593139	598
circ_Slco2b1_1	1:164647412|164656574	1	164647412	164656574	ENSRNOG00000017976	Slco2b1	164623599	164671577	963
circ_intergenic_251	1:164685554|164686953	1	164685554	164686953	n/a	n/a	--	--	1400
circ_Rnf169_1	1:164931730|164936441	1	164931730	164936441	ENSRNOG00000026408	Rnf169	164922080	164977633	266
circ_Rnf169_2	1:164931730|164947123	1	164931730	164947123	ENSRNOG00000026408	Rnf169	164922080	164977633	340
circ_Rnf169_3	1:164931730|164953043	1	164931730	164953043	ENSRNOG00000026408	Rnf169	164922080	164977633	21314
circ_Rnf169_4	1:164931730|164958663	1	164931730	164958663	ENSRNOG00000026408	Rnf169	164922080	164977633	26934
circ_Pold3_1	1:165094317|165109650	1	165094317	165109650	ENSRNOG00000018411	Pold3	165083622	165123455	784
circ_Pold3_2	1:165094317|165120778	1	165094317	165120778	ENSRNOG00000018411	Pold3	165083622	165123455	943
circ_Pold3_3	1:165097407|165109650	1	165097407	165109650	ENSRNOG00000018411	Pold3	165083622	165123455	674
circ_Pgm2l1_1	1:165261342|165280929	1	165261342	165280929	ENSRNOG00000017079	Pgm2l1	165237847	165286980	2024
circ_Pgm2l1_2	1:165263347|165269846	1	165263347	165269846	ENSRNOG00000017079	Pgm2l1	165237847	165286980	470
circ_Pgm2l1_3	1:165263347|165276114	1	165263347	165276114	ENSRNOG00000017079	Pgm2l1	165237847	165286980	1160
circ_Pgm2l1_4	1:165264407|165275325	1	165264407	165275325	ENSRNOG00000017079	Pgm2l1	165237847	165286980	923
circ_Pgm2l1_5	1:165269653|165278598	1	165269653	165278598	ENSRNOG00000017079	Pgm2l1	165237847	165286980	1208
circ_P4ha3_1	1:165301661|165325581	1	165301661	165325581	ENSRNOG00000017118	P4ha3	165295847	165330322	1198
circ_P4ha3_2	1:165307899|165323652	1	165307899	165323652	ENSRNOG00000017118	P4ha3	165295847	165330322	768
circ_P4ha3_3	1:165315152|165315693	1	165315152	165315693	ENSRNOG00000017118	P4ha3	165295847	165330322	341
circ_P4ha3_4	1:165315152|165325581	1	165315152	165325581	ENSRNOG00000017118	P4ha3	165295847	165330322	629
circ_Ppme1_1	1:165340205|165354415	1	165340205	165354415	ENSRNOG00000017227	Ppme1	165335242	165382216	676
circ_Ppme1_2	1:165366392|165367044	1	165366392	165367044	ENSRNOG00000017227	Ppme1	165335242	165382216	187
circ_C2cd3_1	1:165414771|165415667	1	165414771	165415667	ENSRNOG00000017608	C2cd3	165382690	165479655	281
circ_C2cd3_2	1:165447229|165453315	1	165447229	165453315	ENSRNOG00000017608	C2cd3	165382690	165479655	541
circ_C2cd3_3	1:165463912|165469298	1	165463912	165469298	ENSRNOG00000017608	C2cd3	165382690	165479655	1007
circ_intergenic_252	1:165537890|165551513	1	165537890	165551513	n/a	n/a	--	--	13624
circ_Mrpl48_1	1:165564153|165568457	1	165564153	165568457	ENSRNOG00000018042	Mrpl48	165563788	165606375	476
circ_Mrpl48_2	1:165564153|165579172	1	165564153	165579172	ENSRNOG00000018042	Mrpl48	165563788	165606375	646
circ_Mrpl48_3	1:165564153|165597908	1	165564153	165597908	ENSRNOG00000018042	Mrpl48	165563788	165606375	823
circ_Mrpl48_4	1:165579003|165597908	1	165579003	165597908	ENSRNOG00000018042	Mrpl48	165563788	165606375	347
circ_Rab6a_1	1:165646261|165654319	1	165646261	165654319	ENSRNOG00000018176	Rab6a	165625058	165664192	531
circ_Fam168a_1	1:165762930|165819280	1	165762930	165819280	ENSRNOG00000018873	Fam168a	165724451	165878652	56351
circ_Fam168a_2	1:165819193|165865115	1	165819193	165865115	ENSRNOG00000018873	Fam168a	165724451	165878652	322
circ_Fchsd2_1	1:166208849|166259335	1	166208849	166259335	ENSRNOG00000019319	Fchsd2	166125474	166395915	50487
circ_Fchsd2_2	1:166231693|166259335	1	166231693	166259335	ENSRNOG00000019319	Fchsd2	166125474	166395915	548
circ_Fchsd2_3	1:166247847|166259335	1	166247847	166259335	ENSRNOG00000019319	Fchsd2	166125474	166395915	471
circ_Fchsd2_4	1:166334977|166368428	1	166334977	166368428	ENSRNOG00000019319	Fchsd2	166125474	166395915	675
circ_Fchsd2_5	1:166334977|166378796	1	166334977	166378796	ENSRNOG00000019319	Fchsd2	166125474	166395915	810
circ_Fchsd2_6	1:166342480|166368428	1	166342480	166368428	ENSRNOG00000019319	Fchsd2	166125474	166395915	552
circ_Fchsd2_7	1:166342480|166378796	1	166342480	166378796	ENSRNOG00000019319	Fchsd2	166125474	166395915	687
circ_Fchsd2_8	1:166351174|166368428	1	166351174	166368428	ENSRNOG00000019319	Fchsd2	166125474	166395915	384
circ_Fchsd2_9	1:166351174|166378796	1	166351174	166378796	ENSRNOG00000019319	Fchsd2	166125474	166395915	519
circ_Fchsd2_10	1:166351174|166385907	1	166351174	166385907	ENSRNOG00000019319	Fchsd2	166125474	166395915	1215
circ_Fchsd2_11	1:166378662|166385907	1	166378662	166385907	ENSRNOG00000019319	Fchsd2	166125474	166395915	831
circ_Fchsd2_12	1:166383828|166385907	1	166383828	166385907	ENSRNOG00000019319	Fchsd2	166125474	166395915	696
circ_Arap1_1	1:166484637|166485185	1	166484637	166485185	ENSRNOG00000019555	Arap1	166478005	166525255	549
circ_Pde2a_1	1:166537275|166575129	1	166537275	166575129	ENSRNOG00000019560	Pde2a	166534643	166626158	37855
circ_Clpb_1	1:166762622|166797116	1	166762622	166797116	ENSRNOG00000019693	Clpb	166739532	166866107	410
circ_Clpb_2	1:166863738|166865071	1	166863738	166865071	ENSRNOG00000019693	Clpb	166739532	166866107	456
circ_Clpb_3	1:166863738|166866012	1	166863738	166866012	ENSRNOG00000019693	Clpb	166739532	166866107	687
circ_Rnf121_1	1:167111033|167119075	1	167111033	167119075	ENSRNOG00000020175	Rnf121	167095962	167165265	384
circ_Rnf121_2	1:167111033|167137048	1	167111033	167137048	ENSRNOG00000020175	Rnf121	167095962	167165265	564
circ_Nup98_1	1:167218114|167219881	1	167218114	167219881	ENSRNOG00000020347	Nup98	167213866	167308851	619
circ_Nup98_2	1:167218114|167240124	1	167218114	167240124	ENSRNOG00000020347	Nup98	167213866	167308851	2328
circ_Nup98_3	1:167222551|167225751	1	167222551	167225751	ENSRNOG00000020347	Nup98	167213866	167308851	445
circ_Nup98_4	1:167235715|167236144	1	167235715	167236144	ENSRNOG00000020347	Nup98	167213866	167308851	430
circ_Nup98_5	1:167235715|167240124	1	167235715	167240124	ENSRNOG00000020347	Nup98	167213866	167308851	767
circ_Nup98_6	1:167239233|167240124	1	167239233	167240124	ENSRNOG00000020347	Nup98	167213866	167308851	337
circ_Nup98_7	1:167246399|167276543	1	167246399	167276543	ENSRNOG00000020347	Nup98	167213866	167308851	1569
circ_Nup98_8	1:167248401|167254701	1	167248401	167254701	ENSRNOG00000020347	Nup98	167213866	167308851	847
circ_Nup98_9	1:167254585|167264009	1	167254585	167264009	ENSRNOG00000020347	Nup98	167213866	167308851	439
circ_Nup98_10	1:167254585|167269761	1	167254585	167269761	ENSRNOG00000020347	Nup98	167213866	167308851	580
circ_Nup98_11	1:167254585|167276543	1	167254585	167276543	ENSRNOG00000020347	Nup98	167213866	167308851	673
circ_Nup98_12	1:167260358|167264009	1	167260358	167264009	ENSRNOG00000020347	Nup98	167213866	167308851	322
circ_Nup98_13	1:167260358|167269761	1	167260358	167269761	ENSRNOG00000020347	Nup98	167213866	167308851	463
circ_Nup98_14	1:167260358|167276543	1	167260358	167276543	ENSRNOG00000020347	Nup98	167213866	167308851	556
circ_Nup98_15	1:167283557|167293396	1	167283557	167293396	ENSRNOG00000020347	Nup98	167213866	167308851	1114
circ_Nup98_16	1:167289654|167293396	1	167289654	167293396	ENSRNOG00000020347	Nup98	167213866	167308851	523
circ_Stim1_1	1:167461638|167509902	1	167461638	167509902	ENSRNOG00000020425	Stim1	167373678	167533420	474
circ_Stim1_2	1:167461638|167514018	1	167461638	167514018	ENSRNOG00000020425	Stim1	167373678	167533420	652
circ_Stim1_3	1:167506836|167514018	1	167506836	167514018	ENSRNOG00000020425	Stim1	167373678	167533420	406
circ_Fam160a2_1	1:170216711|170228277	1	170216711	170228277	ENSRNOG00000017408	Fam160a2	170212817	170238890	2525
circ_Fam160a2_2	1:170216839|170228277	1	170216839	170228277	ENSRNOG00000017408	Fam160a2	170212817	170238890	2397
circ_Fam160a2_3	1:170218956|170228277	1	170218956	170228277	ENSRNOG00000017408	Fam160a2	170212817	170238890	2211
circ_Fam160a2_4	1:170226037|170228277	1	170226037	170228277	ENSRNOG00000017408	Fam160a2	170212817	170238890	2241
circ_Fam160a2_5	1:170226074|170228277	1	170226074	170228277	ENSRNOG00000017408	Fam160a2	170212817	170238890	1385
circ_Trim3_1	1:170448673|170450980	1	170448673	170450980	ENSRNOG00000018356	Trim3	170441639	170464341	1402
circ_Syt9_1	1:171715869|171720495	1	171715869	171720495	ENSRNOG00000019613	Syt9	171592797	171769780	423
circ_intergenic_253	1:171769742|171770337	1	171769742	171770337	n/a	n/a	--	--	596
circ_Ppfibp2_1	1:171861557|171909538	1	171861557	171909538	ENSRNOG00000019667	Ppfibp2	171797516	171969099	522
circ_Ppfibp2_2	1:171861557|171932215	1	171861557	171932215	ENSRNOG00000019667	Ppfibp2	171797516	171969099	930
circ_Ppfibp2_3	1:171905309|171932215	1	171905309	171932215	ENSRNOG00000019667	Ppfibp2	171797516	171969099	615
circ_intergenic_254	1:173339704|173344444	1	173339704	173344444	n/a	n/a	--	--	4741
circ_Ric3_1	1:173641808|173642989	1	173641808	173642989	ENSRNOG00000014691	Ric3	173630761	173682226	1182
circ_Ric3_2	1:173641808|173642992	1	173641808	173642992	ENSRNOG00000014691	Ric3	173630761	173682226	1185
circ_Ric3_3	1:173641808|173656527	1	173641808	173656527	ENSRNOG00000014691	Ric3	173630761	173682226	14720
circ_Ric3_4	1:173642847|173656527	1	173642847	173656527	ENSRNOG00000014691	Ric3	173630761	173682226	540
circ_Ric3_5	1:173654339|173656527	1	173654339	173656527	ENSRNOG00000014691	Ric3	173630761	173682226	394
circ_Ric3_6	1:173654339|173661832	1	173654339	173661832	ENSRNOG00000014691	Ric3	173630761	173682226	7494
circ_Trim66_1	1:174091579|174098199	1	174091579	174098199	ENSRNOG00000014373	Trim66	174066911	174119815	764
circ_St5_1	1:174165890|174174250	1	174165890	174174250	ENSRNOG00000013934	St5	174137120	174289647	8361
circ_St5_2	1:174165890|174234408	1	174165890	174234408	ENSRNOG00000013934	St5	174137120	174289647	68519
circ_St5_3	1:174173000|174174250	1	174173000	174174250	ENSRNOG00000013934	St5	174137120	174289647	1251
circ_Scube2_1	1:174436142|174454769	1	174436142	174454769	ENSRNOG00000013123	Scube2	174428699	174495258	903
circ_Scube2_2	1:174454563|174455273	1	174454563	174455273	ENSRNOG00000013123	Scube2	174428699	174495258	363
circ_Scube2_3	1:174454563|174464522	1	174454563	174464522	ENSRNOG00000013123	Scube2	174428699	174495258	909
circ_Dennd5a_1	1:174526429|174556451	1	174526429	174556451	ENSRNOG00000012206	Dennd5a	174524047	174588529	2731
circ_Dennd5a_2	1:174527904|174529818	1	174527904	174529818	ENSRNOG00000012206	Dennd5a	174524047	174588529	530
circ_Dennd5a_3	1:174534711|174540363	1	174534711	174540363	ENSRNOG00000012206	Dennd5a	174524047	174588529	452
circ_Dennd5a_4	1:174538014|174540363	1	174538014	174540363	ENSRNOG00000012206	Dennd5a	174524047	174588529	238
circ_Tmem41b_1	1:174609600|174613577	1	174609600	174613577	ENSRNOG00000010752	Tmem41b	174605834	174620064	467
circ_Ipo7_1	1:174663805|174673389	1	174663805	174673389	ENSRNOG00000010427	Ipo7	174655939	174696173	552
circ_Ipo7_2	1:174684053|174686229	1	174684053	174686229	ENSRNOG00000010427	Ipo7	174655939	174696173	546
circ_Zfp143_1	1:174714434|174718896	1	174714434	174718896	ENSRNOG00000010087	Zfp143	174702373	174738126	476
circ_Zfp143_2	1:174714437|174718896	1	174714437	174718896	ENSRNOG00000010087	Zfp143	174702373	174738126	473
circ_Wee1_1	1:174770213|174772363	1	174770213	174772363	ENSRNOG00000010017	Wee1	174767960	174786361	562
circ_Wee1_2	1:174771333|174772363	1	174771333	174772363	ENSRNOG00000010017	Wee1	174767960	174786361	356
circ_Wee1_3	1:174772242|174778064	1	174772242	174778064	ENSRNOG00000010017	Wee1	174767960	174786361	451
circ_Swap70_1	1:174905064|174915186	1	174905064	174915186	ENSRNOG00000009910	Swap70	174862698	174924078	941
circ_Sbf2_1	1:174961496|174976220	1	174961496	174976220	ENSRNOG00000009812	Sbf2	174948913	175420160	592
circ_Sbf2_2	1:174981125|174991340	1	174981125	174991340	ENSRNOG00000009812	Sbf2	174948913	175420160	401
circ_Sbf2_3	1:175005900|175011736	1	175005900	175011736	ENSRNOG00000009812	Sbf2	174948913	175420160	646
circ_Sbf2_4	1:175005900|175014895	1	175005900	175014895	ENSRNOG00000009812	Sbf2	174948913	175420160	893
circ_Sbf2_5	1:175007113|175014895	1	175007113	175014895	ENSRNOG00000009812	Sbf2	174948913	175420160	747
circ_Sbf2_6	1:175171303|175215404	1	175171303	175215404	ENSRNOG00000009812	Sbf2	174948913	175420160	633
circ_Sbf2_7	1:175171303|175217586	1	175171303	175217586	ENSRNOG00000009812	Sbf2	174948913	175420160	762
circ_Sbf2_8	1:175171303|175218094	1	175171303	175218094	ENSRNOG00000009812	Sbf2	174948913	175420160	876
circ_Sbf2_9	1:175171303|175218889	1	175171303	175218889	ENSRNOG00000009812	Sbf2	174948913	175420160	954
circ_Sbf2_10	1:175171303|175256117	1	175171303	175256117	ENSRNOG00000009812	Sbf2	174948913	175420160	1647
circ_Sbf2_11	1:175200414|175215404	1	175200414	175215404	ENSRNOG00000009812	Sbf2	174948913	175420160	564
circ_Sbf2_12	1:175200414|175217586	1	175200414	175217586	ENSRNOG00000009812	Sbf2	174948913	175420160	693
circ_Sbf2_13	1:175200414|175218889	1	175200414	175218889	ENSRNOG00000009812	Sbf2	174948913	175420160	885
circ_Sbf2_14	1:175200414|175225323	1	175200414	175225323	ENSRNOG00000009812	Sbf2	174948913	175420160	999
circ_Sbf2_15	1:175225210|175230218	1	175225210	175230218	ENSRNOG00000009812	Sbf2	174948913	175420160	356
circ_Sbf2_16	1:175225210|175256117	1	175225210	175256117	ENSRNOG00000009812	Sbf2	174948913	175420160	693
circ_Sbf2_17	1:175225210|175267031	1	175225210	175267031	ENSRNOG00000009812	Sbf2	174948913	175420160	41822
circ_Sbf2_18	1:175225210|175284224	1	175225210	175284224	ENSRNOG00000009812	Sbf2	174948913	175420160	831
circ_Sbf2_19	1:175252582|175256117	1	175252582	175256117	ENSRNOG00000009812	Sbf2	174948913	175420160	337
circ_Sbf2_20	1:175252582|175267031	1	175252582	175267031	ENSRNOG00000009812	Sbf2	174948913	175420160	14450
circ_Sbf2_21	1:175252582|175284224	1	175252582	175284224	ENSRNOG00000009812	Sbf2	174948913	175420160	475
circ_Sbf2_22	1:175252582|175296942	1	175252582	175296942	ENSRNOG00000009812	Sbf2	174948913	175420160	44361
circ_Ampd3_1	1:175607116|175612239	1	175607116	175612239	ENSRNOG00000018262	Ampd3	175586097	175630467	582
circ_rnf141_1	1:175646900|175650721	1	175646900	175650721	ENSRNOG00000017900	rnf141	175634551	175657485	301
circ_Mrvi1_1	1:175761950|175762625	1	175761950	175762625	ENSRNOG00000017767	Mrvi1	175681960	175796040	676
circ_Ctr9_1	1:175855483|175856696	1	175855483	175856696	ENSRNOG00000017195	Ctr9	175839108	175869165	748
circ_Galnt18_1	1:176311305|176346651	1	176311305	176346651	ENSRNOG00000017021	Galnt18	176296193	176607466	585
circ_Galnt18_2	1:176334639|176346651	1	176334639	176346651	ENSRNOG00000017021	Galnt18	176296193	176607466	420
circ_Galnt18_3	1:176334639|176352525	1	176334639	176352525	ENSRNOG00000017021	Galnt18	176296193	176607466	17887
circ_Galnt18_4	1:176334639|176382073	1	176334639	176382073	ENSRNOG00000017021	Galnt18	176296193	176607466	917
circ_Galnt18_5	1:176374378|176382073	1	176374378	176382073	ENSRNOG00000017021	Galnt18	176296193	176607466	497
circ_Galnt18_6	1:176374378|176425909	1	176374378	176425909	ENSRNOG00000017021	Galnt18	176296193	176607466	664
circ_Galnt18_7	1:176374378|176449232	1	176374378	176449232	ENSRNOG00000017021	Galnt18	176296193	176607466	857
circ_Galnt18_8	1:176380041|176382073	1	176380041	176382073	ENSRNOG00000017021	Galnt18	176296193	176607466	382
circ_Galnt18_9	1:176425743|176427437	1	176425743	176427437	ENSRNOG00000017021	Galnt18	176296193	176607466	1695
circ_Galnt18_10	1:176425743|176449232	1	176425743	176449232	ENSRNOG00000017021	Galnt18	176296193	176607466	360
circ_Usp47_1	1:176886373|176895621	1	176886373	176895621	ENSRNOG00000026754	Usp47	176854653	176937763	700
circ_Usp47_2	1:176886373|176896706	1	176886373	176896706	ENSRNOG00000026754	Usp47	176854653	176937763	780
circ_Usp47_3	1:176886373|176905311	1	176886373	176905311	ENSRNOG00000026754	Usp47	176854653	176937763	1179
circ_Usp47_4	1:176886373|176908461	1	176886373	176908461	ENSRNOG00000026754	Usp47	176854653	176937763	1347
circ_Usp47_5	1:176896627|176905311	1	176896627	176905311	ENSRNOG00000026754	Usp47	176854653	176937763	479
circ_Usp47_6	1:176896627|176913709	1	176896627	176913709	ENSRNOG00000026754	Usp47	176854653	176937763	856
circ_Usp47_7	1:176917366|176923739	1	176917366	176923739	ENSRNOG00000026754	Usp47	176854653	176937763	1327
circ_Dkk3_1	1:176959331|176976129	1	176959331	176976129	ENSRNOG00000016343	Dkk3	176940693	176983045	16799
circ_Mical2_1	1:177093377|177093985	1	177093377	177093985	ENSRNOG00000016244	Mical2	177048655	177173995	609
circ_Mical2_2	1:177123077|177130995	1	177123077	177130995	ENSRNOG00000016244	Mical2	177048655	177173995	583
circ_Mical2_3	1:177123077|177135239	1	177123077	177135239	ENSRNOG00000016244	Mical2	177048655	177173995	684
circ_Mical2_4	1:177129021|177130995	1	177129021	177130995	ENSRNOG00000016244	Mical2	177048655	177173995	258
circ_Micalcl_1	1:177183828|177187413	1	177183828	177187413	ENSRNOG00000016210	Micalcl	177183209	177232691	360
circ_Tead1_1	1:177521072|177569872	1	177521072	177569872	ENSRNOG00000015488	Tead1	177495782	177707061	48801
circ_Tead1_2	1:177569617|177569872	1	177569617	177569872	ENSRNOG00000015488	Tead1	177495782	177707061	256
circ_Tead1_3	1:177651557|177672016	1	177651557	177672016	ENSRNOG00000015488	Tead1	177495782	177707061	572
circ_Arntl_1	1:178063768|178064767	1	178063768	178064767	ENSRNOG00000014448	Arntl	178039063	178137465	1000
circ_Btbd10_1	1:178139196|178157418	1	178139196	178157418	ENSRNOG00000014341	Btbd10	178138565	178196294	1467
circ_Btbd10_2	1:178145845|178157418	1	178145845	178157418	ENSRNOG00000014341	Btbd10	178138565	178196294	1016
circ_Btbd10_3	1:178148681|178154931	1	178148681	178154931	ENSRNOG00000014341	Btbd10	178138565	178196294	708
circ_Btbd10_4	1:178148681|178157418	1	178148681	178157418	ENSRNOG00000014341	Btbd10	178138565	178196294	905
circ_Btbd10_5	1:178151721|178173454	1	178151721	178173454	ENSRNOG00000014341	Btbd10	178138565	178196294	21734
circ_Btbd10_6	1:178154646|178157418	1	178154646	178157418	ENSRNOG00000014341	Btbd10	178138565	178196294	483
circ_Btbd10_7	1:178154646|178173454	1	178154646	178173454	ENSRNOG00000014341	Btbd10	178138565	178196294	18809
circ_Far1_1	1:178378787|178407299	1	178378787	178407299	ENSRNOG00000013176	Far1	178351680	178431395	1563
circ_Far1_2	1:178378787|178409492	1	178378787	178409492	ENSRNOG00000013176	Far1	178351680	178431395	1666
circ_Far1_3	1:178390101|178392088	1	178390101	178392088	ENSRNOG00000013176	Far1	178351680	178431395	411
circ_intergenic_255	1:178430965|178453589	1	178430965	178453589	n/a	n/a	--	--	22625
circ_Spon1_1	1:178929247|178931412	1	178929247	178931412	ENSRNOG00000058003	Spon1	178636544	178935051	429
circ_Rras2_1	1:178941217|178955232	1	178941217	178955232	ENSRNOG00000012258	Rras2	178940516	179010257	1184
circ_Rras2_2	1:178953396|178955232	1	178953396	178955232	ENSRNOG00000012258	Rras2	178940516	179010257	300
circ_Rras2_3	1:178953785|178955232	1	178953785	178955232	ENSRNOG00000012258	Rras2	178940516	179010257	191
circ_intergenic_256	1:182078978|182080271	1	182078978	182080271	n/a	n/a	--	--	1294
circ_Ythdc2_1	1:182085899|182090154	1	182085899	182090154	ENSRNOG00000039241	Ythdc2	182085899	182140570	581
circ_Ythdc2_2	1:182085899|182104511	1	182085899	182104511	ENSRNOG00000039241	Ythdc2	182085899	182140570	1494
circ_Ythdc2_3	1:182106124|182116502	1	182106124	182116502	ENSRNOG00000039241	Ythdc2	182085899	182140570	827
circ_Ythdc2_4	1:182112348|182116502	1	182112348	182116502	ENSRNOG00000039241	Ythdc2	182085899	182140570	638
circ_Copb1_1	1:183703121|183703697	1	183703121	183703697	ENSRNOG00000057623	Copb1	183695481	183729569	408
circ_Copb1_2	1:183707670|183711921	1	183707670	183711921	ENSRNOG00000057623	Copb1	183695481	183729569	659
circ_Copb1_3	1:183720855|183724663	1	183720855	183724663	ENSRNOG00000057623	Copb1	183695481	183729569	515
circ_Pde3b_1	1:184008119|184017761	1	184008119	184017761	ENSRNOG00000011417	Pde3b	183892841	184078071	547
circ_Pde3b_2	1:184008119|184042715	1	184008119	184042715	ENSRNOG00000011417	Pde3b	183892841	184078071	832
circ_Pde3b_3	1:184008119|184055555	1	184008119	184055555	ENSRNOG00000011417	Pde3b	183892841	184078071	1336
circ_Pde3b_4	1:184008119|184061174	1	184008119	184061174	ENSRNOG00000011417	Pde3b	183892841	184078071	1536
circ_Pde3b_5	1:184041764|184055555	1	184041764	184055555	ENSRNOG00000011417	Pde3b	183892841	184078071	789
circ_Pde3b_6	1:184041764|184061174	1	184041764	184061174	ENSRNOG00000011417	Pde3b	183892841	184078071	989
circ_Cyp2r1_1	1:184095525|184100292	1	184095525	184100292	ENSRNOG00000011367	Cyp2r1	184093920	184106200	1105
circ_Insc_1	1:184349539|184363933	1	184349539	184363933	ENSRNOG00000024712	Insc	184299250	184407480	637
circ_Insc_2	1:184349539|184369973	1	184349539	184369973	ENSRNOG00000024712	Insc	184299250	184407480	763
circ_intergenic_257	1:185063571|185099342	1	185063571	185099342	n/a	n/a	--	--	35772
circ_Nucb2_1	1:185119049|185124788	1	185119049	185124788	ENSRNOG00000020456	Nucb2	185104656	185143272	669
circ_Pik3c2a_1	1:185233419|185234547	1	185233419	185234547	ENSRNOG00000020479	Pik3c2a	185210922	185326314	1129
circ_Pik3c2a_2	1:185233419|185252682	1	185233419	185252682	ENSRNOG00000020479	Pik3c2a	185210922	185326314	1233
circ_Pik3c2a_3	1:185233419|185261263	1	185233419	185261263	ENSRNOG00000020479	Pik3c2a	185210922	185326314	1391
circ_Pik3c2a_4	1:185252579|185264972	1	185252579	185264972	ENSRNOG00000020479	Pik3c2a	185210922	185326314	495
circ_Pik3c2a_5	1:185252579|185267832	1	185252579	185267832	ENSRNOG00000020479	Pik3c2a	185210922	185326314	639
circ_Pik3c2a_6	1:185261106|185264972	1	185261106	185264972	ENSRNOG00000020479	Pik3c2a	185210922	185326314	391
circ_Pik3c2a_7	1:185261106|185267832	1	185261106	185267832	ENSRNOG00000020479	Pik3c2a	185210922	185326314	535
circ_Pik3c2a_8	1:185261106|185289592	1	185261106	185289592	ENSRNOG00000020479	Pik3c2a	185210922	185326314	679
circ_Pik3c2a_9	1:185261106|185291713	1	185261106	185291713	ENSRNOG00000020479	Pik3c2a	185210922	185326314	936
circ_Pik3c2a_10	1:185263914|185267832	1	185263914	185267832	ENSRNOG00000020479	Pik3c2a	185210922	185326314	377
circ_Pik3c2a_11	1:185263914|185270375	1	185263914	185270375	ENSRNOG00000020479	Pik3c2a	185210922	185326314	6462
circ_Pik3c2a_12	1:185263914|185289592	1	185263914	185289592	ENSRNOG00000020479	Pik3c2a	185210922	185326314	521
circ_Pik3c2a_13	1:185263914|185291713	1	185263914	185291713	ENSRNOG00000020479	Pik3c2a	185210922	185326314	778
circ_Pik3c2a_14	1:185263914|185297636	1	185263914	185297636	ENSRNOG00000020479	Pik3c2a	185210922	185326314	1181
circ_Pik3c2a_15	1:185263914|185302358	1	185263914	185302358	ENSRNOG00000020479	Pik3c2a	185210922	185326314	1516
circ_Pik3c2a_16	1:185263914|185307538	1	185263914	185307538	ENSRNOG00000020479	Pik3c2a	185210922	185326314	2084
circ_Pik3c2a_17	1:185267562|185291713	1	185267562	185291713	ENSRNOG00000020479	Pik3c2a	185210922	185326314	545
circ_Pik3c2a_18	1:185289449|185297636	1	185289449	185297636	ENSRNOG00000020479	Pik3c2a	185210922	185326314	804
circ_Pik3c2a_19	1:185294489|185307538	1	185294489	185307538	ENSRNOG00000020479	Pik3c2a	185210922	185326314	1306
circ_Pik3c2a_20	1:185295473|185297636	1	185295473	185297636	ENSRNOG00000020479	Pik3c2a	185210922	185326314	280
circ_Pik3c2a_21	1:185298317|185307538	1	185298317	185307538	ENSRNOG00000020479	Pik3c2a	185210922	185326314	903
circ_Pik3c2a_22	1:185302170|185307538	1	185302170	185307538	ENSRNOG00000020479	Pik3c2a	185210922	185326314	757
circ_Pik3c2a_23	1:185303474|185307538	1	185303474	185307538	ENSRNOG00000020479	Pik3c2a	185210922	185326314	568
circ_Pik3c2a_24	1:185304319|185307538	1	185304319	185307538	ENSRNOG00000020479	Pik3c2a	185210922	185326314	379
circ_Pik3c2a_25	1:185313448|185317183	1	185313448	185317183	ENSRNOG00000020479	Pik3c2a	185210922	185326314	645
circ_Plekha7_1	1:185469998|185483691	1	185469998	185483691	ENSRNOG00000024602	Plekha7	185356975	185538694	475
circ_Plekha7_2	1:185478205|185483691	1	185478205	185483691	ENSRNOG00000024602	Plekha7	185356975	185538694	391
circ_Plekha7_3	1:185478205|185487590	1	185478205	185487590	ENSRNOG00000024602	Plekha7	185356975	185538694	567
circ_Plekha7_4	1:185495031|185495489	1	185495031	185495489	ENSRNOG00000024602	Plekha7	185356975	185538694	459
circ_Plekha7_5	1:185495031|185504507	1	185495031	185504507	ENSRNOG00000024602	Plekha7	185356975	185538694	1123
circ_Plekha7_6	1:185501062|185501972	1	185501062	185501972	ENSRNOG00000024602	Plekha7	185356975	185538694	610
circ_Plekha7_7	1:185501062|185504507	1	185501062	185504507	ENSRNOG00000024602	Plekha7	185356975	185538694	664
circ_Plekha7_8	1:185525672|185526063	1	185525672	185526063	ENSRNOG00000024602	Plekha7	185356975	185538694	307
circ_Plekha7_9	1:185530394|185534675	1	185530394	185534675	ENSRNOG00000024602	Plekha7	185356975	185538694	430
circ_RGD1311703_1	1:185558781|185563549	1	185558781	185563549	ENSRNOG00000053659	RGD1311703	185558036	185569190	512
circ_RGD1311703_2	1:185559928|185563549	1	185559928	185563549	ENSRNOG00000053659	RGD1311703	185558036	185569190	255
circ_Sox6_1	1:185722677|185727014	1	185722677	185727014	ENSRNOG00000020514	Sox6	185673177	186182829	4338
circ_Sox6_2	1:185878823|185902595	1	185878823	185902595	ENSRNOG00000020514	Sox6	185673177	186182829	449
circ_Sox6_3	1:185878823|185970318	1	185878823	185970318	ENSRNOG00000020514	Sox6	185673177	186182829	539
circ_Sox6_4	1:186006551|186068045	1	186006551	186068045	ENSRNOG00000020514	Sox6	185673177	186182829	366
circ_Sox6_5	1:186006551|186077730	1	186006551	186077730	ENSRNOG00000020514	Sox6	185673177	186182829	446
circ_Sox6_6	1:186067922|186079314	1	186067922	186079314	ENSRNOG00000020514	Sox6	185673177	186182829	327
circ_Sox6_7	1:186067922|186114868	1	186067922	186114868	ENSRNOG00000020514	Sox6	185673177	186182829	846
circ_Sox6_8	1:186077651|186114868	1	186077651	186114868	ENSRNOG00000020514	Sox6	185673177	186182829	722
circ_Sox6_9	1:186106476|186114868	1	186106476	186114868	ENSRNOG00000020514	Sox6	185673177	186182829	519
circ_Sox6_10	1:186106476|186148312	1	186106476	186148312	ENSRNOG00000020514	Sox6	185673177	186182829	628
circ_Sox6_11	1:186111669|186148312	1	186111669	186148312	ENSRNOG00000020514	Sox6	185673177	186182829	478
circ_Sox6_12	1:186169948|186173149	1	186169948	186173149	ENSRNOG00000020514	Sox6	185673177	186182829	451
circ_intergenic_258	1:186195373|186196214	1	186195373	186196214	n/a	n/a	--	--	842
circ_intergenic_259	1:187141787|187167761	1	187141787	187167761	n/a	n/a	--	--	25975
circ_intergenic_260	1:187141787|187192916	1	187141787	187192916	n/a	n/a	--	--	51130
circ_Xylt1_1	1:187149453|187149966	1	187149453	187149966	ENSRNOG00000056658	Xylt1	187149453	187261632	514
circ_Xylt1_2	1:187149453|187194605	1	187149453	187194605	ENSRNOG00000056658	Xylt1	187149453	187261632	890
circ_Xylt1_3	1:187192744|187194605	1	187192744	187194605	ENSRNOG00000056658	Xylt1	187149453	187261632	376
circ_Xylt1_4	1:187192744|187255960	1	187192744	187255960	ENSRNOG00000056658	Xylt1	187149453	187261632	1644
circ_Xylt1_5	1:187223606|187237750	1	187223606	187237750	ENSRNOG00000056658	Xylt1	187149453	187261632	475
circ_Xylt1_6	1:187234678|187237750	1	187234678	187237750	ENSRNOG00000056658	Xylt1	187149453	187261632	394
circ_Xylt1_7	1:187234678|187243705	1	187234678	187243705	ENSRNOG00000056658	Xylt1	187149453	187261632	657
circ_Xylt1_8	1:187234678|187250805	1	187234678	187250805	ENSRNOG00000056658	Xylt1	187149453	187261632	853
circ_intergenic_261	1:187524647|187555978	1	187524647	187555978	n/a	n/a	--	--	31332
circ_intergenic_262	1:187806870|187837133	1	187806870	187837133	n/a	n/a	--	--	30264
circ_intergenic_263	1:187808504|187814472	1	187808504	187814472	n/a	n/a	--	--	5969
circ_intergenic_264	1:187811796|187816427	1	187811796	187816427	n/a	n/a	--	--	4632
circ_intergenic_265	1:187814318|187815051	1	187814318	187815051	n/a	n/a	--	--	734
circ_intergenic_266	1:187814834|187816806	1	187814834	187816806	n/a	n/a	--	--	1973
circ_intergenic_267	1:187819879|187826943	1	187819879	187826943	n/a	n/a	--	--	7065
circ_intergenic_268	1:187828808|187845723	1	187828808	187845723	n/a	n/a	--	--	16916
circ_intergenic_269	1:187834862|187842308	1	187834862	187842308	n/a	n/a	--	--	7447
circ_intergenic_270	1:187853672|187854841	1	187853672	187854841	n/a	n/a	--	--	1170
circ_Syt17_1	1:188051275|188053442	1	188051275	188053442	ENSRNOG00000017136	Syt17	188034495	188101566	2168
circ_Syt17_2	1:188061837|188063825	1	188061837	188063825	ENSRNOG00000017136	Syt17	188034495	188101566	277
circ_Syt17_3	1:188061837|188088384	1	188061837	188088384	ENSRNOG00000017136	Syt17	188034495	188101566	897
circ_Syt17_4	1:188087765|188088384	1	188087765	188088384	ENSRNOG00000017136	Syt17	188034495	188101566	620
circ_Syt17_5	1:188087765|188090240	1	188087765	188090240	ENSRNOG00000017136	Syt17	188034495	188101566	769
circ_Tmc7_1	1:188203747|188209061	1	188203747	188209061	ENSRNOG00000016679	Tmc7	188195416	188245628	735
circ_intergenic_271	1:188226060|188247916	1	188226060	188247916	n/a	n/a	--	--	21857
circ_Tmc5_1	1:188292400|188302999	1	188292400	188302999	ENSRNOG00000036760	Tmc5	188278469	188337308	734
circ_intergenic_272	1:188418506|188427210	1	188418506	188427210	n/a	n/a	--	--	8705
circ_Ccp110_1	1:188429817|188431929	1	188429817	188431929	ENSRNOG00000027405	Ccp110	188420461	188444991	551
circ_Vps35l_1	1:188456782|188474662	1	188456782	188474662	ENSRNOG00000016063	Vps35l	188448478	188552272	499
circ_Vps35l_2	1:188510274|188516444	1	188510274	188516444	ENSRNOG00000016063	Vps35l	188448478	188552272	356
circ_Vps35l_3	1:188510274|188530025	1	188510274	188530025	ENSRNOG00000016063	Vps35l	188448478	188552272	496
circ_Vps35l_4	1:188510274|188547516	1	188510274	188547516	ENSRNOG00000016063	Vps35l	188448478	188552272	781
circ_Vps35l_5	1:188512970|188530025	1	188512970	188530025	ENSRNOG00000016063	Vps35l	188448478	188552272	432
circ_Vps35l_6	1:188514776|188547516	1	188514776	188547516	ENSRNOG00000016063	Vps35l	188448478	188552272	618
circ_Vps35l_7	1:188516330|188544229	1	188516330	188544229	ENSRNOG00000016063	Vps35l	188448478	188552272	421
circ_Iqck_1	1:188589095|188594263	1	188589095	188594263	ENSRNOG00000036758	Iqck	188571953	188688700	293
circ_Iqck_2	1:188589095|188636584	1	188589095	188636584	ENSRNOG00000036758	Iqck	188571953	188688700	509
circ_Iqck_3	1:188592770|188620188	1	188592770	188620188	ENSRNOG00000036758	Iqck	188571953	188688700	359
circ_intergenic_273	1:189512361|189529570	1	189512361	189529570	n/a	n/a	--	--	17210
circ_intergenic_274	1:189512361|189544120	1	189512361	189544120	n/a	n/a	--	--	31760
circ_intergenic_275	1:189528335|189544120	1	189528335	189544120	n/a	n/a	--	--	15786
circ_Rexo5_1	1:189560181|189572134	1	189560181	189572134	ENSRNOG00000014513	Rexo5	189549960	189622094	349
circ_Rexo5_2	1:189560181|189595749	1	189560181	189595749	ENSRNOG00000014513	Rexo5	189549960	189622094	983
circ_Rexo5_3	1:189581794|189597354	1	189581794	189597354	ENSRNOG00000014513	Rexo5	189549960	189622094	829
circ_Lyrm1_1	1:189679087|189685094	1	189679087	189685094	ENSRNOG00000024530	Lyrm1	189665976	189685842	429
circ_intergenic_276	1:189679087|189687895	1	189679087	189687895	n/a	n/a	--	--	8809
circ_intergenic_277	1:189679087|189687906	1	189679087	189687906	n/a	n/a	--	--	8820
circ_intergenic_278	1:189679087|189697179	1	189679087	189697179	n/a	n/a	--	--	18093
circ_Tmem159_1	1:189883203|189883990	1	189883203	189883990	ENSRNOG00000048250	Tmem159	189870622	189889484	308
circ_Uqcrc2_1	1:190557651|190585358	1	190557651	190585358	ENSRNOG00000036742	Uqcrc2	190555177	190585734	1718
circ_Vwa3a_1	1:190729330|190733088	1	190729330	190733088	ENSRNOG00000025110	Vwa3a	190681094	190742444	523
circ_Eef2k_1	1:190819634|190820048	1	190819634	190820048	ENSRNOG00000016448	Eef2k	190780236	190842324	415
circ_Eef2k_2	1:190824177|190836738	1	190824177	190836738	ENSRNOG00000016448	Eef2k	190780236	190842324	1450
circ_Polr3e_1	1:190857743|190863737	1	190857743	190863737	ENSRNOG00000016960	Polr3e	190852985	190881108	400
circ_Polr3e_2	1:190874535|190875575	1	190874535	190875575	ENSRNOG00000016960	Polr3e	190852985	190881108	580
circ_Mettl9_1	1:190980864|190991049	1	190980864	190991049	ENSRNOG00000025940	Mettl9	190964885	191009926	586
circ_Mettl9_2	1:190980864|190997237	1	190980864	190997237	ENSRNOG00000025940	Mettl9	190964885	191009926	16374
circ_intergenic_279	1:191602828|191604135	1	191602828	191604135	n/a	n/a	--	--	1308
circ_Usp31_1	1:191616852|191622368	1	191616852	191622368	ENSRNOG00000025793	Usp31	191615146	191676915	1772
circ_Usp31_2	1:191616852|191651628	1	191616852	191651628	ENSRNOG00000025793	Usp31	191615146	191676915	3312
circ_Usp31_3	1:191627890|191651628	1	191627890	191651628	ENSRNOG00000025793	Usp31	191615146	191676915	1540
circ_Usp31_4	1:191630323|191651628	1	191630323	191651628	ENSRNOG00000025793	Usp31	191615146	191676915	1314
circ_Usp31_5	1:191635362|191651628	1	191635362	191651628	ENSRNOG00000025793	Usp31	191615146	191676915	1194
circ_Usp31_6	1:191644117|191651628	1	191644117	191651628	ENSRNOG00000025793	Usp31	191615146	191676915	779
circ_Cog7_1	1:191891994|191945144	1	191891994	191945144	ENSRNOG00000060008	Cog7	191857556	191948977	1977
circ_Cog7_2	1:191918784|191945144	1	191918784	191945144	ENSRNOG00000060008	Cog7	191857556	191948977	968
circ_Cog7_3	1:191923804|191945144	1	191923804	191945144	ENSRNOG00000060008	Cog7	191857556	191948977	840
circ_Cog7_4	1:191932207|191945144	1	191932207	191945144	ENSRNOG00000060008	Cog7	191857556	191948977	641
circ_Gga2_1	1:191959821|191966442	1	191959821	191966442	ENSRNOG00000018599	Gga2	191951581	191984858	680
circ_Gga2_2	1:191959821|191967618	1	191959821	191967618	ENSRNOG00000018599	Gga2	191951581	191984858	781
circ_Gga2_3	1:191965774|191971241	1	191965774	191971241	ENSRNOG00000018599	Gga2	191951581	191984858	444
circ_Gga2_4	1:191971118|191975867	1	191971118	191975867	ENSRNOG00000018599	Gga2	191951581	191984858	384
circ_Palb2_1	1:192070061|192078731	1	192070061	192078731	ENSRNOG00000025126	Palb2	192064589	192088520	599
circ_Dctn5_1	1:192089780|192095234	1	192089780	192095234	ENSRNOG00000018048	Dctn5	192088672	192105429	300
circ_Dctn5_2	1:192089780|192101454	1	192089780	192101454	ENSRNOG00000018048	Dctn5	192088672	192105429	403
circ_Dctn5_3	1:192089780|192104529	1	192089780	192104529	ENSRNOG00000018048	Dctn5	192088672	192105429	610
circ_Prkcb_1	1:192355215|192409606	1	192355215	192409606	ENSRNOG00000012061	Prkcb	192233910	192574831	54392
circ_Prkcb_2	1:192371395|192409606	1	192371395	192409606	ENSRNOG00000012061	Prkcb	192233910	192574831	38212
circ_Prkcb_3	1:192379875|192409606	1	192379875	192409606	ENSRNOG00000012061	Prkcb	192233910	192574831	324
circ_Prkcb_4	1:192408634|192409606	1	192408634	192409606	ENSRNOG00000012061	Prkcb	192233910	192574831	241
circ_Prkcb_5	1:192465806|192477609	1	192465806	192477609	ENSRNOG00000012061	Prkcb	192233910	192574831	389
circ_Prkcb_6	1:192465806|192486099	1	192465806	192486099	ENSRNOG00000012061	Prkcb	192233910	192574831	536
circ_Prkcb_7	1:192465806|192508270	1	192465806	192508270	ENSRNOG00000012061	Prkcb	192233910	192574831	710
circ_Prkcb_8	1:192477513|192508270	1	192477513	192508270	ENSRNOG00000012061	Prkcb	192233910	192574831	418
circ_Prkcb_9	1:192508097|192539667	1	192508097	192539667	ENSRNOG00000012061	Prkcb	192233910	192574831	798
circ_Prkcb_10	1:192523789|192539667	1	192523789	192539667	ENSRNOG00000012061	Prkcb	192233910	192574831	624
circ_Cacng3_1	1:192666236|192708106	1	192666236	192708106	ENSRNOG00000012362	Cacng3	192613372	192709078	41871
circ_Cacng3_2	1:192695036|192708106	1	192695036	192708106	ENSRNOG00000012362	Cacng3	192613372	192709078	472
circ_Rbbp6_1	1:192938631|192948640	1	192938631	192948640	ENSRNOG00000012806	Rbbp6	192933540	192965158	511
circ_Rbbp6_2	1:192952650|192953216	1	192952650	192953216	ENSRNOG00000012806	Rbbp6	192933540	192965158	442
circ_Rbbp6_3	1:192952650|192955267	1	192952650	192955267	ENSRNOG00000012806	Rbbp6	192933540	192965158	673
circ_intergenic_280	1:193034344|193114307	1	193034344	193114307	n/a	n/a	--	--	79964
circ_Tnrc6a_1	1:193097001|193114307	1	193097001	193114307	ENSRNOG00000024737	Tnrc6a	193076430	193146394	545
circ_Tnrc6a_2	1:193104517|193114307	1	193104517	193114307	ENSRNOG00000024737	Tnrc6a	193076430	193146394	457
circ_Arhgap17_1	1:193251440|193268499	1	193251440	193268499	ENSRNOG00000013836	Arhgap17	193239040	193328371	1170
circ_Arhgap17_2	1:193255702|193268499	1	193255702	193268499	ENSRNOG00000013836	Arhgap17	193239040	193328371	766
circ_Lcmt1_1	1:193353665|193376987	1	193353665	193376987	ENSRNOG00000014565	Lcmt1	193335645	193391638	577
circ_Lcmt1_2	1:193369582|193384143	1	193369582	193384143	ENSRNOG00000014565	Lcmt1	193335645	193391638	418
circ_Lcmt1_3	1:193376867|193384143	1	193376867	193384143	ENSRNOG00000014565	Lcmt1	193335645	193391638	315
circ_Zkscan2_1	1:193443883|193449389	1	193443883	193449389	ENSRNOG00000024245	Zkscan2	193437614	193459396	1176
circ_intergenic_281	1:193984970|193986245	1	193984970	193986245	n/a	n/a	--	--	1276
circ_intergenic_282	1:194072617|194136423	1	194072617	194136423	n/a	n/a	--	--	63807
circ_intergenic_283	1:194075092|194076915	1	194075092	194076915	n/a	n/a	--	--	1824
circ_intergenic_284	1:194075469|194136423	1	194075469	194136423	n/a	n/a	--	--	60955
circ_intergenic_285	1:194922013|194989300	1	194922013	194989300	n/a	n/a	--	--	67288
circ_intergenic_286	1:194924652|195011851	1	194924652	195011851	n/a	n/a	--	--	87200
circ_intergenic_287	1:194989154|195011851	1	194989154	195011851	n/a	n/a	--	--	22698
circ_intergenic_288	1:195009269|195011851	1	195009269	195011851	n/a	n/a	--	--	2583
circ_intergenic_289	1:195034672|195064198	1	195034672	195064198	n/a	n/a	--	--	29527
circ_intergenic_290	1:195060108|195064198	1	195060108	195064198	n/a	n/a	--	--	4091
circ_Snurf_1	1:195078078|195091285	1	195078078	195091285	ENSRNOG00000054391	Snurf	195074330	195096694	788
circ_Snrpn_1	1:195078078|195091285	1	195078078	195091285	ENSRNOG00000059764	Snrpn	195074330	195096460	788
circ_intergenic_291	1:195457093|195505555	1	195457093	195505555	n/a	n/a	--	--	48463
circ_intergenic_292	1:195805819|195840151	1	195805819	195840151	n/a	n/a	--	--	34333
circ_Gtf3c1_1	1:197042330|197043061	1	197042330	197043061	ENSRNOG00000016218	Gtf3c1	197032474	197098649	732
circ_Gtf3c1_2	1:197067160|197069686	1	197067160	197069686	ENSRNOG00000016218	Gtf3c1	197032474	197098649	632
circ_LOC361646_1	1:197146956|197155920	1	197146956	197155920	ENSRNOG00000016635	LOC361646	197098603	197265840	345
circ_LOC361646_2	1:197146956|197165245	1	197146956	197165245	ENSRNOG00000016635	LOC361646	197098603	197265840	618
circ_LOC361646_3	1:197154349|197165245	1	197154349	197165245	ENSRNOG00000016635	LOC361646	197098603	197265840	541
circ_LOC361646_4	1:197154349|197187207	1	197154349	197187207	ENSRNOG00000016635	LOC361646	197098603	197265840	938
circ_LOC361646_5	1:197165114|197187207	1	197165114	197187207	ENSRNOG00000016635	LOC361646	197098603	197265840	529
circ_LOC361646_6	1:197165114|197211411	1	197165114	197211411	ENSRNOG00000016635	LOC361646	197098603	197265840	1191
circ_LOC361646_7	1:197165114|197220672	1	197165114	197220672	ENSRNOG00000016635	LOC361646	197098603	197265840	1329
circ_LOC361646_8	1:197183957|197187207	1	197183957	197187207	ENSRNOG00000016635	LOC361646	197098603	197265840	397
circ_LOC361646_9	1:197183957|197211411	1	197183957	197211411	ENSRNOG00000016635	LOC361646	197098603	197265840	1059
circ_LOC361646_10	1:197187076|197211411	1	197187076	197211411	ENSRNOG00000016635	LOC361646	197098603	197265840	794
circ_LOC361646_11	1:197203623|197211411	1	197203623	197211411	ENSRNOG00000016635	LOC361646	197098603	197265840	662
circ_LOC361646_12	1:197203623|197220672	1	197203623	197220672	ENSRNOG00000016635	LOC361646	197098603	197265840	800
circ_intergenic_293	1:197283286|197345149	1	197283286	197345149	n/a	n/a	--	--	61864
circ_intergenic_294	1:197283286|197348892	1	197283286	197348892	n/a	n/a	--	--	65607
circ_Xpo6_1	1:197518439|197530148	1	197518439	197530148	ENSRNOG00000016722	Xpo6	197500514	197590277	525
circ_Xpo6_2	1:197518439|197545868	1	197518439	197545868	ENSRNOG00000016722	Xpo6	197500514	197590277	762
circ_Xpo6_3	1:197522679|197530148	1	197522679	197530148	ENSRNOG00000016722	Xpo6	197500514	197590277	432
circ_Xpo6_4	1:197526940|197545868	1	197526940	197545868	ENSRNOG00000016722	Xpo6	197500514	197590277	509
circ_Xpo6_5	1:197526940|197549861	1	197526940	197549861	ENSRNOG00000016722	Xpo6	197500514	197590277	1488
circ_Xpo6_6	1:197530040|197549861	1	197530040	197549861	ENSRNOG00000016722	Xpo6	197500514	197590277	1325
circ_Xpo6_7	1:197536821|197549861	1	197536821	197549861	ENSRNOG00000016722	Xpo6	197500514	197590277	1216
circ_Xpo6_8	1:197536821|197556419	1	197536821	197556419	ENSRNOG00000016722	Xpo6	197500514	197590277	1454
circ_Xpo6_9	1:197536821|197564858	1	197536821	197564858	ENSRNOG00000016722	Xpo6	197500514	197590277	1765
circ_Xpo6_10	1:197545742|197549861	1	197545742	197549861	ENSRNOG00000016722	Xpo6	197500514	197590277	1106
circ_Rabep2_1	1:197853879|197854687	1	197853879	197854687	ENSRNOG00000018462	Rabep2	197839430	197856312	363
circ_Eif3c_1	1:197964422|197965570	1	197964422	197965570	ENSRNOG00000018761	Eif3c	197964407	197982601	634
circ_Eif3c_2	1:197978423|197979643	1	197978423	197979643	ENSRNOG00000018761	Eif3c	197964407	197982601	413
circ_Eif3c_3	1:197978423|197980802	1	197978423	197980802	ENSRNOG00000018761	Eif3c	197964407	197982601	669
circ_Sgf29_1	1:198089445|198092734	1	198089445	198092734	ENSRNOG00000019245	Sgf29	198067066	198100493	246
circ_AABR07005779.2_1	1:198324859|198327863	1	198324859	198327863	ENSRNOG00000020000	AABR07005779.2	198324857	198354466	397
circ_Sez6l2_1	1:198400015|198401533	1	198400015	198401533	ENSRNOG00000027098	Sez6l2	198383201	198403544	638
circ_Mvp_1	1:198429807|198432232	1	198429807	198432232	ENSRNOG00000020182	Mvp	198420806	198450047	588
circ_Zfp629_1	1:198909776|198910489	1	198909776	198910489	ENSRNOG00000018877	Zfp629	198894000	199064150	714
circ_Srcap_1	1:198962262|198967826	1	198962262	198967826	ENSRNOG00000050282	Srcap	198960542	199007347	701
circ_Srcap_2	1:198965547|198968419	1	198965547	198968419	ENSRNOG00000050282	Srcap	198960542	199007347	579
circ_Srcap_3	1:198994747|198995342	1	198994747	198995342	ENSRNOG00000050282	Srcap	198960542	199007347	469
circ_Srcap_4	1:198994747|198998913	1	198994747	198998913	ENSRNOG00000050282	Srcap	198960542	199007347	1071
circ_Srcap_5	1:198997667|198998913	1	198997667	198998913	ENSRNOG00000050282	Srcap	198960542	199007347	602
circ_Zfp629_2	1:199009285|199011388	1	199009285	199011388	ENSRNOG00000018877	Zfp629	198894000	199064150	2104
circ_Rnf40_1	1:199038522|199040053	1	199038522	199040053	ENSRNOG00000018840	Rnf40	199037544	199052172	474
circ_Rnf40_2	1:199038522|199040291	1	199038522	199040291	ENSRNOG00000018840	Rnf40	199037544	199052172	621
circ_Rnf40_3	1:199043166|199046283	1	199043166	199046283	ENSRNOG00000018840	Rnf40	199037544	199052172	1293
circ_Rnf40_4	1:199044551|199046283	1	199044551	199046283	ENSRNOG00000018840	Rnf40	199037544	199052172	1157
circ_Rnf40_5	1:199045273|199046283	1	199045273	199046283	ENSRNOG00000018840	Rnf40	199037544	199052172	607
circ_Zfp629_3	1:199045488|199046080	1	199045488	199046080	ENSRNOG00000018877	Zfp629	198894000	199064150	593
circ_Rnf40_6	1:199045488|199046080	1	199045488	199046080	ENSRNOG00000018840	Rnf40	199037544	199052172	593
circ_Setd1a_1	1:199231255|199231832	1	199231255	199231832	ENSRNOG00000055028	Setd1a	199225100	199247988	355
circ_Stx1b_1	1:199255393|199262555	1	199255393	199262555	ENSRNOG00000019193	Stx1b	199251844	199270627	756
circ_Zfp668_1	1:199312589|199314281	1	199312589	199314281	ENSRNOG00000016683	Zfp668	199310935	199320727	1340
circ_Zfp668_2	1:199312602|199314281	1	199312602	199314281	ENSRNOG00000016683	Zfp668	199310935	199320727	1327
circ_intergenic_295	1:199354998|199367593	1	199354998	199367593	n/a	n/a	--	--	12596
circ_Itgam_1	1:199523709|199529626	1	199523709	199529626	ENSRNOG00000019728	Itgam	199495298	199623960	646
circ_Rgs10_1	1:199794403|199808938	1	199794403	199808938	ENSRNOG00000042592	Rgs10	199782078	199823386	350
circ_Rgs10_2	1:199807061|199808938	1	199807061	199808938	ENSRNOG00000042592	Rgs10	199782078	199823386	1878
circ_Tial1_1	1:199846437|199847539	1	199846437	199847539	ENSRNOG00000020271	Tial1	199844859	199865548	445
circ_Tial1_2	1:199846437|199858710	1	199846437	199858710	ENSRNOG00000020271	Tial1	199844859	199865548	1020
circ_Tial1_3	1:199846913|199849967	1	199846913	199849967	ENSRNOG00000020271	Tial1	199844859	199865548	3055
circ_Tial1_4	1:199846913|199858710	1	199846913	199858710	ENSRNOG00000020271	Tial1	199844859	199865548	880
circ_Bag3_1	1:199958091|199960314	1	199958091	199960314	ENSRNOG00000020298	Bag3	199941161	199965191	732
circ_Inpp5f_1	1:200087980|200095902	1	200087980	200095902	ENSRNOG00000020388	Inpp5f	200037749	200116524	569
circ_Inpp5f_2	1:200087980|200105174	1	200087980	200105174	ENSRNOG00000020388	Inpp5f	200037749	200116524	1214
circ_Inpp5f_3	1:200095062|200105174	1	200095062	200105174	ENSRNOG00000020388	Inpp5f	200037749	200116524	10113
circ_Inpp5f_4	1:200095778|200105174	1	200095778	200105174	ENSRNOG00000020388	Inpp5f	200037749	200116524	770
circ_Inpp5f_5	1:200099950|200105174	1	200099950	200105174	ENSRNOG00000020388	Inpp5f	200037749	200116524	446
circ_Inpp5f_6	1:200102205|200105174	1	200102205	200105174	ENSRNOG00000020388	Inpp5f	200037749	200116524	317
circ_Mcmbp_1	1:200121752|200124294	1	200121752	200124294	ENSRNOG00000020394	Mcmbp	200118228	200163106	465
circ_Mcmbp_2	1:200123075|200124294	1	200123075	200124294	ENSRNOG00000020394	Mcmbp	200118228	200163106	300
circ_Sec23ip_1	1:200172832|200173361	1	200172832	200173361	ENSRNOG00000020411	Sec23ip	200167169	200210377	530
circ_Sec23ip_2	1:200172832|200177487	1	200172832	200177487	ENSRNOG00000020411	Sec23ip	200167169	200210377	935
circ_Sec23ip_3	1:200172832|200188285	1	200172832	200188285	ENSRNOG00000020411	Sec23ip	200167169	200210377	1587
circ_Sec23ip_4	1:200175908|200182528	1	200175908	200182528	ENSRNOG00000020411	Sec23ip	200167169	200210377	616
circ_Sec23ip_5	1:200175908|200195502	1	200175908	200195502	ENSRNOG00000020411	Sec23ip	200167169	200210377	1623
circ_Fgfr2_1	1:200606971|200615170	1	200606971	200615170	ENSRNOG00000016374	Fgfr2	200590953	200696928	576
circ_Fgfr2_2	1:200606971|200630542	1	200606971	200630542	ENSRNOG00000016374	Fgfr2	200590953	200696928	1263
circ_Fgfr2_3	1:200606971|200658087	1	200606971	200658087	ENSRNOG00000016374	Fgfr2	200590953	200696928	1557
circ_Fgfr2_4	1:200606971|200672411	1	200606971	200672411	ENSRNOG00000016374	Fgfr2	200590953	200696928	1902
circ_Fgfr2_5	1:200606971|200692684	1	200606971	200692684	ENSRNOG00000016374	Fgfr2	200590953	200696928	2204
circ_Fgfr2_6	1:200625594|200630542	1	200625594	200630542	ENSRNOG00000016374	Fgfr2	200590953	200696928	681
circ_Fgfr2_7	1:200625594|200658087	1	200625594	200658087	ENSRNOG00000016374	Fgfr2	200590953	200696928	975
circ_Fgfr2_8	1:200625594|200672411	1	200625594	200672411	ENSRNOG00000016374	Fgfr2	200590953	200696928	1320
circ_Fgfr2_9	1:200648164|200658087	1	200648164	200658087	ENSRNOG00000016374	Fgfr2	200590953	200696928	294
circ_Fgfr2_10	1:200648164|200671090	1	200648164	200671090	ENSRNOG00000016374	Fgfr2	200590953	200696928	372
circ_Fgfr2_11	1:200648164|200672411	1	200648164	200672411	ENSRNOG00000016374	Fgfr2	200590953	200696928	639
circ_Fgfr2_12	1:200657918|200672411	1	200657918	200672411	ENSRNOG00000016374	Fgfr2	200590953	200696928	515
circ_Fgfr2_13	1:200671013|200672411	1	200671013	200672411	ENSRNOG00000016374	Fgfr2	200590953	200696928	345
circ_Ate1_1	1:201067237|201076034	1	201067237	201076034	ENSRNOG00000024414	Ate1	200810771	201082727	778
circ_Ate1_2	1:201071134|201076034	1	201071134	201076034	ENSRNOG00000024414	Ate1	200810771	201082727	422
circ_Nsmce4a_1	1:201097034|201101897	1	201097034	201101897	ENSRNOG00000020452	Nsmce4a	201096059	201110928	514
circ_Plekha1_1	1:201438446|201451005	1	201438446	201451005	ENSRNOG00000020497	Plekha1	201429771	201480877	12560
circ_Plekha1_2	1:201442093|201451005	1	201442093	201451005	ENSRNOG00000020497	Plekha1	201429771	201480877	264
circ_Plekha1_3	1:201442093|201457798	1	201442093	201457798	ENSRNOG00000020497	Plekha1	201429771	201480877	362
circ_Plekha1_4	1:201442093|201462814	1	201442093	201462814	ENSRNOG00000020497	Plekha1	201429771	201480877	488
circ_Plekha1_5	1:201442093|201469213	1	201442093	201469213	ENSRNOG00000020497	Plekha1	201429771	201480877	701
circ_Plekha1_6	1:201442093|201478669	1	201442093	201478669	ENSRNOG00000020497	Plekha1	201429771	201480877	1340
circ_intergenic_296	1:201442093|201484933	1	201442093	201484933	n/a	n/a	--	--	42841
circ_Htra1_1	1:201523375|201524041	1	201523375	201524041	ENSRNOG00000020533	Htra1	201499028	201548513	305
circ_intergenic_297	1:201913928|201920706	1	201913928	201920706	n/a	n/a	--	--	6779
circ_Acadsb_1	1:202000512|202004497	1	202000512	202004497	ENSRNOG00000020624	Acadsb	201981357	202021008	468
circ_Acadsb_2	1:202000512|202006002	1	202000512	202006002	ENSRNOG00000020624	Acadsb	201981357	202021008	639
circ_Acadsb_3	1:202000512|202007666	1	202000512	202007666	ENSRNOG00000020624	Acadsb	201981357	202021008	765
circ_Acadsb_4	1:202000512|202009689	1	202000512	202009689	ENSRNOG00000020624	Acadsb	201981357	202021008	858
circ_Plpp4_1	1:202480910|202497913	1	202480910	202497913	ENSRNOG00000020424	Plpp4	202432366	202560628	389
circ_Plpp4_2	1:202490754|202497913	1	202490754	202497913	ENSRNOG00000020424	Plpp4	202432366	202560628	280
circ_Wdr11_1	1:202772134|202783628	1	202772134	202783628	ENSRNOG00000020430	Wdr11	202770775	202816334	908
circ_Wdr11_2	1:202772134|202796669	1	202772134	202796669	ENSRNOG00000020430	Wdr11	202770775	202816334	1653
circ_Wdr11_3	1:202780893|202789057	1	202780893	202789057	ENSRNOG00000020430	Wdr11	202770775	202816334	1030
circ_Chst15_1	1:204254701|204275972	1	204254701	204275972	ENSRNOG00000016267	Chst15	204245645	204322544	3395
circ_Chst15_2	1:204267319|204275972	1	204267319	204275972	ENSRNOG00000016267	Chst15	204245645	204322544	2457
circ_Oat_1	1:204566855|204575374	1	204566855	204575374	ENSRNOG00000016807	Oat	204562289	204582070	936
circ_Lhpp_1	1:204637321|204657695	1	204637321	204657695	ENSRNOG00000017097	Lhpp	204617852	204708987	20375
circ_Lhpp_2	1:204638206|204657695	1	204638206	204657695	ENSRNOG00000017097	Lhpp	204617852	204708987	591
circ_Lhpp_3	1:204648267|204657695	1	204648267	204657695	ENSRNOG00000017097	Lhpp	204617852	204708987	249
circ_Fam53b_1	1:204761727|204762505	1	204761727	204762505	ENSRNOG00000061348	Fam53b	204714473	204817080	779
circ_Fam53b_2	1:204761727|204780713	1	204761727	204780713	ENSRNOG00000061348	Fam53b	204714473	204817080	1090
circ_Fam53b_3	1:204761727|204794512	1	204761727	204794512	ENSRNOG00000061348	Fam53b	204714473	204817080	32786
circ_intergenic_298	1:204761727|204842017	1	204761727	204842017	n/a	n/a	--	--	80291
circ_Fam53b_4	1:204773090|204780713	1	204773090	204780713	ENSRNOG00000061348	Fam53b	204714473	204817080	311
circ_intergenic_299	1:204830814|204836958	1	204830814	204836958	n/a	n/a	--	--	6145
circ_intergenic_300	1:204830814|204842017	1	204830814	204842017	n/a	n/a	--	--	11204
circ_Eef1akmt2_1	1:204831740|204842017	1	204831740	204842017	ENSRNOG00000017137	Eef1akmt2	204831540	204855627	505
circ_Eef1akmt2_2	1:204836742|204842017	1	204836742	204842017	ENSRNOG00000017137	Eef1akmt2	204831540	204855627	325
circ_intergenic_301	1:204959155|204961691	1	204959155	204961691	n/a	n/a	--	--	2537
circ_intergenic_302	1:204959173|204961691	1	204959173	204961691	n/a	n/a	--	--	2519
circ_intergenic_303	1:204959173|204975227	1	204959173	204975227	n/a	n/a	--	--	16055
circ_intergenic_304	1:204959173|204980121	1	204959173	204980121	n/a	n/a	--	--	20949
circ_intergenic_305	1:204959173|204997859	1	204959173	204997859	n/a	n/a	--	--	38687
circ_Zranb1_1	1:204960841|204961691	1	204960841	204961691	ENSRNOG00000017294	Zranb1	204959174	204998019	851
circ_Zranb1_2	1:204960841|204980121	1	204960841	204980121	ENSRNOG00000017294	Zranb1	204959174	204998019	1039
circ_intergenic_306	1:205040507|205043157	1	205040507	205043157	n/a	n/a	--	--	2651
circ_intergenic_307	1:205040507|205096406	1	205040507	205096406	n/a	n/a	--	--	55900
circ_Edrf1_1	1:205734151|205738610	1	205734151	205738610	ENSRNOG00000017728	Edrf1	205706468	205743653	422
circ_Dhx32_1	1:205803204|205805453	1	205803204	205805453	ENSRNOG00000018119	Dhx32	205789442	205842428	505
circ_Dhx32_2	1:205803204|205816538	1	205803204	205816538	ENSRNOG00000018119	Dhx32	205789442	205842428	1072
circ_Dhx32_3	1:205810160|205816538	1	205810160	205816538	ENSRNOG00000018119	Dhx32	205789442	205842428	567
circ_Dhx32_4	1:205810160|205825445	1	205810160	205825445	ENSRNOG00000018119	Dhx32	205789442	205842428	1063
circ_Dhx32_5	1:205816345|205825445	1	205816345	205825445	ENSRNOG00000018119	Dhx32	205789442	205842428	690
circ_Dhx32_6	1:205824950|205825445	1	205824950	205825445	ENSRNOG00000018119	Dhx32	205789442	205842428	496
circ_Fank1_1	1:205911812|205939952	1	205911812	205939952	ENSRNOG00000018327	Fank1	205842489	205950371	692
circ_Adam12_1	1:206022002|206028748	1	206022002	206028748	ENSRNOG00000018384	Adam12	205956342	206282575	404
circ_Adam12_2	1:206035300|206074021	1	206035300	206074021	ENSRNOG00000018384	Adam12	205956342	206282575	481
circ_Adam12_3	1:206131433|206132501	1	206131433	206132501	ENSRNOG00000018384	Adam12	205956342	206282575	1069
circ_Adam12_4	1:206149146|206151512	1	206149146	206151512	ENSRNOG00000018384	Adam12	205956342	206282575	2367
circ_LOC100302465_1	1:206353708|206356684	1	206353708	206356684	ENSRNOG00000027542	LOC100302465	206324765	206417143	357
circ_LOC100302465_2	1:206353708|206359803	1	206353708	206359803	ENSRNOG00000027542	LOC100302465	206324765	206417143	642
circ_LOC100302465_3	1:206353708|206401411	1	206353708	206401411	ENSRNOG00000027542	LOC100302465	206324765	206417143	1872
circ_LOC100302465_4	1:206353708|206410729	1	206353708	206410729	ENSRNOG00000027542	LOC100302465	206324765	206417143	1964
circ_LOC100302465_5	1:206401070|206410729	1	206401070	206410729	ENSRNOG00000027542	LOC100302465	206324765	206417143	434
circ_intergenic_308	1:206460254|206464222	1	206460254	206464222	n/a	n/a	--	--	3969
circ_Dock1_1	1:206956299|206978733	1	206956299	206978733	ENSRNOG00000018683	Dock1	206900617	207414843	939
circ_Dock1_2	1:206972739|206978733	1	206972739	206978733	ENSRNOG00000018683	Dock1	206900617	207414843	661
circ_Dock1_3	1:206986321|207011117	1	206986321	207011117	ENSRNOG00000018683	Dock1	206900617	207414843	962
circ_Dock1_4	1:206989769|206994095	1	206989769	206994095	ENSRNOG00000018683	Dock1	206900617	207414843	4327
circ_Dock1_5	1:206989832|207023431	1	206989832	207023431	ENSRNOG00000018683	Dock1	206900617	207414843	1215
circ_Dock1_6	1:206989832|207040385	1	206989832	207040385	ENSRNOG00000018683	Dock1	206900617	207414843	1324
circ_Dock1_7	1:206993970|207023431	1	206993970	207023431	ENSRNOG00000018683	Dock1	206900617	207414843	1135
circ_Dock1_8	1:207005330|207023431	1	207005330	207023431	ENSRNOG00000018683	Dock1	206900617	207414843	712
circ_Dock1_9	1:207005330|207040385	1	207005330	207040385	ENSRNOG00000018683	Dock1	206900617	207414843	821
circ_Dock1_10	1:207023297|207088396	1	207023297	207088396	ENSRNOG00000018683	Dock1	206900617	207414843	422
circ_Dock1_11	1:207023297|207111018	1	207023297	207111018	ENSRNOG00000018683	Dock1	206900617	207414843	646
circ_Dock1_12	1:207040277|207111018	1	207040277	207111018	ENSRNOG00000018683	Dock1	206900617	207414843	511
circ_Dock1_13	1:207085491|207111018	1	207085491	207111018	ENSRNOG00000018683	Dock1	206900617	207414843	402
circ_Insyn2_1	1:207133685|207152989	1	207133685	207152989	ENSRNOG00000033881	Insyn2	207116717	207171760	1234
circ_Insyn2_2	1:207151828|207152989	1	207151828	207152989	ENSRNOG00000033881	Insyn2	207116717	207171760	1162
circ_Dock1_14	1:207151828|207160810	1	207151828	207160810	ENSRNOG00000018683	Dock1	206900617	207414843	8983
circ_Insyn2_3	1:207151828|207160810	1	207151828	207160810	ENSRNOG00000033881	Insyn2	207116717	207171760	8983
circ_Ptpre_1	1:207954826|207966394	1	207954826	207966394	ENSRNOG00000015717	Ptpre	207887209	207987136	473
circ_Ptpre_2	1:207974088|207986972	1	207974088	207986972	ENSRNOG00000015717	Ptpre	207887209	207987136	994
circ_Ptpre_3	1:207981622|207986972	1	207981622	207986972	ENSRNOG00000015717	Ptpre	207887209	207987136	538
circ_Ebf3_1	1:209634356|209641015	1	209634356	209641015	ENSRNOG00000016102	Ebf3	209523157	209641123	855
circ_Glrx3_1	1:209778386|209786671	1	209778386	209786671	ENSRNOG00000016227	Glrx3	209768696	209799903	386
circ_Glrx3_2	1:209778386|209797179	1	209778386	209797179	ENSRNOG00000016227	Glrx3	209768696	209799903	865
circ_Glrx3_3	1:209792071|209797179	1	209792071	209797179	ENSRNOG00000016227	Glrx3	209768696	209799903	479
circ_Tcerg1l_1	1:210570339|210588485	1	210570339	210588485	ENSRNOG00000016737	Tcerg1l	210550668	210739600	206
circ_Tcerg1l_2	1:210601648|210623410	1	210601648	210623410	ENSRNOG00000016737	Tcerg1l	210550668	210739600	339
circ_Tcerg1l_3	1:210701921|210737085	1	210701921	210737085	ENSRNOG00000016737	Tcerg1l	210550668	210739600	526
circ_Tcerg1l_4	1:210736035|210737085	1	210736035	210737085	ENSRNOG00000016737	Tcerg1l	210550668	210739600	328
circ_Ppp2r2d_1	1:211225589|211226873	1	211225589	211226873	ENSRNOG00000016940	Ppp2r2d	211205903	211239888	264
circ_Ppp2r2d_2	1:211225589|211233080	1	211225589	211233080	ENSRNOG00000016940	Ppp2r2d	211205903	211239888	982
circ_intergenic_309	1:211298599|211299678	1	211298599	211299678	n/a	n/a	--	--	1080
circ_Jakmip3_1	1:211351434|211368642	1	211351434	211368642	ENSRNOG00000027590	Jakmip3	211351350	211421022	742
circ_Jakmip3_2	1:211380844|211388380	1	211380844	211388380	ENSRNOG00000027590	Jakmip3	211351350	211421022	717
circ_Inpp5a_1	1:211767518|211830500	1	211767518	211830500	ENSRNOG00000017635	Inpp5a	211732713	211921099	62983
circ_Inpp5a_2	1:211826216|211830500	1	211826216	211830500	ENSRNOG00000017635	Inpp5a	211732713	211921099	189
circ_intergenic_310	1:212176427|212177000	1	212176427	212177000	n/a	n/a	--	--	574
circ_intergenic_311	1:212176427|212187819	1	212176427	212187819	n/a	n/a	--	--	11393
circ_AABR07005985.2_1	1:212181757|212187819	1	212181757	212187819	ENSRNOG00000054955	AABR07005985.2	212181374	212211578	398
circ_Kndc1_1	1:212256499|212258643	1	212256499	212258643	ENSRNOG00000027240	Kndc1	212230259	212277694	845
circ_Kndc1_2	1:212256499|212260088	1	212256499	212260088	ENSRNOG00000027240	Kndc1	212230259	212277694	1255
circ_Kndc1_3	1:212267406|212268468	1	212267406	212268468	ENSRNOG00000027240	Kndc1	212230259	212277694	442
circ_Tubgcp2_1	1:212334553|212337007	1	212334553	212337007	ENSRNOG00000018137	Tubgcp2	212333741	212354273	558
circ_Tubgcp2_2	1:212335685|212338828	1	212335685	212338828	ENSRNOG00000018137	Tubgcp2	212333741	212354273	696
circ_Tubgcp2_3	1:212336433|212342440	1	212336433	212342440	ENSRNOG00000018137	Tubgcp2	212333741	212354273	929
circ_Tubgcp2_4	1:212341807|212345179	1	212341807	212345179	ENSRNOG00000018137	Tubgcp2	212333741	212354273	1106
circ_Paox_1	1:212601161|212603525	1	212601161	212603525	ENSRNOG00000018838	Paox	212578450	212603529	411
circ_intergenic_312	1:213539431|213540547	1	213539431	213540547	n/a	n/a	--	--	1117
circ_intergenic_313	1:213604155|213605705	1	213604155	213605705	n/a	n/a	--	--	1551
circ_Sirt3_1	1:213625461|213627182	1	213625461	213627182	ENSRNOG00000013828	Sirt3	213613513	213635546	515
circ_Sirt3_2	1:213625461|213627190	1	213625461	213627190	ENSRNOG00000013828	Sirt3	213613513	213635546	1730
circ_Taldo1_1	1:214379483|214385190	1	214379483	214385190	ENSRNOG00000018367	Taldo1	214375515	214385885	884
circ_Ap2a2_1	1:214562895|214581660	1	214562895	214581660	ENSRNOG00000019534	Ap2a2	214534284	214606169	638
circ_Ap2a2_2	1:214562895|214605872	1	214562895	214605872	ENSRNOG00000019534	Ap2a2	214534284	214606169	2898
circ_Brsk2_1	1:214933395|214938246	1	214933395	214938246	ENSRNOG00000020021	Brsk2	214927172	214947624	475
circ_intergenic_314	1:215030753|215038677	1	215030753	215038677	n/a	n/a	--	--	7925
circ_intergenic_315	1:216181937|216220805	1	216181937	216220805	n/a	n/a	--	--	38869
circ_Nap1l4_1	1:216721931|216735739	1	216721931	216735739	ENSRNOG00000020615	Nap1l4	216715363	216750844	754
circ_Nap1l4_2	1:216730756|216740057	1	216730756	216740057	ENSRNOG00000020615	Nap1l4	216715363	216750844	673
circ_Nap1l4_3	1:216730756|216742438	1	216730756	216742438	ENSRNOG00000020615	Nap1l4	216715363	216750844	732
circ_Nap1l4_4	1:216737401|216742438	1	216737401	216742438	ENSRNOG00000020615	Nap1l4	216715363	216750844	388
circ_Nadsyn1_1	1:216986213|216987880	1	216986213	216987880	ENSRNOG00000020736	Nadsyn1	216985714	217013702	1668
circ_Shank2_1	1:217349413|217362383	1	217349413	217362383	ENSRNOG00000050206	Shank2	217151166	217592763	606
circ_Shank2_2	1:217400382|217461541	1	217400382	217461541	ENSRNOG00000050206	Shank2	217151166	217592763	61160
circ_Shank2_3	1:217428338|217461541	1	217428338	217461541	ENSRNOG00000050206	Shank2	217151166	217592763	900
circ_Shank2_4	1:217459831|217461541	1	217459831	217461541	ENSRNOG00000050206	Shank2	217151166	217592763	208
circ_Ppfia1_1	1:217663306|217663860	1	217663306	217663860	ENSRNOG00000020857	Ppfia1	217644224	217721376	267
circ_Ppfia1_2	1:217669472|217679946	1	217669472	217679946	ENSRNOG00000020857	Ppfia1	217644224	217721376	952
circ_Ppfia1_3	1:217677969|217683261	1	217677969	217683261	ENSRNOG00000020857	Ppfia1	217644224	217721376	574
circ_Ano1_1	1:217835316|217844959	1	217835316	217844959	ENSRNOG00000020865	Ano1	217754336	217902473	623
circ_Ighmbp2_1	1:218521380|218525772	1	218521380	218525772	ENSRNOG00000013456	Ighmbp2	218508950	218532142	513
circ_Ppp6r3_1	1:218710914|218758344	1	218710914	218758344	ENSRNOG00000015540	Ppp6r3	218695738	218810135	1624
circ_Ppp6r3_2	1:218712360|218758344	1	218712360	218758344	ENSRNOG00000015540	Ppp6r3	218695738	218810135	1502
circ_Ppp6r3_3	1:218719311|218733334	1	218719311	218733334	ENSRNOG00000015540	Ppp6r3	218695738	218810135	504
circ_Ppp6r3_4	1:218719311|218748117	1	218719311	218748117	ENSRNOG00000015540	Ppp6r3	218695738	218810135	901
circ_Ppp6r3_5	1:218719311|218778447	1	218719311	218778447	ENSRNOG00000015540	Ppp6r3	218695738	218810135	1786
circ_Ppp6r3_6	1:218725545|218737455	1	218725545	218737455	ENSRNOG00000015540	Ppp6r3	218695738	218810135	700
circ_Ppp6r3_7	1:218725545|218748117	1	218725545	218748117	ENSRNOG00000015540	Ppp6r3	218695738	218810135	814
circ_Ppp6r3_8	1:218725545|218758344	1	218725545	218758344	ENSRNOG00000015540	Ppp6r3	218695738	218810135	1131
circ_Ppp6r3_9	1:218725545|218778447	1	218725545	218778447	ENSRNOG00000015540	Ppp6r3	218695738	218810135	1699
circ_Ppp6r3_10	1:218727735|218737455	1	218727735	218737455	ENSRNOG00000015540	Ppp6r3	218695738	218810135	614
circ_Ppp6r3_11	1:218727735|218755192	1	218727735	218755192	ENSRNOG00000015540	Ppp6r3	218695738	218810135	907
circ_Ppp6r3_12	1:218727735|218755325	1	218727735	218755325	ENSRNOG00000015540	Ppp6r3	218695738	218810135	27591
circ_Ppp6r3_13	1:218727735|218778447	1	218727735	218778447	ENSRNOG00000015540	Ppp6r3	218695738	218810135	1613
circ_Ppp6r3_14	1:218731773|218748117	1	218731773	218748117	ENSRNOG00000015540	Ppp6r3	218695738	218810135	612
circ_Ppp6r3_15	1:218752420|218778447	1	218752420	218778447	ENSRNOG00000015540	Ppp6r3	218695738	218810135	885
circ_Ppp6r3_16	1:218754565|218758344	1	218754565	218758344	ENSRNOG00000015540	Ppp6r3	218695738	218810135	3780
circ_Ppp6r3_17	1:218758207|218762503	1	218758207	218762503	ENSRNOG00000015540	Ppp6r3	218695738	218810135	558
circ_Ppp6r3_18	1:218758207|218778447	1	218758207	218778447	ENSRNOG00000015540	Ppp6r3	218695738	218810135	706
circ_Ppp6r3_19	1:218776098|218778447	1	218776098	218778447	ENSRNOG00000015540	Ppp6r3	218695738	218810135	2350
circ_Ppp6r3_20	1:218777037|218778447	1	218777037	218778447	ENSRNOG00000015540	Ppp6r3	218695738	218810135	1411
circ_Lrp5_1	1:218829297|218839594	1	218829297	218839594	ENSRNOG00000015911	Lrp5	218816841	218920094	10298
circ_Lrp5_2	1:218832599|218844420	1	218832599	218844420	ENSRNOG00000015911	Lrp5	218816841	218920094	936
circ_Lrp5_3	1:218836671|218839594	1	218836671	218839594	ENSRNOG00000015911	Lrp5	218816841	218920094	610
circ_Lrp5_4	1:218836671|218844420	1	218836671	218844420	ENSRNOG00000015911	Lrp5	218816841	218920094	810
circ_Lrp5_5	1:218838080|218844420	1	218838080	218844420	ENSRNOG00000015911	Lrp5	218816841	218920094	600
circ_Lrp5_6	1:218863965|218883236	1	218863965	218883236	ENSRNOG00000015911	Lrp5	218816841	218920094	1096
circ_Lrp5_7	1:218880619|218883236	1	218880619	218883236	ENSRNOG00000015911	Lrp5	218816841	218920094	395
circ_Kmt5b_1	1:219018599|219025170	1	219018599	219025170	ENSRNOG00000016790	Kmt5b	219000844	219050211	384
circ_Kmt5b_2	1:219018599|219028923	1	219018599	219028923	ENSRNOG00000016790	Kmt5b	219000844	219050211	453
circ_Chka_1	1:219111139|219122692	1	219111139	219122692	ENSRNOG00000016791	Chka	219077771	219126220	11554
circ_Tcirg1_1	1:219130380|219130942	1	219130380	219130942	ENSRNOG00000017220	Tcirg1	219127602	219139464	389
circ_Pitpnm1_1	1:219353460|219354165	1	219353460	219354165	ENSRNOG00000018553	Pitpnm1	219348721	219362094	531
circ_Pitpnm1_2	1:219356188|219357260	1	219356188	219357260	ENSRNOG00000018553	Pitpnm1	219348721	219362094	656
circ_Kdm2a_1	1:219570015|219571238	1	219570015	219571238	ENSRNOG00000019145	Kdm2a	219566156	219640294	375
circ_Kdm2a_2	1:219570015|219575068	1	219570015	219575068	ENSRNOG00000019145	Kdm2a	219566156	219640294	1249
circ_Kdm2a_3	1:219571080|219577113	1	219571080	219577113	ENSRNOG00000019145	Kdm2a	219566156	219640294	1123
circ_Kdm2a_4	1:219577024|219581155	1	219577024	219581155	ENSRNOG00000019145	Kdm2a	219566156	219640294	576
circ_Kdm2a_5	1:219577024|219638528	1	219577024	219638528	ENSRNOG00000019145	Kdm2a	219566156	219640294	2108
circ_Kdm2a_6	1:219588982|219638528	1	219588982	219638528	ENSRNOG00000019145	Kdm2a	219566156	219640294	49547
circ_Kdm2a_7	1:219592036|219638528	1	219592036	219638528	ENSRNOG00000019145	Kdm2a	219566156	219640294	1532
circ_Kdm2a_8	1:219594834|219638528	1	219594834	219638528	ENSRNOG00000019145	Kdm2a	219566156	219640294	1137
circ_Kdm2a_9	1:219598365|219603202	1	219598365	219603202	ENSRNOG00000019145	Kdm2a	219566156	219640294	534
circ_Kdm2a_10	1:219598365|219638528	1	219598365	219638528	ENSRNOG00000019145	Kdm2a	219566156	219640294	894
circ_Kdm2a_11	1:219603024|219638528	1	219603024	219638528	ENSRNOG00000019145	Kdm2a	219566156	219640294	539
circ_Pc_1	1:219840493|219843447	1	219840493	219843447	ENSRNOG00000019372	Pc	219759183	219859848	1022
circ_Pc_2	1:219840493|219846234	1	219840493	219846234	ENSRNOG00000019372	Pc	219759183	219859848	1185
circ_Rbm4b_1	1:220015523|220016193	1	220015523	220016193	ENSRNOG00000061795	Rbm4b	220009397	220019486	671
circ_intergenic_316	1:220032746|220040146	1	220032746	220040146	n/a	n/a	--	--	7401
circ_intergenic_317	1:220032746|220042767	1	220032746	220042767	n/a	n/a	--	--	10022
circ_intergenic_318	1:220032746|220049075	1	220032746	220049075	n/a	n/a	--	--	16330
circ_intergenic_319	1:220039308|220040146	1	220039308	220040146	n/a	n/a	--	--	839
circ_intergenic_320	1:220039308|220042767	1	220039308	220042767	n/a	n/a	--	--	3460
circ_intergenic_321	1:220039308|220049075	1	220039308	220049075	n/a	n/a	--	--	9768
circ_intergenic_322	1:220040014|220049075	1	220040014	220049075	n/a	n/a	--	--	9062
circ_Rbm4_1	1:220042074|220042767	1	220042074	220042767	ENSRNOG00000050741	Rbm4	220039734	220048966	694
circ_Ccs_1	1:220087915|220089630	1	220087915	220089630	ENSRNOG00000047816	Ccs	220075247	220096404	377
circ_Peli3_1	1:220195903|220199688	1	220195903	220199688	ENSRNOG00000019950	Peli3	220190067	220204032	616
circ_Pacs1_1	1:220520112|220523469	1	220520112	220523469	ENSRNOG00000020350	Pacs1	220516316	220644636	436
circ_Pacs1_2	1:220520112|220528792	1	220520112	220528792	ENSRNOG00000020350	Pacs1	220516316	220644636	1136
circ_Pacs1_3	1:220534198|220537948	1	220534198	220537948	ENSRNOG00000020350	Pacs1	220516316	220644636	488
circ_Pacs1_4	1:220538351|220548989	1	220538351	220548989	ENSRNOG00000020350	Pacs1	220516316	220644636	449
circ_Fibp_1	1:220843226|220843658	1	220843226	220843658	ENSRNOG00000020567	Fibp	220840118	220844405	151
circ_Ehbp1l1_1	1:221065774|221067559	1	221065774	221067559	ENSRNOG00000056038	Ehbp1l1	221062147	221084129	350
circ_intergenic_323	1:221183333|221186464	1	221183333	221186464	n/a	n/a	--	--	3132
circ_intergenic_324	1:221183333|221186729	1	221183333	221186729	n/a	n/a	--	--	3397
circ_intergenic_325	1:221184324|221186464	1	221184324	221186464	n/a	n/a	--	--	2141
circ_intergenic_326	1:221184324|221186729	1	221184324	221186729	n/a	n/a	--	--	2406
circ_intergenic_327	1:221184324|221188328	1	221184324	221188328	n/a	n/a	--	--	4005
circ_intergenic_328	1:221184324|221189353	1	221184324	221189353	n/a	n/a	--	--	5030
circ_intergenic_329	1:221185801|221186464	1	221185801	221186464	n/a	n/a	--	--	664
circ_intergenic_330	1:221185801|221186729	1	221185801	221186729	n/a	n/a	--	--	929
circ_intergenic_331	1:221185801|221187628	1	221185801	221187628	n/a	n/a	--	--	1828
circ_intergenic_332	1:221185801|221188258	1	221185801	221188258	n/a	n/a	--	--	2458
circ_intergenic_333	1:221185801|221188323	1	221185801	221188323	n/a	n/a	--	--	2523
circ_intergenic_334	1:221185801|221188328	1	221185801	221188328	n/a	n/a	--	--	2528
circ_intergenic_335	1:221185801|221189353	1	221185801	221189353	n/a	n/a	--	--	3553
circ_intergenic_336	1:221185814|221186464	1	221185814	221186464	n/a	n/a	--	--	651
circ_intergenic_337	1:221185814|221186729	1	221185814	221186729	n/a	n/a	--	--	916
circ_intergenic_338	1:221185976|221186464	1	221185976	221186464	n/a	n/a	--	--	489
circ_Pola2_1	1:221308010|221311604	1	221308010	221311604	ENSRNOG00000020906	Pola2	221273538	221321570	545
circ_Capn1_1	1:221364333|221364828	1	221364333	221364828	ENSRNOG00000020935	Capn1	221346066	221370322	170
circ_Syvn1_1	1:221410596|221411419	1	221410596	221411419	ENSRNOG00000020950	Syvn1	221409271	221417886	444
circ_Nrxn2_1	1:221817839|221829297	1	221817839	221829297	ENSRNOG00000021103	Nrxn2	221792221	221908049	422
circ_Nrxn2_2	1:221822465|221829297	1	221822465	221829297	ENSRNOG00000021103	Nrxn2	221792221	221908049	404
circ_Nrxn2_3	1:221828996|221829297	1	221828996	221829297	ENSRNOG00000021103	Nrxn2	221792221	221908049	302
circ_Nrxn2_4	1:221846176|221847651	1	221846176	221847651	ENSRNOG00000021103	Nrxn2	221792221	221908049	601
circ_Stip1_1	1:222285495|222288802	1	222285495	222288802	ENSRNOG00000021164	Stip1	222274133	222293148	663
circ_Stip1_2	1:222287251|222288802	1	222287251	222288802	ENSRNOG00000021164	Stip1	222274133	222293148	494
circ_Macrod1_1	1:222318743|222319656	1	222318743	222319656	ENSRNOG00000021174	Macrod1	222310920	222451484	219
circ_Macrod1_2	1:222354990|222358303	1	222354990	222358303	ENSRNOG00000021174	Macrod1	222310920	222451484	3314
circ_Spindoc_1	1:222619649|222621077	1	222619649	222621077	ENSRNOG00000025061	Spindoc	222606839	222628645	891
circ_Spindoc_2	1:222619896|222621077	1	222619896	222621077	ENSRNOG00000025061	Spindoc	222606839	222628645	814
circ_Rtn3_1	1:222683391|222686592	1	222683391	222686592	ENSRNOG00000021202	Rtn3	222677365	222734241	417
circ_Rtn3_2	1:222707087|222709195	1	222707087	222709195	ENSRNOG00000021202	Rtn3	222677365	222734241	2109
circ_Atl3_1	1:222763689|222773712	1	222763689	222773712	ENSRNOG00000021203	Atl3	222746023	222786942	665
circ_Atl3_2	1:222763689|222775140	1	222763689	222775140	ENSRNOG00000021203	Atl3	222746023	222786942	804
circ_Pla2g16_1	1:222862225|222869690	1	222862225	222869690	ENSRNOG00000021206	Pla2g16	222844144	222877193	372
circ_UST4r_1	1:224367853|224378569	1	224367853	224378569	ENSRNOG00000049826	UST4r	224319077	224389499	10717
circ_Slc22a25_1	1:224668182|224698314	1	224668182	224698314	ENSRNOG00000017964	Slc22a25	224596887	224698514	956
circ_intergenic_339	1:224668182|224699479	1	224668182	224699479	n/a	n/a	--	--	31298
circ_intergenic_340	1:224678440|224699479	1	224678440	224699479	n/a	n/a	--	--	21040
circ_Taf6l_1	1:224982291|224985512	1	224982291	224985512	ENSRNOG00000019419	Taf6l	224974208	224986291	601
circ_Hnrnpul2_1	1:225019499|225021984	1	225019499	225021984	ENSRNOG00000019507	Hnrnpul2	225015616	225027710	2486
circ_Hnrnpul2_2	1:225019523|225021133	1	225019523	225021133	ENSRNOG00000019507	Hnrnpul2	225015616	225027710	608
circ_Hnrnpul2_3	1:225019523|225021984	1	225019523	225021984	ENSRNOG00000019507	Hnrnpul2	225015616	225027710	860
circ_Hnrnpul2_4	1:225020177|225021133	1	225020177	225021133	ENSRNOG00000019507	Hnrnpul2	225015616	225027710	468
circ_RGD1597339_1	1:225086648|225087197	1	225086648	225087197	ENSRNOG00000019701	RGD1597339	225085282	225087266	339
circ_Ahnak_1	1:225195375|225196571	1	225195375	225196571	ENSRNOG00000057569	Ahnak	225184939	225215015	450
circ_intergenic_341	1:225195375|225232326	1	225195375	225232326	n/a	n/a	--	--	36952
circ_Asrgl1_1	1:225316044|225316966	1	225316044	225316966	ENSRNOG00000020202	Asrgl1	225309246	225329770	301
circ_Fads2_1	1:226119298|226142447	1	226119298	226142447	ENSRNOG00000020440	Fads2	226114413	226152524	675
circ_Fads2_2	1:226132714|226139368	1	226132714	226139368	ENSRNOG00000020440	Fads2	226114413	226152524	426
circ_Fads2_3	1:226138965|226139368	1	226138965	226139368	ENSRNOG00000020440	Fads2	226114413	226152524	300
circ_Myrf_1	1:226269200|226272941	1	226269200	226272941	ENSRNOG00000028274	Myrf	226260558	226292480	898
circ_Myrf_2	1:226280368|226280823	1	226280368	226280823	ENSRNOG00000028274	Myrf	226260558	226292480	352
circ_Dagla_1	1:226319347|226321906	1	226319347	226321906	ENSRNOG00000027264	Dagla	226297016	226353611	591
circ_Sdhaf2_1	1:226552169|226566744	1	226552169	226566744	ENSRNOG00000020646	Sdhaf2	226547531	226572349	14576
circ_Cpsf7_1	1:226584799|226588350	1	226584799	226588350	ENSRNOG00000020668	Cpsf7	226573105	226596131	456
circ_Ddb1_1	1:226666019|226667550	1	226666019	226667550	ENSRNOG00000020715	Ddb1	226657561	226683347	304
circ_intergenic_342	1:227307346|227325295	1	227307346	227325295	n/a	n/a	--	--	17950
circ_intergenic_343	1:228137819|228161429	1	228137819	228161429	n/a	n/a	--	--	23611
circ_Stx3_1	1:228155132|228161429	1	228155132	228161429	ENSRNOG00000021013	Stx3	228149867	228194977	572
circ_Stx3_2	1:228155132|228161886	1	228155132	228161886	ENSRNOG00000021013	Stx3	228149867	228194977	6755
circ_Stx3_3	1:228155132|228163280	1	228155132	228163280	ENSRNOG00000021013	Stx3	228149867	228194977	672
circ_Stx3_4	1:228155132|228175641	1	228155132	228175641	ENSRNOG00000021013	Stx3	228149867	228194977	756
circ_Patl1_1	1:228346454|228347166	1	228346454	228347166	ENSRNOG00000021052	Patl1	228337767	228369761	299
circ_Osbp_1	1:228407446|228413464	1	228407446	228413464	ENSRNOG00000021057	Osbp	228395558	228425361	856
circ_intergenic_344	1:228725611|228726321	1	228725611	228726321	n/a	n/a	--	--	711
circ_Dtx4_1	1:228741430|228755781	1	228741430	228755781	ENSRNOG00000021086	Dtx4	228732985	228755866	1366
circ_Dtx4_2	1:228755058|228755781	1	228755058	228755781	ENSRNOG00000021086	Dtx4	228732985	228755866	724
circ_Tle4_1	1:231411886|231415776	1	231411886	231415776	ENSRNOG00000013239	Tle4	231393379	231530786	731
circ_intergenic_345	1:232594496|232595759	1	232594496	232595759	n/a	n/a	--	--	1264
circ_Cep78_1	1:233203859|233211563	1	233203859	233211563	ENSRNOG00000014041	Cep78	233186989	233214758	643
circ_Gnaq_1	1:233464787|233469856	1	233464787	233469856	ENSRNOG00000014183	Gnaq	233382708	233622786	5070
circ_Gnaq_2	1:233469672|233478162	1	233469672	233478162	ENSRNOG00000014183	Gnaq	233382708	233622786	8491
circ_Gnaq_3	1:233469672|233561605	1	233469672	233561605	ENSRNOG00000014183	Gnaq	233382708	233622786	340
circ_Gnaq_4	1:233561451|233581182	1	233561451	233581182	ENSRNOG00000014183	Gnaq	233382708	233622786	414
circ_Trpm6_1	1:234560084|234584665	1	234560084	234584665	ENSRNOG00000013053	Trpm6	234479289	234596971	1953
circ_Trpm6_2	1:234581004|234584665	1	234581004	234584665	ENSRNOG00000013053	Trpm6	234479289	234596971	511
circ_Trpm6_3	1:234589830|234596439	1	234589830	234596439	ENSRNOG00000013053	Trpm6	234479289	234596971	291
circ_Carnmt1_1	1:234684681|234699162	1	234684681	234699162	ENSRNOG00000012872	Carnmt1	234677692	234704792	794
circ_Carnmt1_2	1:234686971|234699162	1	234686971	234699162	ENSRNOG00000012872	Carnmt1	234677692	234704792	680
circ_intergenic_346	1:235382075|235392288	1	235382075	235392288	n/a	n/a	--	--	10214
circ_AABR07006458.1_1	1:235390868|235395737	1	235390868	235395737	ENSRNOG00000046420	AABR07006458.1	235387153	235405831	792
circ_AABR07006458.1_2	1:235392219|235395737	1	235392219	235395737	ENSRNOG00000046420	AABR07006458.1	235387153	235405831	686
circ_AABR07006458.1_3	1:235393349|235395737	1	235393349	235395737	ENSRNOG00000046420	AABR07006458.1	235387153	235405831	616
circ_AABR07006458.1_4	1:235393349|235399984	1	235393349	235399984	ENSRNOG00000046420	AABR07006458.1	235387153	235405831	746
circ_Vps13a_1	1:235653121|235654280	1	235653121	235654280	ENSRNOG00000025539	Vps13a	235653121	235813030	648
[truncated: 22,888 more rows]
