# Supplementary material for: Deep Sequencing of the Rat MCAO Cortexes Reveals Crucial circRNAs Involved in Early Stroke Events and Their Regulatory Networks
Source: Neural Plast. 2021 Nov 24;2021:9942537. doi: 10.1155/2021/9942537 (PMC8635952; doi:10.1155/2021/9942537)
Supplement: Supplementary Materials — The following are available online. Figure S1: distribution of circRNA reads. Figure S2: tissue enrichment of select genes. Table S1: neurobehavioral scores and performance of the selected rats in the MCAO group and sham group. Table S2: summary of the mapping data from the cortex tissue. Table S3: circRNA_known. Table S4: circRNA_newname. Table S5: DE-circRNAs. Table S6: Biological_Process_enrich. Table S7: Molecular_Function_enrich. Table S8: Cellular_Component_enrich. Table S9: KEGG_pathway_enrich. Table S10: cyto-scape_circRNA-miRNA-mRNA. Table S11: expression of select mRNAs. [file 9942537.f1.zip › Table S5 DE-circRNAs.txt]

circRNA name	M01	M02	M03	M04	M05	S01	S02	S03	S04	S05	PValue	log2FC	regulated
circ_Ptprk_2	0	0	0	0	0	0	1.238335146	2.073202165	1.752897138	0.593299031	0.007573964	#NAME?	down
circ_intergenic_97	0	0	0	0	0.475258729	0	2.339077498	0	2.474678312	3.797113799	0.017304958	-3.776623982	down
circ_LOC100362054_1	0	0	0	0	0	0.487179302	0.825556764	1.116339627	0	1.898556899	0.037060028	#NAME?	down
circ_Eml2_2	0.647381182	0	0	0	1.742615338	0	0	0	0	0	0.045147273	Inf	up
circ_Eml2_3	0	0	0	0	0	1.461537906	0.963149558	0	0	3.203814768	0.016675521	#NAME?	down
circ_Sptbn4_3	0	1.882932453	0	1.708346661	0	0	0	0	0	0	0.020481105	Inf	up
circ_Zfp536_3	0	0	0	0	0	1.461537906	2.201484704	5.103266868	0	4.034433411	3.07E-05	#NAME?	down
circ_Nav2_4	4.207977684	10.35612849	4.450316512	15.20428528	4.911006862	7.14529643	0	9.409148289	3.815129064	7.83154721	0.016851621	0.950710339	up
circ_Herc2_1	0	0.470733113	0	1.195842663	0.792097881	0	0	0	0	0	0.042652479	Inf	up
circ_intergenic_204	0.971071773	0.941466226	0.953639252	0	0	0	0	0	0	0	0.007835107	Inf	up
circ_Chsy1_1	16.50822015	42.67980226	24.31780094	50.05455717	33.74336973	28.74357882	29.99522909	43.85619965	21.65343523	33.34340554	0.022653575	0.601069057	up
circ_Mctp2_11	0	0	0.794699377	0.341669332	1.267356609	0	0	0	0	0	0.028702017	Inf	up
circ_Chd2_24	3.398751207	12.55288302	6.516534892	17.42513594	14.41618143	6.820510228	9.493902784	8.93071702	5.877360991	12.10330023	0.024474622	0.758874417	up
circ_intergenic_227	1.45660766	2.510576604	0	0	0	0	0	0	0	0	0.026744562	Inf	up
circ_Arnt2_2	0	0	0	0	0	0	0.825556764	2.392156345	1.031115963	1.305257868	0.011378217	#NAME?	down
circ_Folh1_4	0	0	1.271519003	2.733354658	2.05945449	0	0	0	0	0	0.000288795	Inf	up
circ_Tenm4_10	0	0	0	0	0	1.623931007	0.963149558	1.275816717	1.13422756	1.423917675	0.003343031	#NAME?	down
circ_Pde3b_2	0	0	0	0	0	0	5.366118965	0	0	4.153093217	0.028865026	#NAME?	down
circ_Pde3b_5	1.780298251	5.49188632	3.019857633	6.15004798	4.435748133	11.36751705	12.65853705	19.61568203	10.00182484	16.61237287	0.002522691	-1.253189017	down
circ_Iqck_1	0	2.03984349	1.112579128	0	0.633678305	0	0	0	0	0	0.002968161	Inf	up
circ_Prkcb_6	0	0	0	0	0	2.598289611	2.614263086	6.060129406	0	4.271753024	3.07E-06	#NAME?	down
circ_Fgfr2_9	0	0	1.271519003	0	1.425776186	0	0	0	0	0	0.032297903	Inf	up
circ_Fgfr2_10	0	0	0.635759502	1.025007997	0.950517457	0	0	0	0	0	0.026210606	Inf	up
circ_Nap1l4_1	0	1.255288302	1.271519003	0	1.425776186	0	0	0.478431269	0	0	0.021518178	4.04134858	up
circ_intergenic_323	0	0.941466226	0	2.050015993	0	0	0	0	0	0	0.030190874	Inf	up
circ_intergenic_325	0.647381182	2.981309717	0.476819626	7.175055976	1.584195762	0	0	0	0	0.237319612	1.45E-05	6.064071714	up
circ_intergenic_326	0	1.569110377	0	3.758362654	1.425776186	0	0	0	0	0	0.00052794	Inf	up
circ_intergenic_329	3.722441798	54.60504113	2.860917757	65.94218111	7.445720081	0.649572403	1.788706322	1.275816717	1.13422756	2.135876512	0.001682981	4.45841581	up
circ_intergenic_330	0	14.90654858	0	26.13770391	3.009971948	0	0.275185588	0.478431269	0	0	0.002346485	6.261434893	up
circ_intergenic_331	0	0	0	1.537511995	0.950517457	0	0	0	0	0	0.042863443	Inf	up
circ_intergenic_334	0	2.196754528	0	1.025007997	0	0	0	0	0	0	0.047318476	Inf	up
circ_Trpm3_5	0.809226478	0.627644151	0.953639252	2.220850659	0.792097881	3.572648215	3.302227055	6.060129406	3.712017468	4.153093217	0.029864071	-1.384322249	down
circ_Rfx3_6	0	1.41219934	0	0	1.901034914	0	0	0	0	0	0.029173451	Inf	up
circ_Plce1_2	0	1.569110377	0	1.195842663	1.425776186	0	0	0.318954179	0	0	0.014516869	4.456404032	up
circ_Armh3_5	0	0	0	0	0	0.974358604	0.550371176	0.956862538	0.412446385	0.94927845	0.0475227	#NAME?	down
circ_Sorcs1_12	0	3.45204283	1.907278505	3.92919732	1.742615338	0	0	3.986927241	1.340450752	0	0.03838588	1.526443197	up
circ_Atrnl1_7	0	0	0	0	0	3.410255114	0	11.80130463	0	4.034433411	0.002087504	#NAME?	down
circ_Atrnl1_13	4.693513571	0	3.655617135	0	0	0	0	0	0	0	0.022628577	Inf	up
circ_Ranbp17_9	0	0	0	0	0	0.487179302	1.100742352	0.956862538	0.618669578	0.94927845	0.035952384	#NAME?	down
circ_Gabrb2_1	0	0	0	0	0	0	1.100742352	0.797385448	0.309334789	2.254536318	0.028370134	#NAME?	down
circ_Cyfip2_1	0	0	0	0	0	0	0	2.870587613	1.546673945	4.983711861	0.006075999	#NAME?	down
circ_Canx_2	0	0	0	0	0	1.461537906	0	1.435293807	0	1.186598062	0.046635639	#NAME?	down
circ_Hspa4_5	0	0	1.271519003	1.195842663	0	0	0	0	0	0	0.048142894	Inf	up
circ_intergenic_447	0	1.098377264	0	1.537511995	0	0	0	0	0	0	0.039495286	Inf	up
circ_Ncor1_6	0	0	0	0	0	0.811965503	0	0.956862538	1.031115963	2.254536318	0.012072086	#NAME?	down
circ_Myo18a_1	0	1.726021415	0	0.512503998	0.792097881	0	0	0	0	0	0.01503732	Inf	up
circ_Wsb1_1	4.046132389	6.590263585	0	6.491717312	7.762559233	3.572648215	5.090933377	3.349018882	1.95912033	0	0.047597489	1.38448073	up
circ_Ap2b1_3	0	1.41219934	0	0	1.108937033	0	0	0	0	0	0.029165773	Inf	up
circ_Tada2a_4	0	0	0	0	0	0.974358604	1.513520734	0.956862538	0.721781174	0.94927845	0.013133526	#NAME?	down
circ_Myo19_1	0	0	6.198655141	0	12.03988779	0	0	0	0	0	0.005353142	Inf	up
circ_Myo19_4	0	0	5.403955764	0	9.505174571	0	0	0	0	0	0.005865236	Inf	up
circ_Myo19_5	0	0	1.589398754	0	3.3268111	0	0	0	0	0	0.023993612	Inf	up
circ_Vmp1_3	0	0	0	0	0	1.461537906	0	3.349018882	0	1.423917675	0.009466344	#NAME?	down
circ_Spag9_7	0	0	0	0	0	0	0.68796397	1.913725076	1.031115963	0.355979419	0.044955968	#NAME?	down
circ_Stat3_1	0	0	0	1.537511995	0.950517457	0	0	0	0	0	0.042863443	Inf	up
circ_Tanc2_12	1.294762364	0	0	2.220850659	0.792097881	0	0	0	0	0	0.005642675	Inf	up
circ_Robo2_6	0	0	0.635759502	4.100031986	2.851552371	6.982903329	9.769088372	9.249671199	4.22757545	8.187526628	0.000891517	-2.058789396	down
circ_Robo2_9	0	0	0	0	0.950517457	0.811965503	2.201484704	2.232679255	0.928004367	2.610515737	0.03191631	-2.63603162	down
circ_Tiam1_5	3.722441798	3.922775943	0	7.175055976	0	0	0	0	0	0	0.000220575	Inf	up
circ_Hlcs_4	0	0	0	0	0	0.649572403	0	2.551633434	0.618669578	1.067938256	0.024289477	#NAME?	down
circ_Crybg3_1	0	0.470733113	1.74833863	0	1.108937033	0	0	0	0	0	0.01330147	Inf	up
circ_Nectin3_8	1.294762364	0	1.907278505	0	3.802069828	4.70939992	3.577412643	9.568625378	2.680901505	4.39041283	0.035262207	-0.931265181	down
circ_Adcy5_1	0	0	0	1.879181327	1.742615338	2.760682711	1.926299116	3.189541793	1.95912033	7.238248179	0.034435407	-1.984951027	down
circ_Kalrn_2	1.780298251	1.882932453	1.430458879	0	0.950517457	1.461537906	0	0	0	0	0.027580169	2.749190315	up
circ_Kalrn_8	0	2.667487641	0	0	1.584195762	0	0	0	0	0	0.019169034	Inf	up
circ_Fyttd1_2	0.809226478	0.784555189	0.476819626	0.85417333	0.633678305	0	0.550371176	0	0	0	0.045836641	3.436439424	up
circ_Klhl24_1	0	2.196754528	0.794699377	0	0	0	0	0	0	0	0.038710538	Inf	up
circ_intergenic_629	0.647381182	0	0	0	1.742615338	0	0	0	0	0	0.045147273	Inf	up
circ_N4bp2l2_1	1.294762364	2.353665566	2.860917757	3.245858656	3.485230676	1.948717208	1.100742352	1.594770896	1.546673945	0	0.018059213	1.57034323	up
circ_intergenic_636	0	0	0.476819626	0	0	2.111110309	2.201484704	2.711110524	0	1.305257868	0.01573344	-3.267691068	down
circ_Tnrc18_2	0	0	0	0	0	0	2.614263086	0	0.721781174	0.711958837	0.038040711	#NAME?	down
circ_Mad1l1_3	0	1.098377264	1.74833863	4.783370651	3.009971948	0	1.37592794	2.551633434	0	0	0.022720077	2.046937839	up
circ_intergenic_671	0.809226478	0	0	0.683338664	0.792097881	0	0	0	0	0	0.023770164	Inf	up
circ_Clip2_4	0	0	0	0	0	0	0	7.973854482	0	6.288969729	0.019495703	#NAME?	down
circ_Tmem132b_3	0	1.098377264	0.635759502	0	0.792097881	0	0	0	0	0	0.024564504	Inf	up
circ_Tmed2_1	2.265834138	2.824398679	1.271519003	2.733354658	3.168391524	1.786324107	1.513520734	1.435293807	0	1.898556899	0.037794147	1.591129928	up
circ_Mphosph9_5	0	0.941466226	1.271519003	1.195842663	1.584195762	0	0	0	0	0.830618643	0.030705607	3.057346893	up
circ_Atp2a2_2	0	0	0	0	0	2.760682711	3.577412643	0	1.546673945	0	0.002661651	#NAME?	down
circ_Taok3_7	0	0	1.907278505	0	2.05945449	0	0	0	0	0	0.021386846	Inf	up
circ_Mvk_1	0	1.882932453	0	1.195842663	0	0	0	0	0	0	0.034236394	Inf	up
circ_Nfasc_1	0	0	0	0	0	1.136751705	0	0.637908359	0	2.373196124	0.036871238	#NAME?	down
circ_Atp2b4_1	0	0	0	0	0	0.649572403	0	2.870587613	1.13422756	1.186598062	0.008806082	#NAME?	down
circ_Nav1_4	0	1.255288302	0	1.025007997	1.584195762	0	0	0	0	0	0.004032289	Inf	up
circ_Stx6_3	0	0	0	0	0	0	0.825556764	2.073202165	0	1.661237287	0.038588881	#NAME?	down
circ_Xpr1_3	0	0	0	0	0	0	1.37592794	2.232679255	0	1.186598062	0.032609597	#NAME?	down
circ_Acbd6_4	2.427679433	7.217907735	11.92049066	6.662551978	12.83198567	6.008544725	5.916490141	6.698037765	4.124463853	4.509072636	0.034493293	1.141320076	up
circ_intergenic_763	0	0	0	0	0.475258729	2.111110309	2.201484704	2.073202165	0	0.711958837	0.036212734	-3.30268027	down
circ_intergenic_767	0	1.569110377	0	1.537511995	2.376293643	0	0.825556764	0	0	0	0.030626023	3.070081509	up
circ_Rabgap1l_7	3.075060616	3.295131792	1.907278505	2.220850659	0	0	0	0	0	2.135876512	0.046773323	3.13472556	up
circ_intergenic_796	0	0	0	0	0	1.461537906	0.825556764	2.073202165	0	0	0.043033774	#NAME?	down
circ_Atp1a2_1	2.103988842	0	0	6.320882646	3.009971948	0	0	0	0	0	9.69E-05	Inf	up
circ_intergenic_824	0	0	0	0	0	0	3.990191025	0	0	4.746392248	0.029817274	#NAME?	down
circ_Rgs7_2	0	0	0	0	0	3.085468913	0	3.667973062	1.546673945	0	0.002891259	#NAME?	down
circ_Akt3_4	1.132917069	0	0	0	2.693132795	0	0	0	0	0	0.025871796	Inf	up
circ_Akt3_5	1.780298251	0	1.589398754	0	0	0	0	0	0	0	0.047619271	Inf	up
circ_Aida_1	0	1.255288302	1.589398754	0.85417333	0.633678305	0	0	0	0	0	0.001300988	Inf	up
circ_AABR07021988.1_1	0	0	0	0	0	3.085468913	2.476670292	0	0	0.711958837	0.020337972	#NAME?	down
circ_Rps6kc1_5	1.294762364	0	2.701977882	0	0	0	0	0	0	0	0.026640644	Inf	up
circ_Tgfbr3_1	0	0	0	0	0	0.811965503	0	1.913725076	0.309334789	1.067938256	0.047943534	#NAME?	down
circ_intergenic_882	0.323690591	2.667487641	3.019857633	0.341669332	1.267356609	0.324786201	0.825556764	0.478431269	0	0.94927845	0.042693833	2.221660329	up
circ_Epha5_17	0	1.882932453	0	0	1.267356609	0	0	0	0	0	0.024202674	Inf	up
circ_Fip1l1_5	0	0	0	0	0	0	1.37592794	1.754247986	1.237339156	1.423917675	0.007352724	#NAME?	down
circ_Atp8a1_7	0	0	0	0	0	0	3.164634261	7.814377392	0	2.966495155	0.002177286	#NAME?	down
circ_Sel1l3_7	0	0	0	0	0	0.974358604	0.825556764	1.116339627	0.824892771	0.711958837	0.02449204	#NAME?	down
circ_Anapc4_5	0	0	0	0	0	2.111110309	0.963149558	0.956862538	0	0	0.044277854	#NAME?	down
circ_intergenic_946	0	0	0	0	0	1.623931007	0.825556764	1.435293807	0	0.830618643	0.026190465	#NAME?	down
circ_Ablim2_4	0	1.255288302	0	1.195842663	0	0	0	0	0	0	0.048711303	Inf	up
circ_Rnf4_2	1.780298251	2.03984349	1.907278505	2.050015993	2.534713219	0	0.963149558	1.435293807	0	1.305257868	0.012648341	2.339662184	up
circ_Nsd2_1	0	0	0.635759502	1.366677329	1.108937033	0	0	0	0	0	0.012550428	Inf	up
circ_Ehbp1_11	0	0	0	0	0	0	1.513520734	0	0.618669578	1.661237287	0.040132723	#NAME?	down
circ_Adk_3	0	2.981309717	0.794699377	2.220850659	1.584195762	0	0	0.956862538	0	1.305257868	0.025957551	2.249989515	up
circ_Usp54_11	0	1.098377264	0	0	1.267356609	0	0	0	0	0	0.035738674	Inf	up
circ_Nek10_3	1.132917069	1.41219934	1.430458879	1.195842663	0	0	0	0.797385448	0	0.593299031	0.041851672	2.887884657	up
circ_intergenic_1053	2.103988842	1.098377264	2.543038007	0	2.534713219	0	1.651113528	0	0	0	0.015770856	3.251901291	up
circ_Cadps_10	0	2.510576604	1.589398754	0	0	0	0	0	0	0	0.018727249	Inf	up
circ_Hmbox1_6	0	0	0.953639252	0	0	2.273503409	1.37592794	4.784312689	1.752897138	3.559794186	0.001612692	-3.036502145	down
circ_intergenic_1136	1.780298251	0.784555189	0	1.025007997	0	0	0	0	0	0	0.048250645	Inf	up
circ_Klf12_4	0	0.313822075	0	0.341669332	0	2.111110309	0.963149558	3.508495972	0.721781174	0.94927845	0.028929088	-3.472545732	down
circ_intergenic_1175	0	0	0	0	0	0	0	0.956862538	1.237339156	2.49185593	0.01689835	#NAME?	down
circ_intergenic_1198	0	0	0	0	0	0	1.238335146	4.146404331	0.721781174	0	0.021830502	#NAME?	down
circ_intergenic_1236	0	7.845551886	3.655617135	8.712567971	8.554657114	0	8.805938814	0	0	0	0.017222947	2.075524371	up
circ_Gatad2a_2	0	1.098377264	1.430458879	2.391685325	0.475258729	0	0.412778382	0	0	0	0.005315634	4.058366981	up
circ_Psd3_3	0.809226478	0	3.178797508	2.904189324	2.693132795	3.247862013	0	0	0	0	0.032306132	1.959250939	up
circ_Klhl2_1	0	0	0	0	0	3.247862013	0	0	1.13422756	4.627732442	0.004836596	#NAME?	down
circ_Wdr17_6	0	0	0	0	0	0.974358604	0	1.594770896	0	1.542577481	0.048334165	#NAME?	down
circ_AABR07026957.1_6	0	0	0	0	0	2.111110309	0	0	1.13422756	1.305257868	0.014206155	#NAME?	down
circ_Dtnbp1_1	1.618452956	2.353665566	2.225158256	6.662551978	3.3268111	2.43589651	0.550371176	3.827450151	2.577789908	0	0.032290331	1.220135907	up
circ_Dtnbp1_2	1.618452956	2.03984349	1.907278505	2.050015993	0	0	0	1.275816717	1.237339156	0	0.03447348	2.22952582	up
circ_Elmo1_5	0	1.569110377	0	1.366677329	0	0	0	0	0	0	0.025777879	Inf	up
circ_Hecw1_19	0	0.941466226	0.476819626	1.195842663	1.108937033	0	0	0	0	0	0.004850455	Inf	up
circ_Ryr2_23	0	0	0	0	1.108937033	4.384613718	0	2.711110524	2.371566716	3.44113438	0.004764754	-3.087241851	down
circ_Ryr2_36	0	0	0	2.220850659	1.108937033	3.572648215	3.852598231	6.538560675	2.165343523	2.610515737	0.012870538	-2.279638654	down
circ_Upf2_8	0	0	0	0	0	0	3.302227055	0	0	4.746392248	0.035925057	#NAME?	down
circ_Mindy3_3	0	0	0	0	0	0	5.228526171	5.103266868	0	0	0.031695477	#NAME?	down
circ_Cacnb2_4	0	0	0	0	0	1.299144805	0.825556764	1.754247986	0.824892771	1.186598062	0.007051449	#NAME?	down
circ_Plxdc2_7	0	0	0	0	0	1.299144805	1.651113528	3.349018882	0.928004367	0.593299031	0.001624657	#NAME?	down
circ_Mllt10_1	0	0	1.74833863	0	1.742615338	0	0	0	0	0	0.02528812	Inf	up
circ_Etl4_5	3.884287093	4.550420094	5.245015889	8.029229307	3.168391524	2.43589651	2.75185588	6.219606496	2.577789908	2.847835349	0.030612496	1.216346974	up
circ_Osbpl1a_4	0	0.784555189	0	2.050015993	0	0	0	0	0	0	0.038802583	Inf	up
circ_Osbpl1a_7	0	0.627644151	0.317879751	1.025007997	0.792097881	0	0	0	0	0	0.023300506	Inf	up
circ_Dtna_5	0	0	0	2.050015993	1.108937033	0	0	0	0	0	0.023433231	Inf	up
circ_Wdr33_2	0.323690591	11.92523887	2.06621838	8.029229307	1.901034914	10.55555154	12.79612984	18.65881949	9.486266863	12.57793946	0.041111102	-1.119306408	down
circ_Ankhd1_23	0	0	0	0	0	0.649572403	0.963149558	1.275816717	0.721781174	1.661237287	0.012202646	#NAME?	down
circ_Nedd4l_1	0	0	2.543038007	3.92919732	0	0	0	0	0	0	0.011524663	Inf	up
circ_intergenic_1552	1.942143547	3.608953868	3.655617135	5.466709315	4.594167709	1.623931007	1.37592794	2.392156345	2.474678312	2.610515737	0.019356961	1.364918116	up
circ_Smad4_4	0	0	0.635759502	3.758362654	0	3.572648215	5.641304553	5.103266868	2.474678312	4.153093217	0.014430574	-2.145877941	down
circ_Me2_3	0	0	0	0	0	1.136751705	0	0.797385448	0	2.254536318	0.03685907	#NAME?	down
circ_Epg5_1	0	5.334975283	2.225158256	3.758362654	0	6.008544725	5.778897347	14.83136934	5.671137798	4.271753024	0.040471086	-1.354746203	down
circ_Cyb5a_2	2.589524729	4.236598019	3.973496885	6.491717312	0	10.06837224	7.430010875	12.59869008	6.083584184	10.56072275	0.040515133	-0.86489539	down
circ_Cdh11_3	0	0	0	0	0	0.324786201	1.238335146	0	0	2.49185593	0.047317818	#NAME?	down
circ_N4bp1_1	0	13.49434924	3.496677259	0	5.38626559	10.39315844	14.03446499	21.05097583	9.795601652	12.57793946	0.042630927	-1.156516306	down
circ_Zfp827_1	0	0	0	0	0	0.811965503	1.37592794	2.392156345	1.031115963	0.830618643	0.004725538	#NAME?	down
circ_Cbfb_2	2.751370024	4.86424217	7.311234269	7.345890642	9.346754995	4.547006819	4.402969407	5.741175227	4.536910239	4.983711861	0.049493106	0.916756806	up
circ_Edc4_1	0	0	0	0	0	0.974358604	1.788706322	3.189541793	0	0	0.012975483	#NAME?	down
circ_Sf3b3_7	0	0	0	0	0	0	1.238335146	2.392156345	0.721781174	0.711958837	0.020538385	#NAME?	down
circ_Cntnap4_9	0	0	0	0	0	1.299144805	0	1.435293807	0.412446385	1.661237287	0.020673946	#NAME?	down
circ_Mbtps1_2	0	1.098377264	0	0	1.108937033	0	0	0	0	0	0.046492779	Inf	up
circ_RGD1560883_16	0	1.569110377	0.476819626	0.85417333	0	0	0	0	0	0	0.01934587	Inf	up
circ_Iqgap2_7	4.36982298	7.845551886	4.291376636	16.74179728	4.435748133	5.683758524	7.980382051	10.36601083	5.464914606	0	0.040093114	0.820104213	up
circ_Dhx36_3	0	0	0	0	0	1.786324107	0.963149558	0.956862538	1.443562349	0.474639225	0.006046187	#NAME?	down
circ_Etfdh_1	0	0	0	0	0	0	2.75185588	0	0.928004367	3.085154961	0.005556126	#NAME?	down
circ_Magi3_14	0	0	0	0	0	1.461537906	2.476670292	0	0.618669578	0	0.018769444	#NAME?	down
circ_Lef1_5	0	0	0.635759502	0.85417333	1.425776186	0	0	0	0	0	0.014625755	Inf	up
circ_Hsf2bp_2	0	1.569110377	1.112579128	2.050015993	0.950517457	0	0.550371176	0	0	0.711958837	0.035311312	2.530565617	up
circ_intergenic_2028	0	0	0.953639252	0.512503998	0.792097881	0	0	0	0	0	0.03819078	Inf	up
circ_Herc4_10	0	0	0	0	0	1.623931007	1.651113528	0	0	1.186598062	0.024248596	#NAME?	down
circ_Micu1_2	0.323690591	0.784555189	0	0.683338664	0.950517457	0	0	0	0	0	0.017247787	Inf	up
circ_Gopc_1	0	0.784555189	0.635759502	1.366677329	0	0	0	0	0	0	0.024656913	Inf	up
circ_Fyn_1	0.323690591	2.03984349	0	1.366677329	0	0	0	0	0	0	0.004819664	Inf	up
circ_Hace1_3	0	0	0	0	0	0	1.238335146	0	2.784013101	0.711958837	0.048557756	#NAME?	down
circ_Sptan1_3	0	0	0	2.220850659	2.217874067	0	0	0	0	0	0.019902616	Inf	up
circ_Ptpa_1	0	2.667487641	1.907278505	0	1.267356609	4.87179302	3.990191025	8.292808661	2.990236294	3.678453992	0.026736039	-1.488133538	down
circ_Ptpa_2	0	0	0	0	0	2.111110309	1.513520734	6.060129406	1.752897138	2.847835349	5.49E-06	#NAME?	down
circ_Rabgap1_1	0.971071773	0	2.543038007	0	2.376293643	3.897434416	3.577412643	5.900652317	4.124463853	5.577010892	0.017579057	-1.144168027	down
circ_Strbp_6	0	0	0	0	0	0.811965503	0	3.349018882	0	0.830618643	0.03242781	#NAME?	down
circ_Strbp_14	3.075060616	5.805708396	6.516534892	0	6.336783047	13.15384115	14.30965057	23.124178	9.486266863	13.88319733	0.002014474	-1.004476402	down
circ_intergenic_2078	0	0	0	0	0	0.649572403	0	2.073202165	0.618669578	0.830618643	0.042545919	#NAME?	down
circ_Gtdc1_6	2.265834138	0	5.245015889	11.27508796	7.762559233	12.99144805	14.17205778	14.35293807	10.10493644	14.00185713	0.038809658	-0.830060574	down
circ_Tanc1_5	1.294762364	1.098377264	0.635759502	4.100031986	3.168391524	0	1.651113528	0.318954179	0	1.542577481	0.015312248	2.130616138	up
circ_Stk39_6	1.780298251	0	0	0	7.128880928	0	0	0	0	0	0.016305375	Inf	up
circ_Agps_8	0	0	0	0	0	0	0	4.943789779	0	4.034433411	0.031868385	#NAME?	down
circ_Ino80_13	0	0.627644151	0	0	0	0	1.651113528	1.594770896	2.268455119	1.779897093	0.028888742	-3.342336895	down
circ_Ttbk2_3	0	1.882932453	1.112579128	3.07502399	1.742615338	0	0	0	0	2.135876512	0.026736211	2.2110074	up
circ_Ttl_1	0	1.41219934	0.635759502	1.537511995	1.584195762	0	0	0	0	0	0.000457594	Inf	up
circ_RGD1565616_13	1.294762364	1.726021415	1.271519003	0.85417333	1.425776186	0	0	0	0	1.305257868	0.013261068	3.09721006	up
circ_intergenic_2257	0	0	0	0	0	0.649572403	1.238335146	1.594770896	0.618669578	0	0.042155831	#NAME?	down
circ_Tasp1_7	0	1.882932453	0	0	0	3.897434416	3.990191025	5.262743958	0	2.847835349	0.008915738	-2.726928288	down
circ_Rbck1_1	1.618452956	0	2.860917757	0.85417333	1.425776186	0	1.100742352	0.478431269	0	0	0.03969312	3.125021238	up
circ_Aar2_1	0	2.510576604	0.635759502	2.220850659	0.633678305	0	0.963149558	0	0	0.711958837	0.047862312	2.126307395	up
circ_intergenic_2300	1.132917069	0.941466226	0	1.879181327	0.633678305	0	0	0	0	0	0.000570893	Inf	up
circ_Dhx35_2	0	0	0	0	0	0	2.614263086	0	0	3.322474574	0.045290952	#NAME?	down
circ_Prex1_1	1.132917069	5.334975283	1.74833863	2.733354658	6.812041776	0	0	2.551633434	1.752897138	2.847835349	0.017321451	1.834244174	up
circ_Osbpl2_5	0	0	1.907278505	1.879181327	1.425776186	0	0	0	0	0	0.000884019	Inf	up
circ_Rbm33_5	1.294762364	2.196754528	0.635759502	3.07502399	0.792097881	2.273503409	0	0	0	0	0.00856522	2.155263626	up
circ_Sema3c_2	0	0	0.476819626	2.220850659	0.950517457	0	0	0	0	0	0.007003302	Inf	up
circ_Cdk14_1	0	2.981309717	1.907278505	0	0	0	0	0	0	0	0.015397562	Inf	up
circ_Phf14_12	0	0.627644151	0.635759502	0.85417333	0.316839152	0	0	0	0	0	0.03649183	Inf	up
circ_intergenic_2372	0	5.178064245	1.589398754	3.587527988	1.901034914	7.14529643	10.04427396	12.43921299	4.22757545	11.5100012	0.007095008	-1.544710085	down
circ_Dgki_15	0	0	0	0	0	0	3.027041467	0	0	5.458351086	0.041429165	#NAME?	down
circ_Ubn2_1	0.971071773	1.41219934	2.225158256	0	0.950517457	0	0	0	1.031115963	0	0.024591106	2.764332795	up
circ_Luc7l2_2	0	0.941466226	0.317879751	1.195842663	0	0	0	0	0	0	0.043693031	Inf	up
circ_Parp12_1	0	2.03984349	0	1.025007997	0	0	0	0	0	0	0.045232742	Inf	up
circ_Herc3_2	2.751370024	3.608953868	3.019857633	0	4.911006862	7.957261933	6.879639699	13.71502971	6.599142165	7.000928566	0.028021651	-0.765805665	down
circ_Rmnd5a_1	0	0.627644151	0.953639252	0.85417333	0	0	0	0	0	0	0.034694887	Inf	up
circ_Alms1_2	0	0	1.430458879	1.708346661	0	0	0	0	0	0	0.030106987	Inf	up
circ_Adamts9_2	0.971071773	0.784555189	0.953639252	2.562519991	1.425776186	0	0	0	0	0.830618643	0.00450852	3.614824558	up
circ_intergenic_2480	1.942143547	0	0	5.125039983	0	0	0	0	0	0	0.012153546	Inf	up
circ_intergenic_2495	0.323690591	0	1.907278505	0	3.009971948	0	0	0	0	0	0.004747073	Inf	up
circ_Vwf_2	0	0.470733113	1.589398754	0.512503998	1.108937033	0	0	0	0	0	0.003193029	Inf	up
circ_Bcat1_2	0.809226478	0	0	0	0	5.846151624	0	9.568625378	4.536910239	4.271753024	2.18E-05	-3.356901226	down
circ_AABR07062583.1_23	0	0.627644151	0	1.366677329	0.475258729	0	0	0	0	0	0.045639324	Inf	up
circ_Eya1_4	0	0	0	0	0	0	1.238335146	1.754247986	1.031115963	0.830618643	0.019382833	#NAME?	down
circ_Prex2_3	0	0	0	0	0	0	0	6.698037765	0	3.915773605	0.029199007	#NAME?	down
circ_Prex2_10	0	1.255288302	0	0	1.584195762	0	0	0	0	0	0.031935121	Inf	up
circ_Asph_5	0.971071773	3.765864905	0	0	0	0	0	0	0	0	0.022353524	Inf	up
circ_Ecpas_3	0	0	0	0	0.475258729	0.811965503	1.513520734	1.435293807	1.13422756	2.966495155	0.014024002	-3.526681089	down
circ_Ecpas_15	0	0	0	0	1.267356609	1.623931007	0	2.551633434	2.577789908	3.678453992	0.017222861	-2.568065294	down
circ_Ptprd_14	0	0	0	0	0	0.811965503	0	1.913725076	0	2.373196124	0.020727159	#NAME?	down
circ_Slc24a2_11	0	0	0	0	0	1.623931007	0	1.594770896	0.721781174	0	0.04380559	#NAME?	down
circ_Focad_10	0	1.098377264	1.430458879	2.733354658	0	0	0	0	0	0.94927845	0.041079827	2.787648541	up
circ_Tek_4	0.809226478	1.569110377	2.543038007	3.587527988	3.3268111	0	1.926299116	0.637908359	2.165343523	0.94927845	0.049098092	1.424182695	up
circ_intergenic_2690	0	2.03984349	0.635759502	0	0	0	0	0	0	0	0.049783122	Inf	up
circ_AABR07049790.1_16	0.485535887	2.353665566	2.225158256	5.295874649	3.643650252	0	3.852598231	1.913725076	0	1.542577481	0.027327773	1.462309435	up
circ_Foxj3_1	0	0	1.112579128	0.683338664	0.950517457	0	0	0	0	0	0.017135114	Inf	up
circ_Macf1_10	0	0	0	0	0	0.649572403	0	0	1.237339156	1.542577481	0.04266621	#NAME?	down
circ_Dlgap3_1	0	2.824398679	0	5.637543981	0	5.196579222	6.329268523	8.77123993	4.536910239	6.051650117	0.020737672	-1.7995408	down
circ_Csmd2_8	1.618452956	4.079686981	5.245015889	4.783370651	5.703104743	0	3.164634261	0	3.815129064	4.509072636	0.023318284	1.297293435	up
circ_Csmd2_10	1.294762364	0	1.112579128	3.758362654	0.792097881	0	0	1.435293807	0	1.067938256	0.048302879	2.320806385	up
circ_Camta1_9	3.075060616	6.590263585	1.589398754	8.712567971	8.079398385	6.982903329	4.540562201	4.784312689	0.928004367	1.542577481	0.017427893	1.082381168	up
circ_Crim1_7	0.647381182	0	1.112579128	0	1.267356609	0	0	0	0	0	0.005155696	Inf	up
circ_Lrpprc_2	0	0	0	0	0	1.948717208	0	0.637908359	0.206223193	1.305257868	0.034927248	#NAME?	down
circ_Memo1_7	0	0	0	0	0	1.948717208	0	1.913725076	1.031115963	0	0.01699519	#NAME?	down
circ_Dtnb_10	5.017204162	12.08214991	0	13.15426929	9.188335419	0	12.65853705	0	0	0	0.014132913	2.148284676	up
circ_Dnmt3a_1	1.45660766	0	0	0	2.376293643	0	0	0	0	0	0.027314995	Inf	up
circ_Nbas_8	0.485535887	1.569110377	0.476819626	1.366677329	1.108937033	0	0	0.956862538	0	0	0.021779801	3.334502161	up
circ_Mboat2_2	0.809226478	1.41219934	0.953639252	0	0	0	0	0	0	0	0.004250543	Inf	up
circ_Cog5_9	0	0	0.476819626	1.195842663	1.108937033	0	0	0	0	0	0.021296781	Inf	up
circ_Dgkb_10	0	0	0	0	1.267356609	2.923075812	2.201484704	3.030064703	0	5.814330504	0.014112323	-2.86830968	down
circ_Dgkb_13	2.751370024	5.648797358	1.589398754	5.466709315	0.792097881	6.170937826	10.73223793	8.452285751	12.57961475	27.64773485	0.025611523	-1.510179998	down
circ_Dgkb_14	1.780298251	2.824398679	2.225158256	0	1.901034914	3.410255114	4.953340583	7.176469034	6.702253762	15.42577481	0.014371211	-1.341653217	down
circ_Akap6_4	0	0	0	0	0	0.649572403	0.963149558	1.594770896	1.031115963	0	0.032156601	#NAME?	down
circ_Akap6_10	6.311966527	7.688640849	5.56289564	10.0792453	4.911006862	3.735041316	4.953340583	7.335946123	1.649785541	2.017216706	0.002198435	1.524547076	up
circ_Togaram1_2	0	0	0	0	0.316839152	0.649572403	1.100742352	1.275816717	1.340450752	1.305257868	0.038013898	-3.68160732	down
circ_Klhdc1_2	0	0	0	0	0	0	2.75185588	3.030064703	2.887124697	4.153093217	8.23E-06	#NAME?	down
circ_Arid4a_3	0	0.313822075	0.953639252	1.537511995	0.633678305	0	0	0	0	0.237319612	0.036044944	4.24902268	up
circ_Kcnh5_11	0	0	0	0	0.316839152	0.974358604	0.963149558	1.594770896	1.340450752	2.135876512	0.014469028	-3.965578911	down
circ_Exd2_2	0	0	0	0	0	0	0	2.232679255	0.412446385	1.542577481	0.048559606	#NAME?	down
circ_Dpf3_4	0	0.313822075	0	0.683338664	0	2.598289611	1.926299116	0.797385448	1.13422756	2.254536318	0.029368158	-3.153292084	down
circ_Dpf3_5	0	0	0	0	0	0	0.550371176	1.913725076	0.618669578	1.067938256	0.044080647	#NAME?	down
circ_intergenic_2879	0.809226478	0	0	2.220850659	0	0	0	0	0	0	0.030684329	Inf	up
circ_Vipas39_1	0.971071773	0	0.794699377	0	0.475258729	0	0	0	0	0	0.027451991	Inf	up
circ_Ttc7b_3	0	0	1.271519003	1.366677329	0	0	0	0	0	0	0.039449924	Inf	up
circ_intergenic_2907	0	0	0	0	0	0	2.201484704	1.913725076	1.031115963	0	0.015651791	#NAME?	down
circ_Rps6ka5_8	1.45660766	0	2.701977882	5.637543981	4.118908981	5.683758524	5.916490141	7.814377392	8.248927707	11.5100012	0.028363562	-1.006546801	down
circ_Papola_10	0	0	0	0	0	0	1.100742352	2.870587613	0	1.186598062	0.026798028	#NAME?	down
circ_Smarcc2_2	0	0	2.384098131	1.879181327	0	0	0	0	0	0	0.035812928	Inf	up
circ_intergenic_2986	0	1.882932453	0.953639252	1.366677329	0	0	9.769088372	6.219606496	5.464914606	7.356907985	0.006664766	-2.470362385	down
circ_intergenic_2989	0	0	0	0.683338664	0	3.247862013	4.127783819	2.711110524	0	0	0.040982225	-3.888017856	down
circ_Arl1_1	0.809226478	0.941466226	1.589398754	1.537511995	0.792097881	0	0.825556764	0	0	0.355979419	0.021571571	2.92992988	up
circ_Uhrf1bp1l_4	0	0.784555189	0	1.879181327	1.108937033	0	0	0	0	0	0.006062026	Inf	up
circ_Anks1b_2	1.780298251	5.805708396	5.721835515	0	5.703104743	0	0	0	0	0	2.70E-09	Inf	up
circ_Atp2b1_4	0	1.41219934	0	0	1.267356609	0	0	0	0	0	0.027671733	Inf	up
circ_Cpsf6_2	1.45660766	4.236598019	2.225158256	0	1.742615338	0	0	0	1.443562349	0	0.002386911	2.970009975	up
circ_intergenic_3095	0.323690591	0	0	0	0	0	0.68796397	3.030064703	1.237339156	1.542577481	0.022661966	-2.695887076	down
circ_Rims2_7	0	0	0	0	0	0	2.75185588	0	1.031115963	1.186598062	0.012155165	#NAME?	down
circ_intergenic_3186	0	0	0	0	0	0	0	3.349018882	0	3.085154961	0.045857378	#NAME?	down
circ_intergenic_3193	0	0	2.701977882	0	1.901034914	3.410255114	4.402969407	7.495423213	2.887124697	2.729175543	0.019477613	-1.467738896	down
circ_Tnrc6b_1	0	0	7.788053895	0	0	9.905979141	10.45705234	0	11.03294081	10.32340314	0.046131744	-1.822142831	down
circ_Csdc2_1	0	0	0	0	0	0	0.68796397	1.594770896	0.618669578	1.305257868	0.038907614	#NAME?	down
circ_Mpped1_1	0	0	0	0	0	138.3589218	0	0	66.09453325	0	0.001442101	#NAME?	down
circ_Dip2b_5	0	0	0	0	0	0	1.238335146	2.073202165	0	1.423917675	0.033086435	#NAME?	down
circ_Gucy1a2_7	0	0	2.06621838	0	0	1.948717208	3.027041467	3.349018882	2.371566716	3.678453992	0.009273562	-2.04279193	down
circ_Maml2_1	0	1.569110377	0	1.879181327	0	0	0	0	0	0	0.018646905	Inf	up
circ_Amotl1_2	0	1.098377264	0.635759502	3.587527988	1.267356609	0	0.550371176	1.116339627	0	0.355979419	0.03870549	2.177595339	up
circ_Atp5mg_1	0	0	0	0	0	0	0.68796397	1.913725076	0	1.779897093	0.043783266	#NAME?	down
circ_Acat1_2	0.971071773	0.627644151	0.476819626	0	0	0	0	0	0	0	0.044514937	Inf	up
circ_Larp6_1	0	0.784555189	1.907278505	2.904189324	0.950517457	0	0.550371176	0	0	0.474639225	0.009621603	3.060232028	up
circ_Cgnl1_3	1.132917069	1.098377264	0	0	0.475258729	0	0	0	0	0	0.027291212	Inf	up
circ_Mlip_5	0	0	0	0	0	0	8.393160433	0	4.949356624	0	0.017604675	#NAME?	down
circ_Snap91_4	1.132917069	9.885395377	4.450316512	0	9.188335419	12.34187565	18.43743439	22.16731546	9.795601652	14.23917675	0.005880621	-1.072181821	down
circ_intergenic_3400	0	0	0	0	0	0.649572403	0.963149558	1.754247986	0.928004367	0	0.032750568	#NAME?	down
circ_Dock3_23	0	0	0	0	0	2.111110309	1.100742352	0.956862538	0	2.254536318	0.004434222	#NAME?	down
circ_Klc4_1	0	0	0	1.708346661	0	2.43589651	0	2.551633434	2.165343523	3.559794186	0.034062954	-2.755623444	down
circ_Smap1_6	3.075060616	2.510576604	0.635759502	5.979213313	1.901034914	1.786324107	2.614263086	2.073202165	0	0	0.042914256	1.815816229	up
circ_Adgrb3_18	0	2.03984349	0	3.07502399	0	0	0	0	0	0	0.012948142	Inf	up
circ_Tmeff2_1	0.971071773	1.41219934	0.476819626	2.391685325	1.901034914	1.136751705	0.550371176	0.637908359	0	0.237319612	0.031932829	2.033062325	up
circ_Satb2_17	0	0	0	0	0	0.811965503	1.513520734	2.073202165	0.618669578	0	0.019843926	#NAME?	down
circ_intergenic_3581	0	0	0	0	0	0.974358604	1.513520734	1.754247986	0	0	0.04654209	#NAME?	down
circ_Fer_5	0.323690591	2.824398679	1.589398754	5.125039983	0	0	0	0	0	2.610515737	0.04320914	2.234959485	up
circ_Phf8_2	0	0	0	0	0	1.786324107	0.825556764	1.116339627	0	0.593299031	0.035081412	#NAME?	down
circ_Shroom2_6	0	0	0	0	0	2.111110309	0	1.435293807	0.721781174	1.542577481	0.006842385	#NAME?	down
circ_intergenic_3619	0	1.098377264	0.635759502	0	0.792097881	0	0	0	0	0	0.024564504	Inf	up
circ_intergenic_3689	0	0.784555189	0.794699377	3.07502399	2.851552371	0.649572403	0.963149558	0.637908359	0	0	0.025253082	2.123303336	up
circ_Smarca1_5	0	0	0.794699377	1.537511995	1.267356609	0	0	0	0	0	0.005639507	Inf	up
