# Supplementary material for: Deep Sequencing of the Rat MCAO Cortexes Reveals Crucial circRNAs Involved in Early Stroke Events and Their Regulatory Networks
Source: Neural Plast. 2021 Nov 24;2021:9942537. doi: 10.1155/2021/9942537 (PMC8635952; doi:10.1155/2021/9942537)
Supplement: Supplementary Materials — The following are available online. Figure S1: distribution of circRNA reads. Figure S2: tissue enrichment of select genes. Table S1: neurobehavioral scores and performance of the selected rats in the MCAO group and sham group. Table S2: summary of the mapping data from the cortex tissue. Table S3: circRNA_known. Table S4: circRNA_newname. Table S5: DE-circRNAs. Table S6: Biological_Process_enrich. Table S7: Molecular_Function_enrich. Table S8: Cellular_Component_enrich. Table S9: KEGG_pathway_enrich. Table S10: cyto-scape_circRNA-miRNA-mRNA. Table S11: expression of select mRNAs. [file 9942537.f1.zip › Table S6 Biological_Process_enrich.txt]

ID	Description	GeneRatio	BgRatio	enrich_factor	pvalue	qvalue	geneID	Symbol
GO:0016337	single organismal cell-cell adhesion	5/162	68/15247	6.92	0.000773620735152273	0.176703310478726	ENSRNOG00000002176/ENSRNOG00000003967/ENSRNOG00000006557/ENSRNOG00000008587/ENSRNOG00000013481	Nectin3;Vmp1;Cyfip2;Tek;Cdh11
GO:0042787	protein ubiquitination involved in ubiquitin-dependent protein catabolic process	6/162	114/15247	4.95	0.00136000456988235	0.176703310478726	ENSRNOG00000000327/ENSRNOG00000007304/ENSRNOG00000016046/ENSRNOG00000019533/ENSRNOG00000028422/ENSRNOG00000061040	Hace1;Herc3;Hecw1;AABR07026957.1;Rmnd5a;Herc4
GO:0006378	mRNA polyadenylation	3/162	22/15247	12.83	0.00156311339476623	0.176703310478726	ENSRNOG00000002275/ENSRNOG00000004827/ENSRNOG00000005927	Fip1l1;Papola;Cpsf6
GO:0070588	calcium ion transmembrane transport	5/162	85/15247	5.54	0.00210709868222478	0.176703310478726	ENSRNOG00000001285/ENSRNOG00000003031/ENSRNOG00000004026/ENSRNOG00000008169/ENSRNOG00000049378	Atp2a2;Atp2b4;Atp2b1;Slc24a2;AABR07062583.1
GO:0030335	positive regulation of cell migration	6/162	127/15247	4.45	0.00235538455854282	0.176703310478726	ENSRNOG00000002749/ENSRNOG00000006526/ENSRNOG00000006952/ENSRNOG00000010121/ENSRNOG00000015898/ENSRNOG00000034200	Spag9;Sema3c;Prex1;Lef1;Fer;Atp8a1
GO:0016569	covalent chromatin modification	5/162	89/15247	5.29	0.00257752610635313	0.176703310478726	ENSRNOG00000003762/ENSRNOG00000008086/ENSRNOG00000010188/ENSRNOG00000012716/ENSRNOG00000031135	Smarca1;Dpf3;Satb2;Chd2;Smarcc2
GO:0019933	cAMP-mediated signaling	3/162	29/15247	9.74	0.00351251835037046	0.176703310478726	ENSRNOG00000002024/ENSRNOG00000002229/ENSRNOG00000004201	Epha5;Adcy5;Rims2
GO:0006396	RNA processing	3/162	30/15247	9.41	0.00387265369612033	0.176703310478726	ENSRNOG00000012438/ENSRNOG00000014599/ENSRNOG00000015928	Larp6;Dhx36;Dhx35
GO:0007528	neuromuscular junction development	3/162	30/15247	9.41	0.00387265369612033	0.176703310478726	ENSRNOG00000001706/ENSRNOG00000016374/ENSRNOG00000018378	Kalrn;Fgfr2;Cacnb2
GO:0031532	actin cytoskeleton reorganization	4/162	61/15247	6.17	0.00400396924883224	0.176703310478726	ENSRNOG00000015396/ENSRNOG00000015898/ENSRNOG00000048719/ENSRNOG00000049127	Sptan1;Fer;Dtnbp1;Smap1
GO:0006874	cellular calcium ion homeostasis	4/162	62/15247	6.07	0.00424524895013051	0.176703310478726	ENSRNOG00000003031/ENSRNOG00000004026/ENSRNOG00000008169/ENSRNOG00000012061	Atp2b4;Atp2b1;Slc24a2;Prkcb
GO:0040014	regulation of multicellular organism growth	3/162	31/15247	9.11	0.0042544812130165	0.176703310478726	ENSRNOG00000016374/ENSRNOG00000019742/ENSRNOG00000055246	Fgfr2;Stat3;Ncor1
GO:0003407	neural retina development	2/162	10/15247	18.82	0.00477407985553785	0.176703310478726	ENSRNOG00000003031/ENSRNOG00000004026	Atp2b4;Atp2b1
GO:0014059	regulation of dopamine secretion	2/162	10/15247	18.82	0.00477407985553785	0.176703310478726	ENSRNOG00000012061/ENSRNOG00000048719	Prkcb;Dtnbp1
GO:0045822	negative regulation of heart contraction	2/162	10/15247	18.82	0.00477407985553785	0.176703310478726	ENSRNOG00000001285/ENSRNOG00000007290	Atp2a2;Atp1a2
GO:0071872	cellular response to epinephrine stimulus	2/162	11/15247	17.11	0.00579443337177055	0.176703310478726	ENSRNOG00000003031/ENSRNOG00000004841	Atp2b4;Akap6
GO:0097352	autophagosome maturation	2/162	11/15247	17.11	0.00579443337177055	0.176703310478726	ENSRNOG00000049223/ENSRNOG00000052894	Vipas39;Epg5
GO:1904322	cellular response to forskolin	2/162	11/15247	17.11	0.00579443337177055	0.176703310478726	ENSRNOG00000002024/ENSRNOG00000002229	Epha5;Adcy5
GO:0051092	positive regulation of NF-kappaB transcription factor activity	5/162	108/15247	4.36	0.00589555407419779	0.176703310478726	ENSRNOG00000002093/ENSRNOG00000004362/ENSRNOG00000006695/ENSRNOG00000012061/ENSRNOG00000015898	Tgfbr3;Rps6ka5;Rbck1;Prkcb;Fer
GO:0060021	palate development	4/162	70/15247	5.38	0.00653646980393275	0.18173175742465	ENSRNOG00000002093/ENSRNOG00000010121/ENSRNOG00000010188/ENSRNOG00000051965	Tgfbr3;Lef1;Satb2;Smad4
GO:0086004	regulation of cardiac muscle cell contraction	2/162	12/15247	15.69	0.00690503553584224	0.18173175742465	ENSRNOG00000004841/ENSRNOG00000007290	Akap6;Atp1a2
GO:0090002	protein localization to plasma membrane	3/162	37/15247	7.63	0.0070206908136325	0.18173175742465	ENSRNOG00000018378/ENSRNOG00000027300/ENSRNOG00000055371	Cacnb2;Ttc7b;Sptbn4
GO:0030949	positive regulation of vascular endothelial growth factor receptor signaling pathway	2/162	13/15247	14.48	0.00810387750547301	0.185845368720118	ENSRNOG00000008587/ENSRNOG00000012061	Tek;Prkcb
GO:0060979	vasculogenesis involved in coronary vascular morphogenesis	2/162	13/15247	14.48	0.00810387750547301	0.185845368720118	ENSRNOG00000002093/ENSRNOG00000016374	Tgfbr3;Fgfr2
GO:0006886	intracellular protein transport	6/162	164/15247	3.44	0.00815864603900704	0.185845368720118	ENSRNOG00000002736/ENSRNOG00000003402/ENSRNOG00000004201/ENSRNOG00000009402/ENSRNOG00000049223/ENSRNOG00000061543	Rabgap1l;Stx6;Rims2;Rabgap1;Vipas39;Ap2b1
GO:0060347	heart trabecula formation	2/162	14/15247	13.45	0.00938898247928588	0.205645324748731	ENSRNOG00000002093/ENSRNOG00000008587	Tgfbr3;Tek
GO:0034644	cellular response to UV	3/162	42/15247	6.72	0.00998044998471954	0.210503837884338	ENSRNOG00000015121/ENSRNOG00000015514/ENSRNOG00000047605	N4bp1;Bcat1;Ptprk
GO:0002026	regulation of the force of heart contraction	2/162	15/15247	12.55	0.0107584052496071	0.2188081669187	ENSRNOG00000001285/ENSRNOG00000007290	Atp2a2;Atp1a2
GO:0008589	regulation of smoothened signaling pathway	2/162	16/15247	11.76	0.0122102317610596	0.23106328790429	ENSRNOG00000011059/ENSRNOG00000016374	Ttbk2;Fgfr2
GO:0035066	positive regulation of histone acetylation	2/162	16/15247	11.76	0.0122102317610596	0.23106328790429	ENSRNOG00000002757/ENSRNOG00000004362	Tada2a;Rps6ka5
GO:0045956	positive regulation of calcium ion-dependent exocytosis	2/162	17/15247	11.07	0.0137425786748783	0.23106328790429	ENSRNOG00000005763/ENSRNOG00000008570	Arl1;Cadps
GO:0061178	regulation of insulin secretion involved in cellular response to glucose stimulus	2/162	17/15247	11.07	0.0137425786748783	0.23106328790429	ENSRNOG00000002024/ENSRNOG00000002229	Epha5;Adcy5
GO:0051966	regulation of synaptic transmission, glutamatergic	2/162	18/15247	10.46	0.0153535929388771	0.23106328790429	ENSRNOG00000001706/ENSRNOG00000026705	Kalrn;Dgki
GO:0007157	heterophilic cell-cell adhesion via plasma membrane cell adhesion molecules	3/162	50/15247	5.65	0.0160234104016144	0.23106328790429	ENSRNOG00000002176/ENSRNOG00000005711/ENSRNOG00000011151	Nectin3;Ptprd;Tenm4
GO:0042147	retrograde transport, endosome to Golgi	3/162	50/15247	5.65	0.0160234104016144	0.23106328790429	ENSRNOG00000002749/ENSRNOG00000003402/ENSRNOG00000005763	Spag9;Stx6;Arl1
GO:0006338	chromatin remodeling	3/162	51/15247	5.54	0.0168948067907018	0.23106328790429	ENSRNOG00000002757/ENSRNOG00000010188/ENSRNOG00000014483	Tada2a;Satb2;Ino80
GO:0003148	outflow tract septum morphogenesis	2/162	19/15247	9.91	0.0170414513629967	0.23106328790429	ENSRNOG00000016374/ENSRNOG00000051965	Fgfr2;Smad4
GO:0007520	myoblast fusion	2/162	19/15247	9.91	0.0170414513629967	0.23106328790429	ENSRNOG00000012045/ENSRNOG00000025394	Adgrb3;Tanc1
GO:0009880	embryonic pattern specification	2/162	19/15247	9.91	0.0170414513629967	0.23106328790429	ENSRNOG00000010188/ENSRNOG00000016374	Satb2;Fgfr2
GO:0019226	transmission of nerve impulse	2/162	19/15247	9.91	0.0170414513629967	0.23106328790429	ENSRNOG00000030515/ENSRNOG00000055371	Nfasc;Sptbn4
GO:0030511	positive regulation of transforming growth factor beta receptor signaling pathway	2/162	19/15247	9.91	0.0170414513629967	0.23106328790429	ENSRNOG00000002093/ENSRNOG00000051965	Tgfbr3;Smad4
GO:0060292	long term synaptic depression	2/162	19/15247	9.91	0.0170414513629967	0.23106328790429	ENSRNOG00000005763/ENSRNOG00000008169	Arl1;Slc24a2
GO:0000278	mitotic cell cycle	2/162	20/15247	9.41	0.018804360200365	0.243377006420992	ENSRNOG00000015898/ENSRNOG00000026649	Fer;Dnmt3a
GO:0021915	neural tube development	2/162	20/15247	9.41	0.018804360200365	0.243377006420992	ENSRNOG00000006526/ENSRNOG00000011059	Sema3c;Ttbk2
GO:0032456	endocytic recycling	2/162	21/15247	8.96	0.0206405547338031	0.250103846218708	ENSRNOG00000003402/ENSRNOG00000052894	Stx6;Epg5
GO:0046329	negative regulation of JNK cascade	2/162	21/15247	8.96	0.0206405547338031	0.250103846218708	ENSRNOG00000001138/ENSRNOG00000055246	Taok3;Ncor1
GO:0008344	adult locomotory behavior	3/162	55/15247	5.13	0.0206416575483647	0.250103846218708	ENSRNOG00000001706/ENSRNOG00000005391/ENSRNOG00000007290	Kalrn;Prex2;Atp1a2
GO:0001824	blastocyst development	2/162	22/15247	8.56	0.0225482988677068	0.253162725363193	ENSRNOG00000001108/ENSRNOG00000002093	N4bp2l2;Tgfbr3
GO:0032007	negative regulation of TOR signaling	2/162	22/15247	8.56	0.0225482988677068	0.253162725363193	ENSRNOG00000005391/ENSRNOG00000006952	Prex2;Prex1
GO:0034614	cellular response to reactive oxygen species	2/162	22/15247	8.56	0.0225482988677068	0.253162725363193	ENSRNOG00000015898/ENSRNOG00000047605	Fer;Ptprk
GO:0018108	peptidyl-tyrosine phosphorylation	3/162	57/15247	4.95	0.0226723364950955	0.253162725363193	ENSRNOG00000002024/ENSRNOG00000008587/ENSRNOG00000016374	Epha5;Tek;Fgfr2
GO:0043392	negative regulation of DNA binding	2/162	23/15247	8.18	0.0245258847252397	0.265470970409364	ENSRNOG00000010121/ENSRNOG00000016596	Lef1;Hspa4
GO:0001932	regulation of protein phosphorylation	2/162	24/15247	7.84	0.0265716322507709	0.265470970409364	ENSRNOG00000002757/ENSRNOG00000015898	Tada2a;Fer
GO:0002040	sprouting angiogenesis	2/162	24/15247	7.84	0.0265716322507709	0.265470970409364	ENSRNOG00000008587/ENSRNOG00000010121	Tek;Lef1
GO:0010718	positive regulation of epithelial to mesenchymal transition	2/162	24/15247	7.84	0.0265716322507709	0.265470970409364	ENSRNOG00000010121/ENSRNOG00000051965	Lef1;Smad4
GO:0060045	positive regulation of cardiac muscle cell proliferation	2/162	24/15247	7.84	0.0265716322507709	0.265470970409364	ENSRNOG00000002093/ENSRNOG00000016374	Tgfbr3;Fgfr2
GO:0070372	regulation of ERK1 and ERK2 cascade	2/162	24/15247	7.84	0.0265716322507709	0.265470970409364	ENSRNOG00000002093/ENSRNOG00000005883	Tgfbr3;Nek10
GO:0043547	positive regulation of GTPase activity	8/162	337/15247	2.23	0.0276591311202967	0.271571505192024	ENSRNOG00000001706/ENSRNOG00000005391/ENSRNOG00000006952/ENSRNOG00000012045/ENSRNOG00000014576/ENSRNOG00000021984/ENSRNOG00000025406/ENSRNOG00000049127	Kalrn;Prex2;Prex1;Adgrb3;Dock3;Rgs7;Iqgap2;Smap1
GO:0035023	regulation of Rho protein signal transduction	3/162	64/15247	4.41	0.0306051701875539	0.288107275280831	ENSRNOG00000001706/ENSRNOG00000005391/ENSRNOG00000006952	Kalrn;Prex2;Prex1
GO:0001702	gastrulation with mouth forming second	2/162	26/15247	7.24	0.0308610288401555	0.288107275280831	ENSRNOG00000011151/ENSRNOG00000051965	Tenm4;Smad4
GO:0048013	ephrin receptor signaling pathway	2/162	26/15247	7.24	0.0308610288401555	0.288107275280831	ENSRNOG00000002024/ENSRNOG00000061543	Epha5;Ap2b1
GO:0007030	Golgi organization	3/162	65/15247	4.34	0.0318427963643882	0.290006255636149	ENSRNOG00000000327/ENSRNOG00000003967/ENSRNOG00000005763	Hace1;Vmp1;Arl1
GO:0007205	protein kinase C-activating G-protein coupled receptor signaling pathway	2/162	27/15247	6.97	0.0331014533928506	0.290006255636149	ENSRNOG00000026705/ENSRNOG00000030771	Dgki;Dgkb
GO:0031338	regulation of vesicle fusion	2/162	27/15247	6.97	0.0331014533928506	0.290006255636149	ENSRNOG00000002736/ENSRNOG00000009402	Rabgap1l;Rabgap1
GO:0043044	ATP-dependent chromatin remodeling	2/162	27/15247	6.97	0.0331014533928506	0.290006255636149	ENSRNOG00000003762/ENSRNOG00000031135	Smarca1;Smarcc2
GO:0001657	ureteric bud development	2/162	29/15247	6.49	0.0377658914230056	0.307238304659339	ENSRNOG00000016374/ENSRNOG00000029598	Fgfr2;Robo2
GO:0003151	outflow tract morphogenesis	2/162	29/15247	6.49	0.0377658914230056	0.307238304659339	ENSRNOG00000002093/ENSRNOG00000006526	Tgfbr3;Sema3c
GO:0034446	substrate adhesion-dependent cell spreading	2/162	29/15247	6.49	0.0377658914230056	0.307238304659339	ENSRNOG00000008587/ENSRNOG00000015898	Tek;Fer
GO:0042177	negative regulation of protein catabolic process	2/162	29/15247	6.49	0.0377658914230056	0.307238304659339	ENSRNOG00000000596/ENSRNOG00000051965	Fyn;Smad4
GO:0043507	positive regulation of JUN kinase activity	2/162	29/15247	6.49	0.0377658914230056	0.307238304659339	ENSRNOG00000001138/ENSRNOG00000019885	Taok3;Magi3
GO:0007605	sensory perception of sound	4/162	121/15247	3.11	0.0401148953400261	0.321751792126822	ENSRNOG00000003680/ENSRNOG00000014530/ENSRNOG00000022343/ENSRNOG00000055371	Gabrb2;Nav2;Alms1;Sptbn4
GO:0001569	branching involved in blood vessel morphogenesis	2/162	31/15247	6.07	0.0426649304757473	0.332829522528901	ENSRNOG00000008587/ENSRNOG00000010121	Tek;Lef1
GO:0051225	spindle assembly	2/162	31/15247	6.07	0.0426649304757473	0.332829522528901	ENSRNOG00000014483/ENSRNOG00000055246	Ino80;Ncor1
GO:0030513	positive regulation of BMP signaling pathway	2/162	32/15247	5.88	0.0451987007355601	0.346461332091505	ENSRNOG00000002093/ENSRNOG00000051965	Tgfbr3;Smad4
GO:0031100	animal organ regeneration	3/162	75/15247	3.76	0.0456291495591862	0.346461332091505	ENSRNOG00000002093/ENSRNOG00000010121/ENSRNOG00000023593	Tgfbr3;Lef1;Upf2
GO:0001756	somitogenesis	2/162	34/15247	5.54	0.0504275087674882	0.354350252827485	ENSRNOG00000006526/ENSRNOG00000010121	Sema3c;Lef1
GO:0001974	blood vessel remodeling	2/162	37/15247	5.09	0.0586529051902608	0.354350252827485	ENSRNOG00000002093/ENSRNOG00000006526	Tgfbr3;Sema3c
GO:0031397	negative regulation of protein ubiquitination	2/162	37/15247	5.09	0.0586529051902608	0.354350252827485	ENSRNOG00000000596/ENSRNOG00000015121	Fyn;N4bp1
GO:0038083	peptidyl-tyrosine autophosphorylation	2/162	37/15247	5.09	0.0586529051902608	0.354350252827485	ENSRNOG00000000596/ENSRNOG00000015898	Fyn;Fer
GO:1901215	negative regulation of neuron death	2/162	37/15247	5.09	0.0586529051902608	0.354350252827485	ENSRNOG00000019742/ENSRNOG00000048719	Stat3;Dtnbp1
GO:0048813	dendrite morphogenesis	2/162	39/15247	4.83	0.0643755133980577	0.354350252827485	ENSRNOG00000000596/ENSRNOG00000005391	Fyn;Prex2
GO:0050852	T cell receptor signaling pathway	2/162	39/15247	4.83	0.0643755133980577	0.354350252827485	ENSRNOG00000000596/ENSRNOG00000006695	Fyn;Rbck1
GO:0001666	response to hypoxia	5/162	203/15247	2.32	0.0656003691520444	0.354350252827485	ENSRNOG00000002093/ENSRNOG00000008587/ENSRNOG00000012061/ENSRNOG00000013017/ENSRNOG00000051965	Tgfbr3;Tek;Prkcb;Arnt2;Smad4
GO:0001755	neural crest cell migration	2/162	41/15247	4.59	0.0702771810232512	0.354350252827485	ENSRNOG00000006526/ENSRNOG00000010121	Sema3c;Lef1
GO:0048286	lung alveolus development	2/162	42/15247	4.48	0.0732920175751779	0.354350252827485	ENSRNOG00000005775/ENSRNOG00000016374	Phf14;Fgfr2
GO:0051262	protein tetramerization	2/162	42/15247	4.48	0.0732920175751779	0.354350252827485	ENSRNOG00000005927/ENSRNOG00000027770	Cpsf6;Trpm3
GO:0035556	intracellular signal transduction	5/162	210/15247	2.24	0.0735090453622129	0.354350252827485	ENSRNOG00000004362/ENSRNOG00000012929/ENSRNOG00000021984/ENSRNOG00000029876/ENSRNOG00000030771	Rps6ka5;Wsb1;Rgs7;Gucy1a2;Dgkb
GO:0007517	muscle organ development	2/162	43/15247	4.38	0.0763478882672591	0.354350252827485	ENSRNOG00000012716/ENSRNOG00000048719	Chd2;Dtnbp1
GO:0007286	spermatid development	3/162	94/15247	3	0.0785125219981062	0.354350252827485	ENSRNOG00000002176/ENSRNOG00000010150/ENSRNOG00000022343	Nectin3;Strbp;Alms1
GO:0045766	positive regulation of angiogenesis	3/162	94/15247	3	0.0785125219981062	0.354350252827485	ENSRNOG00000008587/ENSRNOG00000012061/ENSRNOG00000016596	Tek;Prkcb;Hspa4
GO:0034976	response to endoplasmic reticulum stress	2/162	44/15247	4.28	0.0794435935073303	0.354350252827485	ENSRNOG00000001285/ENSRNOG00000015173	Atp2a2;Mbtps1
GO:0043966	histone H3 acetylation	2/162	44/15247	4.28	0.0794435935073303	0.354350252827485	ENSRNOG00000002757/ENSRNOG00000010121	Tada2a;Lef1
GO:0007411	axon guidance	3/162	96/15247	2.94	0.0824457050598189	0.354350252827485	ENSRNOG00000002024/ENSRNOG00000030515/ENSRNOG00000051965	Epha5;Nfasc;Smad4
GO:0070936	protein K48-linked ubiquitination	2/162	45/15247	4.18	0.0825779542787834	0.354350252827485	ENSRNOG00000000327/ENSRNOG00000019533	Hace1;AABR07026957.1
GO:0007612	learning	2/162	46/15247	4.09	0.0857498118432617	0.354350252827485	ENSRNOG00000008169/ENSRNOG00000034200	Slc24a2;Atp8a1
GO:0009566	fertilization	2/162	46/15247	4.09	0.0857498118432617	0.354350252827485	ENSRNOG00000002176/ENSRNOG00000055371	Nectin3;Sptbn4
GO:0051260	protein homooligomerization	4/162	159/15247	2.37	0.0895398153833085	0.354350252827485	ENSRNOG00000000408/ENSRNOG00000002749/ENSRNOG00000019689/ENSRNOG00000043436	Gopc;Spag9;Vwf;Micu1
GO:0010629	negative regulation of gene expression	3/162	101/15247	2.8	0.0926400476576423	0.354350252827485	ENSRNOG00000000596/ENSRNOG00000002093/ENSRNOG00000016596	Fyn;Tgfbr3;Hspa4
GO:0001649	osteoblast differentiation	3/162	102/15247	2.77	0.0947390481487895	0.354350252827485	ENSRNOG00000002093/ENSRNOG00000010121/ENSRNOG00000014647	Tgfbr3;Lef1;Cbfb
GO:0001764	neuron migration	3/162	102/15247	2.77	0.0947390481487895	0.354350252827485	ENSRNOG00000000596/ENSRNOG00000008425/ENSRNOG00000010188	Fyn;Nav1;Satb2
GO:0008542	visual learning	2/162	49/15247	3.84	0.0954790759513836	0.354350252827485	ENSRNOG00000007290/ENSRNOG00000025394	Atp1a2;Tanc1
GO:0030900	forebrain development	2/162	49/15247	3.84	0.0954790759513836	0.354350252827485	ENSRNOG00000000596/ENSRNOG00000011059	Fyn;Ttbk2
GO:0050885	neuromuscular process controlling balance	2/162	49/15247	3.84	0.0954790759513836	0.354350252827485	ENSRNOG00000002229/ENSRNOG00000018602	Adcy5;Camta1
GO:0000244	spliceosomal tri-snRNP complex assembly	1/162	10/15247	9.41	0.10134008312782	0.354350252827485	ENSRNOG00000020086	Aar2
GO:0006171	cAMP biosynthetic process	1/162	10/15247	9.41	0.10134008312782	0.354350252827485	ENSRNOG00000002229	Adcy5
GO:0006464	cellular protein modification process	1/162	10/15247	9.41	0.10134008312782	0.354350252827485	ENSRNOG00000018205	Ttl
GO:0007183	SMAD protein complex assembly	1/162	10/15247	9.41	0.10134008312782	0.354350252827485	ENSRNOG00000051965	Smad4
GO:0007289	spermatid nucleus differentiation	1/162	10/15247	9.41	0.10134008312782	0.354350252827485	ENSRNOG00000000408	Gopc
GO:0010880	regulation of release of sequestered calcium ion into cytosol by sarcoplasmic reticulum	1/162	10/15247	9.41	0.10134008312782	0.354350252827485	ENSRNOG00000004841	Akap6
GO:0019229	regulation of vasoconstriction	1/162	10/15247	9.41	0.10134008312782	0.354350252827485	ENSRNOG00000007290	Atp1a2
GO:0043248	proteasome assembly	1/162	10/15247	9.41	0.10134008312782	0.354350252827485	ENSRNOG00000025076	Ecpas
GO:0043304	regulation of mast cell degranulation	1/162	10/15247	9.41	0.10134008312782	0.354350252827485	ENSRNOG00000015898	Fer
GO:0045820	negative regulation of glycolytic process	1/162	10/15247	9.41	0.10134008312782	0.354350252827485	ENSRNOG00000019742	Stat3
GO:0046328	regulation of JNK cascade	1/162	10/15247	9.41	0.10134008312782	0.354350252827485	ENSRNOG00000002093	Tgfbr3
GO:0046548	retinal rod cell development	1/162	10/15247	9.41	0.10134008312782	0.354350252827485	ENSRNOG00000022343	Alms1
GO:0046902	regulation of mitochondrial membrane permeability	1/162	10/15247	9.41	0.10134008312782	0.354350252827485	ENSRNOG00000019742	Stat3
GO:0048490	anterograde synaptic vesicle transport	1/162	10/15247	9.41	0.10134008312782	0.354350252827485	ENSRNOG00000048719	Dtnbp1
GO:0051492	regulation of stress fiber assembly	1/162	10/15247	9.41	0.10134008312782	0.354350252827485	ENSRNOG00000022343	Alms1
GO:0051893	regulation of focal adhesion assembly	1/162	10/15247	9.41	0.10134008312782	0.354350252827485	ENSRNOG00000016047	Macf1
GO:0060137	maternal process involved in parturition	1/162	10/15247	9.41	0.10134008312782	0.354350252827485	ENSRNOG00000001706	Kalrn
GO:0060501	positive regulation of epithelial cell proliferation involved in lung morphogenesis	1/162	10/15247	9.41	0.10134008312782	0.354350252827485	ENSRNOG00000016374	Fgfr2
GO:0060710	chorio-allantoic fusion	1/162	10/15247	9.41	0.10134008312782	0.354350252827485	ENSRNOG00000010121	Lef1
GO:0070886	positive regulation of calcineurin-NFAT signaling cascade	1/162	10/15247	9.41	0.10134008312782	0.354350252827485	ENSRNOG00000004841	Akap6
GO:0097202	activation of cysteine-type endopeptidase activity	1/162	10/15247	9.41	0.10134008312782	0.354350252827485	ENSRNOG00000006557	Cyfip2
GO:2000177	regulation of neural precursor cell proliferation	1/162	10/15247	9.41	0.10134008312782	0.354350252827485	ENSRNOG00000003762	Smarca1
GO:2000543	positive regulation of gastrulation	1/162	10/15247	9.41	0.10134008312782	0.354350252827485	ENSRNOG00000011151	Tenm4
GO:0051028	mRNA transport	2/162	51/15247	3.69	0.102132378555764	0.354350252827485	ENSRNOG00000005042/ENSRNOG00000005877	Ranbp17;Lrpprc
GO:0007595	lactation	2/162	52/15247	3.62	0.105505982475373	0.354350252827485	ENSRNOG00000001706/ENSRNOG00000055246	Kalrn;Ncor1
GO:0000724	double-strand break repair via homologous recombination	2/162	53/15247	3.55	0.108909515650538	0.354350252827485	ENSRNOG00000014483/ENSRNOG00000027707	Ino80;Exd2
GO:0090630	activation of GTPase activity	2/162	53/15247	3.55	0.108909515650538	0.354350252827485	ENSRNOG00000002736/ENSRNOG00000009402	Rabgap1l;Rabgap1
GO:0001736	establishment of planar polarity	1/162	11/15247	8.56	0.110894648103425	0.354350252827485	ENSRNOG00000022343	Alms1
GO:0002087	regulation of respiratory gaseous exchange by neurological system process	1/162	11/15247	8.56	0.110894648103425	0.354350252827485	ENSRNOG00000007290	Atp1a2
GO:0010738	regulation of protein kinase A signaling	1/162	11/15247	8.56	0.110894648103425	0.354350252827485	ENSRNOG00000004841	Akap6
GO:0014067	negative regulation of phosphatidylinositol 3-kinase signaling	1/162	11/15247	8.56	0.110894648103425	0.354350252827485	ENSRNOG00000055246	Ncor1
GO:0030007	cellular potassium ion homeostasis	1/162	11/15247	8.56	0.110894648103425	0.354350252827485	ENSRNOG00000007290	Atp1a2
GO:0030833	regulation of actin filament polymerization	1/162	11/15247	8.56	0.110894648103425	0.354350252827485	ENSRNOG00000006952	Prex1
GO:0031115	negative regulation of microtubule polymerization	1/162	11/15247	8.56	0.110894648103425	0.354350252827485	ENSRNOG00000030127	Eml2
GO:0031584	activation of phospholipase D activity	1/162	11/15247	8.56	0.110894648103425	0.354350252827485	ENSRNOG00000005763	Arl1
GO:0032793	positive regulation of CREB transcription factor activity	1/162	11/15247	8.56	0.110894648103425	0.354350252827485	ENSRNOG00000002024	Epha5
GO:0034314	Arp2/3 complex-mediated actin nucleation	1/162	11/15247	8.56	0.110894648103425	0.354350252827485	ENSRNOG00000025406	Iqgap2
GO:0034379	very-low-density lipoprotein particle assembly	1/162	11/15247	8.56	0.110894648103425	0.354350252827485	ENSRNOG00000005763	Arl1
GO:0035385	Roundabout signaling pathway	1/162	11/15247	8.56	0.110894648103425	0.354350252827485	ENSRNOG00000029598	Robo2
GO:0042118	endothelial cell activation	1/162	11/15247	8.56	0.110894648103425	0.354350252827485	ENSRNOG00000051965	Smad4
GO:0042523	positive regulation of tyrosine phosphorylation of STAT protein	1/162	11/15247	8.56	0.110894648103425	0.354350252827485	ENSRNOG00000000596	Fyn
GO:0043923	positive regulation by host of viral transcription	1/162	11/15247	8.56	0.110894648103425	0.354350252827485	ENSRNOG00000010121	Lef1
GO:0048278	vesicle docking	1/162	11/15247	8.56	0.110894648103425	0.354350252827485	ENSRNOG00000003402	Stx6
GO:0048333	mesodermal cell differentiation	1/162	11/15247	8.56	0.110894648103425	0.354350252827485	ENSRNOG00000016374	Fgfr2
GO:0050673	epithelial cell proliferation	1/162	11/15247	8.56	0.110894648103425	0.354350252827485	ENSRNOG00000022343	Alms1
GO:0051693	actin filament capping	1/162	11/15247	8.56	0.110894648103425	0.354350252827485	ENSRNOG00000015396	Sptan1
GO:0060038	cardiac muscle cell proliferation	1/162	11/15247	8.56	0.110894648103425	0.354350252827485	ENSRNOG00000011151	Tenm4
GO:0060259	regulation of feeding behavior	1/162	11/15247	8.56	0.110894648103425	0.354350252827485	ENSRNOG00000019742	Stat3
GO:0060391	positive regulation of SMAD protein import into nucleus	1/162	11/15247	8.56	0.110894648103425	0.354350252827485	ENSRNOG00000051965	Smad4
GO:0060670	branching involved in labyrinthine layer morphogenesis	1/162	11/15247	8.56	0.110894648103425	0.354350252827485	ENSRNOG00000016374	Fgfr2
GO:0060828	regulation of canonical Wnt signaling pathway	1/162	11/15247	8.56	0.110894648103425	0.354350252827485	ENSRNOG00000007151	Cdk14
GO:0070498	interleukin-1-mediated signaling pathway	1/162	11/15247	8.56	0.110894648103425	0.354350252827485	ENSRNOG00000004362	Rps6ka5
GO:1990403	embryonic brain development	1/162	11/15247	8.56	0.110894648103425	0.354350252827485	ENSRNOG00000011059	Ttbk2
GO:2000637	positive regulation of gene silencing by miRNA	1/162	11/15247	8.56	0.110894648103425	0.354350252827485	ENSRNOG00000019742	Stat3
GO:0032922	circadian regulation of gene expression	2/162	55/15247	3.42	0.115802360526895	0.354350252827485	ENSRNOG00000012325/ENSRNOG00000055246	Adk;Ncor1
GO:0090305	nucleic acid phosphodiester bond hydrolysis	2/162	56/15247	3.36	0.119289711781876	0.354350252827485	ENSRNOG00000005877/ENSRNOG00000027707	Lrpprc;Exd2
GO:0000070	mitotic sister chromatid segregation	1/162	12/15247	7.84	0.120348249245932	0.354350252827485	ENSRNOG00000014483	Ino80
GO:0001678	cellular glucose homeostasis	1/162	12/15247	7.84	0.120348249245932	0.354350252827485	ENSRNOG00000022343	Alms1
GO:0006337	nucleosome disassembly	1/162	12/15247	7.84	0.120348249245932	0.354350252827485	ENSRNOG00000031135	Smarcc2
GO:0010248	establishment or maintenance of transmembrane electrochemical gradient	1/162	12/15247	7.84	0.120348249245932	0.354350252827485	ENSRNOG00000007290	Atp1a2
GO:0010839	negative regulation of keratinocyte proliferation	1/162	12/15247	7.84	0.120348249245932	0.354350252827485	ENSRNOG00000047605	Ptprk
GO:0014898	cardiac muscle hypertrophy in response to stress	1/162	12/15247	7.84	0.120348249245932	0.354350252827485	ENSRNOG00000001285	Atp2a2
GO:0016050	vesicle organization	1/162	12/15247	7.84	0.120348249245932	0.354350252827485	ENSRNOG00000008570	Cadps
GO:0016322	neuron remodeling	1/162	12/15247	7.84	0.120348249245932	0.354350252827485	ENSRNOG00000012045	Adgrb3
GO:0018894	dibenzo-p-dioxin metabolic process	1/162	12/15247	7.84	0.120348249245932	0.354350252827485	ENSRNOG00000012061	Prkcb
GO:0021542	dentate gyrus development	1/162	12/15247	7.84	0.120348249245932	0.354350252827485	ENSRNOG00000010121	Lef1
GO:0030206	chondroitin sulfate biosynthetic process	1/162	12/15247	7.84	0.120348249245932	0.354350252827485	ENSRNOG00000012698	Chsy1
GO:0030516	regulation of axon extension	1/162	12/15247	7.84	0.120348249245932	0.354350252827485	ENSRNOG00000018205	Ttl
GO:0032525	somite rostral/caudal axis specification	1/162	12/15247	7.84	0.120348249245932	0.354350252827485	ENSRNOG00000051965	Smad4
GO:0034695	response to prostaglandin E	1/162	12/15247	7.84	0.120348249245932	0.354350252827485	ENSRNOG00000002093	Tgfbr3
GO:0042059	negative regulation of epidermal growth factor receptor signaling pathway	1/162	12/15247	7.84	0.120348249245932	0.354350252827485	ENSRNOG00000061543	Ap2b1
GO:0042113	B cell activation	1/162	12/15247	7.84	0.120348249245932	0.354350252827485	ENSRNOG00000012061	Prkcb
GO:0043508	negative regulation of JUN kinase activity	1/162	12/15247	7.84	0.120348249245932	0.354350252827485	ENSRNOG00000058805	Aida
GO:0048747	muscle fiber development	1/162	12/15247	7.84	0.120348249245932	0.354350252827485	ENSRNOG00000010121	Lef1
GO:0051146	striated muscle cell differentiation	1/162	12/15247	7.84	0.120348249245932	0.354350252827485	ENSRNOG00000002749	Spag9
GO:0051533	positive regulation of NFAT protein import into nucleus	1/162	12/15247	7.84	0.120348249245932	0.354350252827485	ENSRNOG00000004841	Akap6
GO:0051932	synaptic transmission, GABAergic	1/162	12/15247	7.84	0.120348249245932	0.354350252827485	ENSRNOG00000003680	Gabrb2
GO:0060484	lung-associated mesenchyme development	1/162	12/15247	7.84	0.120348249245932	0.354350252827485	ENSRNOG00000016374	Fgfr2
GO:0070509	calcium ion import	1/162	12/15247	7.84	0.120348249245932	0.354350252827485	ENSRNOG00000018378	Cacnb2
GO:0071420	cellular response to histamine	1/162	12/15247	7.84	0.120348249245932	0.354350252827485	ENSRNOG00000003680	Gabrb2
GO:1900273	positive regulation of long-term synaptic potentiation	1/162	12/15247	7.84	0.120348249245932	0.354350252827485	ENSRNOG00000001706	Kalrn
GO:2000737	negative regulation of stem cell differentiation	1/162	12/15247	7.84	0.120348249245932	0.354350252827485	ENSRNOG00000019742	Stat3
GO:0006357	regulation of transcription from RNA polymerase II promoter	4/162	178/15247	2.11	0.121674042766727	0.354350252827485	ENSRNOG00000002757/ENSRNOG00000003031/ENSRNOG00000012061/ENSRNOG00000031178	Tada2a;Atp2b4;Prkcb;LOC100362054
GO:0042632	cholesterol homeostasis	2/162	57/15247	3.3	0.122803070883214	0.354350252827485	ENSRNOG00000022343/ENSRNOG00000055246	Alms1;Ncor1
GO:0016567	protein ubiquitination	4/162	180/15247	2.09	0.125313043658918	0.354350252827485	ENSRNOG00000012929/ENSRNOG00000029441/ENSRNOG00000033372/ENSRNOG00000049604	Wsb1;Klhl2;Klhl24;Mvk
GO:0042733	embryonic digit morphogenesis	2/162	58/15247	3.25	0.126341500625181	0.354350252827485	ENSRNOG00000011059/ENSRNOG00000051965	Ttbk2;Smad4
GO:0007420	brain development	4/162	181/15247	2.08	0.12714980247409	0.354350252827485	ENSRNOG00000003762/ENSRNOG00000004026/ENSRNOG00000013017/ENSRNOG00000048719	Smarca1;Atp2b1;Arnt2;Dtnbp1
GO:0006376	mRNA splice site selection	1/162	13/15247	7.24	0.129701946890971	0.354350252827485	ENSRNOG00000006001	Luc7l2
GO:0007094	mitotic spindle assembly checkpoint	1/162	13/15247	7.24	0.129701946890971	0.354350252827485	ENSRNOG00000001265	Mad1l1
GO:0010424	DNA methylation on cytosine within a CG sequence	1/162	13/15247	7.24	0.129701946890971	0.354350252827485	ENSRNOG00000026649	Dnmt3a
GO:0014909	smooth muscle cell migration	1/162	13/15247	7.24	0.129701946890971	0.354350252827485	ENSRNOG00000001706	Kalrn
GO:0031065	positive regulation of histone deacetylation	1/162	13/15247	7.24	0.129701946890971	0.354350252827485	ENSRNOG00000055246	Ncor1
GO:0031643	positive regulation of myelination	1/162	13/15247	7.24	0.129701946890971	0.354350252827485	ENSRNOG00000011151	Tenm4
GO:0050982	detection of mechanical stimulus	1/162	13/15247	7.24	0.129701946890971	0.354350252827485	ENSRNOG00000049378	AABR07062583.1
GO:0061025	membrane fusion	1/162	13/15247	7.24	0.129701946890971	0.354350252827485	ENSRNOG00000000327	Hace1
GO:0071310	cellular response to organic substance	1/162	13/15247	7.24	0.129701946890971	0.354350252827485	ENSRNOG00000010188	Satb2
GO:0071383	cellular response to steroid hormone stimulus	1/162	13/15247	7.24	0.129701946890971	0.354350252827485	ENSRNOG00000007290	Atp1a2
GO:0097284	hepatocyte apoptotic process	1/162	13/15247	7.24	0.129701946890971	0.354350252827485	ENSRNOG00000026649	Dnmt3a
GO:0009615	response to virus	2/162	59/15247	3.19	0.129904080555876	0.354350252827485	ENSRNOG00000000042/ENSRNOG00000014599	Xpr1;Dhx36
GO:0007409	axonogenesis	2/162	61/15247	3.09	0.137098091469154	0.354350252827485	ENSRNOG00000001706/ENSRNOG00000016374	Kalrn;Fgfr2
GO:0050680	negative regulation of epithelial cell proliferation	2/162	61/15247	3.09	0.137098091469154	0.354350252827485	ENSRNOG00000002093/ENSRNOG00000016374	Tgfbr3;Fgfr2
GO:0006878	cellular copper ion homeostasis	1/162	14/15247	6.72	0.138956790307254	0.354350252827485	ENSRNOG00000005763	Arl1
GO:0007191	adenylate cyclase-activating dopamine receptor signaling pathway	1/162	14/15247	6.72	0.138956790307254	0.354350252827485	ENSRNOG00000002229	Adcy5
GO:0010107	potassium ion import	1/162	14/15247	6.72	0.138956790307254	0.354350252827485	ENSRNOG00000007290	Atp1a2
GO:0010633	negative regulation of epithelial cell migration	1/162	14/15247	6.72	0.138956790307254	0.354350252827485	ENSRNOG00000002093	Tgfbr3
GO:0021794	thalamus development	1/162	14/15247	6.72	0.138956790307254	0.354350252827485	ENSRNOG00000055246	Ncor1
GO:0021854	hypothalamus development	1/162	14/15247	6.72	0.138956790307254	0.354350252827485	ENSRNOG00000010121	Lef1
GO:0022408	negative regulation of cell-cell adhesion	1/162	14/15247	6.72	0.138956790307254	0.354350252827485	ENSRNOG00000010121	Lef1
GO:0022409	positive regulation of cell-cell adhesion	1/162	14/15247	6.72	0.138956790307254	0.354350252827485	ENSRNOG00000010121	Lef1
GO:0030728	ovulation	1/162	14/15247	6.72	0.138956790307254	0.354350252827485	ENSRNOG00000022343	Alms1
GO:0043586	tongue development	1/162	14/15247	6.72	0.138956790307254	0.354350252827485	ENSRNOG00000010121	Lef1
GO:0045598	regulation of fat cell differentiation	1/162	14/15247	6.72	0.138956790307254	0.354350252827485	ENSRNOG00000022343	Alms1
GO:0048268	clathrin coat assembly	1/162	14/15247	6.72	0.138956790307254	0.354350252827485	ENSRNOG00000061543	Ap2b1
GO:0048488	synaptic vesicle endocytosis	1/162	14/15247	6.72	0.138956790307254	0.354350252827485	ENSRNOG00000003343	Canx
GO:0060997	dendritic spine morphogenesis	1/162	14/15247	6.72	0.138956790307254	0.354350252827485	ENSRNOG00000002024	Epha5
GO:2000251	positive regulation of actin cytoskeleton reorganization	1/162	14/15247	6.72	0.138956790307254	0.354350252827485	ENSRNOG00000008587	Tek
GO:0007566	embryo implantation	2/162	63/15247	2.99	0.144378065798708	0.354350252827485	ENSRNOG00000003967/ENSRNOG00000031178	Vmp1;LOC100362054
GO:0002028	regulation of sodium ion transport	1/162	15/15247	6.27	0.148113817811372	0.354350252827485	ENSRNOG00000055371	Sptbn4
GO:0006813	potassium ion transport	1/162	15/15247	6.27	0.148113817811372	0.354350252827485	ENSRNOG00000008169	Slc24a2
GO:0008037	cell recognition	1/162	15/15247	6.27	0.148113817811372	0.354350252827485	ENSRNOG00000002176	Nectin3
GO:0010613	positive regulation of cardiac muscle hypertrophy	1/162	15/15247	6.27	0.148113817811372	0.354350252827485	ENSRNOG00000012325	Adk
GO:0030099	myeloid cell differentiation	1/162	15/15247	6.27	0.148113817811372	0.354350252827485	ENSRNOG00000014647	Cbfb
GO:0031954	positive regulation of protein autophosphorylation	1/162	15/15247	6.27	0.148113817811372	0.354350252827485	ENSRNOG00000005883	Nek10
GO:0033591	response to L-ascorbic acid	1/162	15/15247	6.27	0.148113817811372	0.354350252827485	ENSRNOG00000019689	Vwf
GO:0035435	phosphate ion transmembrane transport	1/162	15/15247	6.27	0.148113817811372	0.354350252827485	ENSRNOG00000000042	Xpr1
GO:0040015	negative regulation of multicellular organism growth	1/162	15/15247	6.27	0.148113817811372	0.354350252827485	ENSRNOG00000022343	Alms1
GO:0042711	maternal behavior	1/162	15/15247	6.27	0.148113817811372	0.354350252827485	ENSRNOG00000001706	Kalrn
GO:0045063	T-helper 1 cell differentiation	1/162	15/15247	6.27	0.148113817811372	0.354350252827485	ENSRNOG00000010121	Lef1
GO:0048663	neuron fate commitment	1/162	15/15247	6.27	0.148113817811372	0.354350252827485	ENSRNOG00000051965	Smad4
GO:0048714	positive regulation of oligodendrocyte differentiation	1/162	15/15247	6.27	0.148113817811372	0.354350252827485	ENSRNOG00000011151	Tenm4
GO:0051481	negative regulation of cytosolic calcium ion concentration	1/162	15/15247	6.27	0.148113817811372	0.354350252827485	ENSRNOG00000007290	Atp1a2
GO:0051571	positive regulation of histone H3-K4 methylation	1/162	15/15247	6.27	0.148113817811372	0.354350252827485	ENSRNOG00000051965	Smad4
GO:0071901	negative regulation of protein serine/threonine kinase activity	1/162	15/15247	6.27	0.148113817811372	0.354350252827485	ENSRNOG00000048719	Dtnbp1
GO:0072583	clathrin-dependent endocytosis	1/162	15/15247	6.27	0.148113817811372	0.354350252827485	ENSRNOG00000061543	Ap2b1
GO:0007156	homophilic cell adhesion via plasma membrane adhesion molecules	3/162	126/15247	2.24	0.150409991785423	0.354350252827485	ENSRNOG00000002176/ENSRNOG00000013481/ENSRNOG00000029598	Nectin3;Cdh11;Robo2
GO:0016525	negative regulation of angiogenesis	2/162	65/15247	2.9	0.151737218343333	0.354350252827485	ENSRNOG00000008587/ENSRNOG00000012045	Tek;Adgrb3
GO:0030182	neuron differentiation	2/162	66/15247	2.85	0.155444433316178	0.354350252827485	ENSRNOG00000003762/ENSRNOG00000026649	Smarca1;Dnmt3a
GO:0007095	mitotic G2 DNA damage checkpoint	1/162	16/15247	5.88	0.157174056881393	0.354350252827485	ENSRNOG00000001138	Taok3
GO:0007163	establishment or maintenance of cell polarity	1/162	16/15247	5.88	0.157174056881393	0.354350252827485	ENSRNOG00000016047	Macf1
GO:0030279	negative regulation of ossification	1/162	16/15247	5.88	0.157174056881393	0.354350252827485	ENSRNOG00000012698	Chsy1
GO:0034113	heterotypic cell-cell adhesion	1/162	16/15247	5.88	0.157174056881393	0.354350252827485	ENSRNOG00000030515	Nfasc
GO:0042307	positive regulation of protein import into nucleus	1/162	16/15247	5.88	0.157174056881393	0.354350252827485	ENSRNOG00000008587	Tek
GO:0043393	regulation of protein binding	1/162	16/15247	5.88	0.157174056881393	0.354350252827485	ENSRNOG00000002093	Tgfbr3
GO:0051923	sulfation	1/162	16/15247	5.88	0.157174056881393	0.354350252827485	ENSRNOG00000012698	Chsy1
GO:0060065	uterus development	1/162	16/15247	5.88	0.157174056881393	0.354350252827485	ENSRNOG00000051965	Smad4
GO:0046777	protein autophosphorylation	3/162	129/15247	2.19	0.157990550009323	0.354350252827485	ENSRNOG00000001138/ENSRNOG00000008587/ENSRNOG00000016374	Taok3;Tek;Fgfr2
GO:0007283	spermatogenesis	6/162	346/15247	1.63	0.16334218798426	0.354350252827485	ENSRNOG00000001193/ENSRNOG00000003031/ENSRNOG00000026649/ENSRNOG00000049223/ENSRNOG00000051965/ENSRNOG00000061040	Hsf2bp;Atp2b4;Dnmt3a;Vipas39;Smad4;Herc4
GO:0001837	epithelial to mesenchymal transition	1/162	17/15247	5.54	0.166138524269301	0.354350252827485	ENSRNOG00000016374	Fgfr2
GO:0002063	chondrocyte development	1/162	17/15247	5.54	0.166138524269301	0.354350252827485	ENSRNOG00000012698	Chsy1
GO:0007269	neurotransmitter secretion	1/162	17/15247	5.54	0.166138524269301	0.354350252827485	ENSRNOG00000026705	Dgki
GO:0007422	peripheral nervous system development	1/162	17/15247	5.54	0.166138524269301	0.354350252827485	ENSRNOG00000030515	Nfasc
GO:0010226	response to lithium ion	1/162	17/15247	5.54	0.166138524269301	0.354350252827485	ENSRNOG00000010121	Lef1
GO:0030879	mammary gland development	1/162	17/15247	5.54	0.166138524269301	0.354350252827485	ENSRNOG00000010121	Lef1
GO:0031290	retinal ganglion cell axon guidance	1/162	17/15247	5.54	0.166138524269301	0.354350252827485	ENSRNOG00000029598	Robo2
GO:0035329	hippo signaling	1/162	17/15247	5.54	0.166138524269301	0.354350252827485	ENSRNOG00000008990	Amotl1
GO:0044319	wound healing, spreading of cells	1/162	17/15247	5.54	0.166138524269301	0.354350252827485	ENSRNOG00000016623	Tmeff2
GO:0045019	negative regulation of nitric oxide biosynthetic process	1/162	17/15247	5.54	0.166138524269301	0.354350252827485	ENSRNOG00000003031	Atp2b4
GO:0048814	regulation of dendrite morphogenesis	1/162	17/15247	5.54	0.166138524269301	0.354350252827485	ENSRNOG00000012045	Adgrb3
GO:0050966	detection of mechanical stimulus involved in sensory perception of pain	1/162	17/15247	5.54	0.166138524269301	0.354350252827485	ENSRNOG00000000596	Fyn
GO:0060122	inner ear receptor stereocilium organization	1/162	17/15247	5.54	0.166138524269301	0.354350252827485	ENSRNOG00000022343	Alms1
GO:0071305	cellular response to vitamin D	1/162	17/15247	5.54	0.166138524269301	0.354350252827485	ENSRNOG00000004026	Atp2b1
GO:1902857	positive regulation of non-motile cilium assembly	1/162	17/15247	5.54	0.166138524269301	0.354350252827485	ENSRNOG00000011059	Ttbk2
GO:1903861	positive regulation of dendrite extension	1/162	17/15247	5.54	0.166138524269301	0.354350252827485	ENSRNOG00000004201	Rims2
GO:2000045	regulation of G1/S transition of mitotic cell cycle	1/162	17/15247	5.54	0.166138524269301	0.354350252827485	ENSRNOG00000014483	Ino80
GO:0006469	negative regulation of protein kinase activity	2/162	70/15247	2.69	0.170439169520181	0.354671100680787	ENSRNOG00000005391/ENSRNOG00000006952	Prex2;Prex1
GO:0007613	memory	2/162	71/15247	2.65	0.174225528053709	0.354671100680787	ENSRNOG00000001706/ENSRNOG00000008169	Kalrn;Slc24a2
GO:0001659	temperature homeostasis	1/162	18/15247	5.23	0.175008226112266	0.354671100680787	ENSRNOG00000019742	Stat3
GO:0031116	positive regulation of microtubule polymerization	1/162	18/15247	5.23	0.175008226112266	0.354671100680787	ENSRNOG00000004415	Togaram1
GO:0031145	anaphase-promoting complex-dependent catabolic process	1/162	18/15247	5.23	0.175008226112266	0.354671100680787	ENSRNOG00000004130	Anapc4
GO:0032435	negative regulation of proteasomal ubiquitin-dependent protein catabolic process	1/162	18/15247	5.23	0.175008226112266	0.354671100680787	ENSRNOG00000015121	N4bp1
GO:0034394	protein localization to cell surface	1/162	18/15247	5.23	0.175008226112266	0.354671100680787	ENSRNOG00000047605	Ptprk
GO:0042346	positive regulation of NF-kappaB import into nucleus	1/162	18/15247	5.23	0.175008226112266	0.354671100680787	ENSRNOG00000006695	Rbck1
GO:0046835	carbohydrate phosphorylation	1/162	18/15247	5.23	0.175008226112266	0.354671100680787	ENSRNOG00000012325	Adk
GO:0048557	embryonic digestive tract morphogenesis	1/162	18/15247	5.23	0.175008226112266	0.354671100680787	ENSRNOG00000016374	Fgfr2
GO:0051497	negative regulation of stress fiber assembly	1/162	18/15247	5.23	0.175008226112266	0.354671100680787	ENSRNOG00000016623	Tmeff2
GO:0060071	Wnt signaling pathway, planar cell polarity pathway	1/162	18/15247	5.23	0.175008226112266	0.354671100680787	ENSRNOG00000061543	Ap2b1
GO:0061003	positive regulation of dendritic spine morphogenesis	1/162	18/15247	5.23	0.175008226112266	0.354671100680787	ENSRNOG00000001706	Kalrn
GO:0097009	energy homeostasis	1/162	18/15247	5.23	0.175008226112266	0.354671100680787	ENSRNOG00000019742	Stat3
GO:0033138	positive regulation of peptidyl-serine phosphorylation	2/162	73/15247	2.58	0.181838338148839	0.35478047993272	ENSRNOG00000003031/ENSRNOG00000008587	Atp2b4;Tek
GO:0001656	metanephros development	1/162	19/15247	4.95	0.183784158042781	0.35478047993272	ENSRNOG00000029598	Robo2
GO:0002076	osteoblast development	1/162	19/15247	4.95	0.183784158042781	0.35478047993272	ENSRNOG00000010188	Satb2
GO:0006306	DNA methylation	1/162	19/15247	4.95	0.183784158042781	0.35478047993272	ENSRNOG00000022173	Gatad2a
GO:0006883	cellular sodium ion homeostasis	1/162	19/15247	4.95	0.183784158042781	0.35478047993272	ENSRNOG00000007290	Atp1a2
GO:0014065	phosphatidylinositol 3-kinase signaling	1/162	19/15247	4.95	0.183784158042781	0.35478047993272	ENSRNOG00000005391	Prex2
GO:0035855	megakaryocyte development	1/162	19/15247	4.95	0.183784158042781	0.35478047993272	ENSRNOG00000002736	Rabgap1l
GO:0042789	mRNA transcription from RNA polymerase II promoter	1/162	19/15247	4.95	0.183784158042781	0.35478047993272	ENSRNOG00000019742	Stat3
GO:0043536	positive regulation of blood vessel endothelial cell migration	1/162	19/15247	4.95	0.183784158042781	0.35478047993272	ENSRNOG00000008990	Amotl1
GO:0050772	positive regulation of axonogenesis	1/162	19/15247	4.95	0.183784158042781	0.35478047993272	ENSRNOG00000029598	Robo2
GO:0050909	sensory perception of taste	1/162	19/15247	4.95	0.183784158042781	0.35478047993272	ENSRNOG00000010121	Lef1
GO:0060384	innervation	1/162	19/15247	4.95	0.183784158042781	0.35478047993272	ENSRNOG00000003680	Gabrb2
GO:1900182	positive regulation of protein localization to nucleus	1/162	19/15247	4.95	0.183784158042781	0.35478047993272	ENSRNOG00000000596	Fyn
GO:1902895	positive regulation of pri-miRNA transcription from RNA polymerase II promoter	1/162	19/15247	4.95	0.183784158042781	0.35478047993272	ENSRNOG00000019742	Stat3
GO:0000226	microtubule cytoskeleton organization	2/162	74/15247	2.54	0.185663382417054	0.357197332459553	ENSRNOG00000015898/ENSRNOG00000018205	Fer;Ttl
GO:0007498	mesoderm development	1/162	20/15247	4.71	0.192467305297645	0.359791390068237	ENSRNOG00000051965	Smad4
GO:0008277	regulation of G-protein coupled receptor protein signaling pathway	1/162	20/15247	4.71	0.192467305297645	0.359791390068237	ENSRNOG00000021984	Rgs7
GO:0010719	negative regulation of epithelial to mesenchymal transition	1/162	20/15247	4.71	0.192467305297645	0.359791390068237	ENSRNOG00000002093	Tgfbr3
GO:0038095	Fc-epsilon receptor signaling pathway	1/162	20/15247	4.71	0.192467305297645	0.359791390068237	ENSRNOG00000015898	Fer
GO:0042100	B cell proliferation	1/162	20/15247	4.71	0.192467305297645	0.359791390068237	ENSRNOG00000010121	Lef1
GO:0046579	positive regulation of Ras protein signal transduction	1/162	20/15247	4.71	0.192467305297645	0.359791390068237	ENSRNOG00000026705	Dgki
GO:0071345	cellular response to cytokine stimulus	1/162	20/15247	4.71	0.192467305297645	0.359791390068237	ENSRNOG00000004841	Akap6
GO:0014068	positive regulation of phosphatidylinositol 3-kinase signaling	2/162	76/15247	2.48	0.193347330335366	0.359791390068237	ENSRNOG00000000596/ENSRNOG00000008587	Fyn;Tek
GO:0035335	peptidyl-tyrosine dephosphorylation	2/162	76/15247	2.48	0.193347330335366	0.359791390068237	ENSRNOG00000005711/ENSRNOG00000047605	Ptprd;Ptprk
GO:0043552	positive regulation of phosphatidylinositol 3-kinase activity	1/162	21/15247	4.48	0.201058642825838	0.359791390068237	ENSRNOG00000008587	Tek
GO:0048041	focal adhesion assembly	1/162	21/15247	4.48	0.201058642825838	0.359791390068237	ENSRNOG00000047605	Ptprk
GO:0060216	definitive hemopoiesis	1/162	21/15247	4.48	0.201058642825838	0.359791390068237	ENSRNOG00000014647	Cbfb
GO:0072593	reactive oxygen species metabolic process	1/162	21/15247	4.48	0.201058642825838	0.359791390068237	ENSRNOG00000006952	Prex1
GO:0007626	locomotory behavior	2/162	78/15247	2.41	0.201072015923764	0.359791390068237	ENSRNOG00000002229/ENSRNOG00000014530	Adcy5;Nav2
GO:0030307	positive regulation of cell growth	2/162	78/15247	2.41	0.201072015923764	0.359791390068237	ENSRNOG00000010121/ENSRNOG00000014483	Lef1;Ino80
GO:0030336	negative regulation of cell migration	2/162	79/15247	2.38	0.204948029513852	0.359791390068237	ENSRNOG00000016623/ENSRNOG00000047605	Tmeff2;Ptprk
GO:0007264	small GTPase mediated signal transduction	3/162	147/15247	1.92	0.205674205407448	0.359791390068237	ENSRNOG00000005763/ENSRNOG00000014576/ENSRNOG00000025406	Arl1;Dock3;Iqgap2
GO:0001822	kidney development	2/162	80/15247	2.35	0.208832325184261	0.359791390068237	ENSRNOG00000010121/ENSRNOG00000016596	Lef1;Hspa4
GO:0021766	hippocampus development	2/162	80/15247	2.35	0.208832325184261	0.359791390068237	ENSRNOG00000002024/ENSRNOG00000003031	Epha5;Atp2b4
GO:0007017	microtubule-based process	1/162	22/15247	4.28	0.209559135395272	0.359791390068237	ENSRNOG00000005883	Nek10
GO:0010595	positive regulation of endothelial cell migration	1/162	22/15247	4.28	0.209559135395272	0.359791390068237	ENSRNOG00000008587	Tek
GO:0015986	ATP synthesis coupled proton transport	1/162	22/15247	4.28	0.209559135395272	0.359791390068237	ENSRNOG00000028884	Atp5mg
GO:0030177	positive regulation of Wnt signaling pathway	1/162	22/15247	4.28	0.209559135395272	0.359791390068237	ENSRNOG00000016047	Macf1
GO:0030522	intracellular receptor signaling pathway	1/162	22/15247	4.28	0.209559135395272	0.359791390068237	ENSRNOG00000019742	Stat3
GO:0043001	Golgi to plasma membrane protein transport	1/162	22/15247	4.28	0.209559135395272	0.359791390068237	ENSRNOG00000016047	Macf1
GO:0043046	DNA methylation involved in gamete generation	1/162	22/15247	4.28	0.209559135395272	0.359791390068237	ENSRNOG00000026649	Dnmt3a
GO:0045807	positive regulation of endocytosis	1/162	22/15247	4.28	0.209559135395272	0.359791390068237	ENSRNOG00000005763	Arl1
GO:0045880	positive regulation of smoothened signaling pathway	1/162	22/15247	4.28	0.209559135395272	0.359791390068237	ENSRNOG00000012698	Chsy1
GO:0050776	regulation of immune response	1/162	22/15247	4.28	0.209559135395272	0.359791390068237	ENSRNOG00000005711	Ptprd
GO:0072661	protein localization to plasma membrane	1/162	22/15247	4.28	0.209559135395272	0.359791390068237	ENSRNOG00000030515	Nfasc
GO:2000463	positive regulation of excitatory postsynaptic potential	1/162	22/15247	4.28	0.209559135395272	0.359791390068237	ENSRNOG00000004201	Rims2
GO:0002250	adaptive immune response	2/162	81/15247	2.32	0.212724294182634	0.359791390068237	ENSRNOG00000000596/ENSRNOG00000012061	Fyn;Prkcb
GO:0001701	in utero embryonic development	4/162	224/15247	1.68	0.215435091998477	0.359791390068237	ENSRNOG00000013017/ENSRNOG00000022173/ENSRNOG00000051965/ENSRNOG00000052840	Arnt2;Gatad2a;Smad4;Tanc2
GO:0043434	response to peptide hormone	2/162	82/15247	2.3	0.216623339604923	0.359791390068237	ENSRNOG00000001285/ENSRNOG00000008587	Atp2a2;Tek
GO:0001578	microtubule bundle formation	1/162	23/15247	4.09	0.217969737698456	0.359791390068237	ENSRNOG00000008425	Nav1
GO:0006611	protein export from nucleus	1/162	23/15247	4.09	0.217969737698456	0.359791390068237	ENSRNOG00000005042	Ranbp17
GO:0007026	negative regulation of microtubule depolymerization	1/162	23/15247	4.09	0.217969737698456	0.359791390068237	ENSRNOG00000021611	Clip2
GO:0007214	gamma-aminobutyric acid signaling pathway	1/162	23/15247	4.09	0.217969737698456	0.359791390068237	ENSRNOG00000003680	Gabrb2
GO:0010165	response to X-ray	1/162	23/15247	4.09	0.217969737698456	0.359791390068237	ENSRNOG00000019689	Vwf
GO:0033280	response to vitamin D	1/162	23/15247	4.09	0.217969737698456	0.359791390068237	ENSRNOG00000012061	Prkcb
GO:0035904	aorta development	1/162	23/15247	4.09	0.217969737698456	0.359791390068237	ENSRNOG00000061543	Ap2b1
GO:0043087	regulation of GTPase activity	1/162	23/15247	4.09	0.217969737698456	0.359791390068237	ENSRNOG00000002024	Epha5
GO:0045786	negative regulation of cell cycle	1/162	23/15247	4.09	0.217969737698456	0.359791390068237	ENSRNOG00000047605	Ptprk
GO:0048589	developmental growth	1/162	23/15247	4.09	0.217969737698456	0.359791390068237	ENSRNOG00000051965	Smad4
GO:0048843	negative regulation of axon extension involved in axon guidance	1/162	23/15247	4.09	0.217969737698456	0.359791390068237	ENSRNOG00000006526	Sema3c
GO:0051894	positive regulation of focal adhesion assembly	1/162	23/15247	4.09	0.217969737698456	0.359791390068237	ENSRNOG00000008587	Tek
GO:0060412	ventricular septum morphogenesis	1/162	23/15247	4.09	0.217969737698456	0.359791390068237	ENSRNOG00000051965	Smad4
GO:0071526	semaphorin-plexin signaling pathway	1/162	23/15247	4.09	0.217969737698456	0.359791390068237	ENSRNOG00000006526	Sema3c
GO:0072520	seminiferous tubule development	1/162	23/15247	4.09	0.217969737698456	0.359791390068237	ENSRNOG00000051965	Smad4
GO:0001568	blood vessel development	1/162	24/15247	3.92	0.22629139445705	0.360961726669197	ENSRNOG00000022173	Gatad2a
GO:0001958	endochondral ossification	1/162	24/15247	3.92	0.22629139445705	0.360961726669197	ENSRNOG00000008587	Tek
GO:0007492	endoderm development	1/162	24/15247	3.92	0.22629139445705	0.360961726669197	ENSRNOG00000051965	Smad4
GO:0009968	negative regulation of signal transduction	1/162	24/15247	3.92	0.22629139445705	0.360961726669197	ENSRNOG00000021984	Rgs7
GO:0010942	positive regulation of cell death	1/162	24/15247	3.92	0.22629139445705	0.360961726669197	ENSRNOG00000026649	Dnmt3a
GO:0046718	viral entry into host cell	1/162	24/15247	3.92	0.22629139445705	0.360961726669197	ENSRNOG00000000042	Xpr1
GO:0048148	behavioral response to cocaine	1/162	24/15247	3.92	0.22629139445705	0.360961726669197	ENSRNOG00000001706	Kalrn
GO:0048168	regulation of neuronal synaptic plasticity	1/162	24/15247	3.92	0.22629139445705	0.360961726669197	ENSRNOG00000001706	Kalrn
GO:0050808	synapse organization	1/162	24/15247	3.92	0.22629139445705	0.360961726669197	ENSRNOG00000030515	Nfasc
GO:0090102	cochlea development	1/162	24/15247	3.92	0.22629139445705	0.360961726669197	ENSRNOG00000003680	Gabrb2
GO:0001890	placenta development	1/162	25/15247	3.76	0.234525040525365	0.360961726669197	ENSRNOG00000019689	Vwf
GO:0002092	positive regulation of receptor internalization	1/162	25/15247	3.76	0.234525040525365	0.360961726669197	ENSRNOG00000048719	Dtnbp1
GO:0006816	calcium ion transport	1/162	25/15247	3.76	0.234525040525365	0.360961726669197	ENSRNOG00000012061	Prkcb
GO:0007029	endoplasmic reticulum organization	1/162	25/15247	3.76	0.234525040525365	0.360961726669197	ENSRNOG00000003967	Vmp1
GO:0007040	lysosome organization	1/162	25/15247	3.76	0.234525040525365	0.360961726669197	ENSRNOG00000015173	Mbtps1
GO:0030073	insulin secretion	1/162	25/15247	3.76	0.234525040525365	0.360961726669197	ENSRNOG00000004201	Rims2
GO:0030178	negative regulation of Wnt signaling pathway	1/162	25/15247	3.76	0.234525040525365	0.360961726669197	ENSRNOG00000058805	Aida
GO:0043330	response to exogenous dsRNA	1/162	25/15247	3.76	0.234525040525365	0.360961726669197	ENSRNOG00000014599	Dhx36
GO:0045648	positive regulation of erythrocyte differentiation	1/162	25/15247	3.76	0.234525040525365	0.360961726669197	ENSRNOG00000049127	Smap1
GO:0046034	ATP metabolic process	1/162	25/15247	3.76	0.234525040525365	0.360961726669197	ENSRNOG00000007290	Atp1a2
GO:0048008	platelet-derived growth factor receptor signaling pathway	1/162	25/15247	3.76	0.234525040525365	0.360961726669197	ENSRNOG00000015898	Fer
GO:0048666	neuron development	1/162	25/15247	3.76	0.234525040525365	0.360961726669197	ENSRNOG00000011151	Tenm4
GO:0086091	regulation of heart rate by cardiac conduction	1/162	25/15247	3.76	0.234525040525365	0.360961726669197	ENSRNOG00000018378	Cacnb2
GO:1902017	regulation of cilium assembly	1/162	25/15247	3.76	0.234525040525365	0.360961726669197	ENSRNOG00000009402	Rabgap1
GO:2001238	positive regulation of extrinsic apoptotic signaling pathway	1/162	25/15247	3.76	0.234525040525365	0.360961726669197	ENSRNOG00000006695	Rbck1
GO:0001707	mesoderm formation	1/162	26/15247	3.62	0.242671600992774	0.361767253064455	ENSRNOG00000016047	Macf1
GO:0016197	endosomal transport	1/162	26/15247	3.62	0.242671600992774	0.361767253064455	ENSRNOG00000022343	Alms1
GO:0030282	bone mineralization	1/162	26/15247	3.62	0.242671600992774	0.361767253064455	ENSRNOG00000016374	Fgfr2
GO:0031069	hair follicle morphogenesis	1/162	26/15247	3.62	0.242671600992774	0.361767253064455	ENSRNOG00000016374	Fgfr2
GO:0035235	ionotropic glutamate receptor signaling pathway	1/162	26/15247	3.62	0.242671600992774	0.361767253064455	ENSRNOG00000000596	Fyn
GO:0043967	histone H4 acetylation	1/162	26/15247	3.62	0.242671600992774	0.361767253064455	ENSRNOG00000010121	Lef1
GO:0045747	positive regulation of Notch signaling pathway	1/162	26/15247	3.62	0.242671600992774	0.361767253064455	ENSRNOG00000019742	Stat3
GO:0046627	negative regulation of insulin receptor signaling pathway	1/162	26/15247	3.62	0.242671600992774	0.361767253064455	ENSRNOG00000012061	Prkcb
GO:0050775	positive regulation of dendrite morphogenesis	1/162	26/15247	3.62	0.242671600992774	0.361767253064455	ENSRNOG00000005711	Ptprd
GO:0070979	protein K11-linked ubiquitination	1/162	26/15247	3.62	0.242671600992774	0.361767253064455	ENSRNOG00000004130	Anapc4
GO:0071361	cellular response to ethanol	1/162	26/15247	3.62	0.242671600992774	0.361767253064455	ENSRNOG00000026649	Dnmt3a
GO:2000352	negative regulation of endothelial cell apoptotic process	1/162	26/15247	3.62	0.242671600992774	0.361767253064455	ENSRNOG00000008587	Tek
GO:0009636	response to toxic substance	2/162	90/15247	2.09	0.248002595075066	0.365179720784029	ENSRNOG00000013017/ENSRNOG00000026649	Arnt2;Dnmt3a
GO:0030217	T cell differentiation	1/162	27/15247	3.49	0.250731991285079	0.365179720784029	ENSRNOG00000006952	Prex1
GO:0036120	cellular response to platelet-derived growth factor stimulus	1/162	27/15247	3.49	0.250731991285079	0.365179720784029	ENSRNOG00000000596	Fyn
GO:0042476	odontogenesis	1/162	27/15247	3.49	0.250731991285079	0.365179720784029	ENSRNOG00000016374	Fgfr2
GO:0060079	excitatory postsynaptic potential	1/162	27/15247	3.49	0.250731991285079	0.365179720784029	ENSRNOG00000026705	Dgki
GO:0060349	bone morphogenesis	1/162	27/15247	3.49	0.250731991285079	0.365179720784029	ENSRNOG00000012698	Chsy1
GO:0060976	coronary vasculature development	1/162	27/15247	3.49	0.250731991285079	0.365179720784029	ENSRNOG00000061543	Ap2b1
GO:0071479	cellular response to ionizing radiation	1/162	27/15247	3.49	0.250731991285079	0.365179720784029	ENSRNOG00000014483	Ino80
GO:1900026	positive regulation of substrate adhesion-dependent cell spreading	1/162	27/15247	3.49	0.250731991285079	0.365179720784029	ENSRNOG00000006952	Prex1
GO:0003281	ventricular septum development	1/162	28/15247	3.36	0.25870711726483	0.37203761414214	ENSRNOG00000061543	Ap2b1
GO:0006366	transcription from RNA polymerase II promoter	1/162	28/15247	3.36	0.25870711726483	0.37203761414214	ENSRNOG00000001193	Hsf2bp
GO:0007032	endosome organization	1/162	28/15247	3.36	0.25870711726483	0.37203761414214	ENSRNOG00000003402	Stx6
GO:0051131	chaperone-mediated protein complex assembly	1/162	28/15247	3.36	0.25870711726483	0.37203761414214	ENSRNOG00000016596	Hspa4
GO:0055010	ventricular cardiac muscle tissue morphogenesis	1/162	28/15247	3.36	0.25870711726483	0.37203761414214	ENSRNOG00000016374	Fgfr2
GO:0006986	response to unfolded protein	1/162	29/15247	3.25	0.26659787533061	0.376725742598563	ENSRNOG00000023593	Upf2
GO:0009954	proximal/distal pattern formation	1/162	29/15247	3.25	0.26659787533061	0.376725742598563	ENSRNOG00000012698	Chsy1
GO:0030901	midbrain development	1/162	29/15247	3.25	0.26659787533061	0.376725742598563	ENSRNOG00000016374	Fgfr2
GO:0048706	embryonic skeletal system development	1/162	29/15247	3.25	0.26659787533061	0.376725742598563	ENSRNOG00000008666	Etl4
GO:0050796	regulation of insulin secretion	1/162	29/15247	3.25	0.26659787533061	0.376725742598563	ENSRNOG00000014486	Rfx3
GO:0071372	cellular response to follicle-stimulating hormone stimulus	1/162	29/15247	3.25	0.26659787533061	0.376725742598563	ENSRNOG00000002024	Epha5
GO:0071375	cellular response to peptide hormone stimulus	1/162	29/15247	3.25	0.26659787533061	0.376725742598563	ENSRNOG00000000596	Fyn
GO:0051726	regulation of cell cycle	2/162	95/15247	1.98	0.267703770787101	0.377352110463318	ENSRNOG00000007151/ENSRNOG00000019742	Cdk14;Stat3
GO:0009791	post-embryonic development	2/162	96/15247	1.96	0.271645431760022	0.378369281281435	ENSRNOG00000006526/ENSRNOG00000016374	Sema3c;Fgfr2
GO:0007257	activation of JUN kinase activity	1/162	30/15247	3.14	0.274405152515288	0.378369281281435	ENSRNOG00000002749	Spag9
GO:0008152	metabolic process	1/162	30/15247	3.14	0.274405152515288	0.378369281281435	ENSRNOG00000056106	Dip2b
GO:0008333	endosome to lysosome transport	1/162	30/15247	3.14	0.274405152515288	0.378369281281435	ENSRNOG00000049223	Vipas39
GO:0030168	platelet activation	1/162	30/15247	3.14	0.274405152515288	0.378369281281435	ENSRNOG00000019689	Vwf
GO:0031589	cell-substrate adhesion	1/162	30/15247	3.14	0.274405152515288	0.378369281281435	ENSRNOG00000019689	Vwf
GO:0034260	negative regulation of GTPase activity	1/162	30/15247	3.14	0.274405152515288	0.378369281281435	ENSRNOG00000026705	Dgki
GO:0042755	eating behavior	1/162	30/15247	3.14	0.274405152515288	0.378369281281435	ENSRNOG00000019742	Stat3
GO:0050919	negative chemotaxis	1/162	30/15247	3.14	0.274405152515288	0.378369281281435	ENSRNOG00000006526	Sema3c
GO:0016310	phosphorylation	2/162	98/15247	1.92	0.279526606393917	0.383449908759077	ENSRNOG00000006695/ENSRNOG00000049604	Rbck1;Mvk
GO:0006468	protein phosphorylation	3/162	174/15247	1.62	0.281991878768944	0.383449908759077	ENSRNOG00000001706/ENSRNOG00000003767/ENSRNOG00000007151	Kalrn;Rps6kc1;Cdk14
GO:0006406	mRNA export from nucleus	1/162	31/15247	3.04	0.282129826583273	0.383449908759077	ENSRNOG00000034233	Fyttd1
GO:0021510	spinal cord development	1/162	31/15247	3.04	0.282129826583273	0.383449908759077	ENSRNOG00000029598	Robo2
GO:0032508	DNA duplex unwinding	1/162	31/15247	3.04	0.282129826583273	0.383449908759077	ENSRNOG00000014483	Ino80
GO:0043588	skin development	1/162	31/15247	3.04	0.282129826583273	0.383449908759077	ENSRNOG00000010121	Lef1
GO:0060271	cilium assembly	2/162	100/15247	1.88	0.287402094839098	0.388277564023704	ENSRNOG00000014486/ENSRNOG00000022343	Rfx3;Alms1
GO:0098779	positive regulation of mitophagy in response to mitochondrial depolarization	2/162	100/15247	1.88	0.287402094839098	0.388277564023704	ENSRNOG00000001193/ENSRNOG00000008086	Hsf2bp;Dpf3
GO:0001658	branching involved in ureteric bud morphogenesis	1/162	32/15247	2.94	0.289772766126748	0.388277564023704	ENSRNOG00000051965	Smad4
GO:0032956	regulation of actin cytoskeleton organization	1/162	32/15247	2.94	0.289772766126748	0.388277564023704	ENSRNOG00000002024	Epha5
GO:0045787	positive regulation of cell cycle	1/162	32/15247	2.94	0.289772766126748	0.388277564023704	ENSRNOG00000016374	Fgfr2
GO:0048701	embryonic cranial skeleton morphogenesis	1/162	32/15247	2.94	0.289772766126748	0.388277564023704	ENSRNOG00000016374	Fgfr2
GO:0007601	visual perception	2/162	101/15247	1.86	0.291336681650845	0.389456745176938	ENSRNOG00000008169/ENSRNOG00000018378	Slc24a2;Cacnb2
GO:0033189	response to vitamin A	1/162	33/15247	2.85	0.297334830660922	0.393777584792066	ENSRNOG00000026649	Dnmt3a
GO:0042130	negative regulation of T cell proliferation	1/162	33/15247	2.85	0.297334830660922	0.393777584792066	ENSRNOG00000001265	Mad1l1
GO:0048791	calcium ion-regulated exocytosis of neurotransmitter	1/162	33/15247	2.85	0.297334830660922	0.393777584792066	ENSRNOG00000004201	Rims2
GO:0060326	cell chemotaxis	1/162	33/15247	2.85	0.297334830660922	0.393777584792066	ENSRNOG00000010121	Lef1
GO:0006879	cellular iron ion homeostasis	1/162	34/15247	2.77	0.304816870718299	0.397764918913466	ENSRNOG00000051965	Smad4
GO:0015991	ATP hydrolysis coupled proton transport	1/162	34/15247	2.77	0.304816870718299	0.397764918913466	ENSRNOG00000007290	Atp1a2
GO:0045773	positive regulation of axon extension	1/162	34/15247	2.77	0.304816870718299	0.397764918913466	ENSRNOG00000016047	Macf1
GO:0046854	phosphatidylinositol phosphorylation	1/162	34/15247	2.77	0.304816870718299	0.397764918913466	ENSRNOG00000027300	Ttc7b
GO:0060999	positive regulation of dendritic spine development	1/162	34/15247	2.77	0.304816870718299	0.397764918913466	ENSRNOG00000005763	Arl1
GO:2001240	negative regulation of extrinsic apoptotic signaling pathway in absence of ligand	1/162	34/15247	2.77	0.304816870718299	0.397764918913466	ENSRNOG00000000596	Fyn
GO:0001889	liver development	2/162	105/15247	1.79	0.307044867396697	0.397764918913466	ENSRNOG00000002093/ENSRNOG00000023593	Tgfbr3;Upf2
GO:0007628	adult walking behavior	1/162	35/15247	2.69	0.312219727941965	0.397764918913466	ENSRNOG00000055371	Sptbn4
GO:0032870	cellular response to hormone stimulus	1/162	35/15247	2.69	0.312219727941965	0.397764918913466	ENSRNOG00000029598	Robo2
GO:0035902	response to immobilization stress	1/162	35/15247	2.69	0.312219727941965	0.397764918913466	ENSRNOG00000019689	Vwf
GO:0040018	positive regulation of multicellular organism growth	1/162	35/15247	2.69	0.312219727941965	0.397764918913466	ENSRNOG00000055371	Sptbn4
GO:0046426	negative regulation of JAK-STAT cascade	1/162	35/15247	2.69	0.312219727941965	0.397764918913466	ENSRNOG00000005711	Ptprd
GO:0048469	cell maturation	1/162	35/15247	2.69	0.312219727941965	0.397764918913466	ENSRNOG00000014647	Cbfb
GO:0048704	embryonic skeletal system morphogenesis	1/162	35/15247	2.69	0.312219727941965	0.397764918913466	ENSRNOG00000010188	Satb2
GO:0051781	positive regulation of cell division	1/162	35/15247	2.69	0.312219727941965	0.397764918913466	ENSRNOG00000016374	Fgfr2
GO:0060325	face morphogenesis	1/162	35/15247	2.69	0.312219727941965	0.397764918913466	ENSRNOG00000010121	Lef1
GO:0071353	cellular response to interleukin-4	1/162	35/15247	2.69	0.312219727941965	0.397764918913466	ENSRNOG00000010121	Lef1
GO:0006629	lipid metabolic process	1/162	36/15247	2.61	0.319544235177924	0.406187573381713	ENSRNOG00000022343	Alms1
GO:0001662	behavioral fear response	1/162	37/15247	2.54	0.32679121656647	0.409909687369488	ENSRNOG00000001706	Kalrn
GO:0006631	fatty acid metabolic process	1/162	37/15247	2.54	0.32679121656647	0.409909687369488	ENSRNOG00000015205	Cyb5a
GO:0007596	blood coagulation	1/162	37/15247	2.54	0.32679121656647	0.409909687369488	ENSRNOG00000048719	Dtnbp1
GO:0008654	phospholipid biosynthetic process	1/162	37/15247	2.54	0.32679121656647	0.409909687369488	ENSRNOG00000061050	Mboat2
GO:0010862	positive regulation of pathway-restricted SMAD protein phosphorylation	1/162	37/15247	2.54	0.32679121656647	0.409909687369488	ENSRNOG00000051965	Smad4
GO:0030326	embryonic limb morphogenesis	1/162	37/15247	2.54	0.32679121656647	0.409909687369488	ENSRNOG00000010121	Lef1
GO:0032355	response to estradiol	3/162	191/15247	1.48	0.331344922041424	0.411649953996926	ENSRNOG00000013017/ENSRNOG00000019742/ENSRNOG00000026649	Arnt2;Stat3;Dnmt3a
GO:0000413	protein peptidyl-prolyl isomerization	1/162	38/15247	2.48	0.333961487632626	0.411649953996926	ENSRNOG00000018457	Ptpa
GO:0006906	vesicle fusion	1/162	38/15247	2.48	0.333961487632626	0.411649953996926	ENSRNOG00000003402	Stx6
GO:0007162	negative regulation of cell adhesion	1/162	38/15247	2.48	0.333961487632626	0.411649953996926	ENSRNOG00000002024	Epha5
GO:0010501	RNA secondary structure unwinding	1/162	38/15247	2.48	0.333961487632626	0.411649953996926	ENSRNOG00000014599	Dhx36
GO:0010506	regulation of autophagy	1/162	38/15247	2.48	0.333961487632626	0.411649953996926	ENSRNOG00000003967	Vmp1
GO:0042220	response to cocaine	1/162	38/15247	2.48	0.333961487632626	0.411649953996926	ENSRNOG00000026649	Dnmt3a
GO:0046686	response to cadmium ion	1/162	38/15247	2.48	0.333961487632626	0.411649953996926	ENSRNOG00000015205	Cyb5a
GO:0006606	protein import into nucleus	1/162	39/15247	2.41	0.341055855375641	0.415004988210126	ENSRNOG00000019742	Stat3
GO:0006935	chemotaxis	1/162	39/15247	2.41	0.341055855375641	0.415004988210126	ENSRNOG00000015898	Fer
GO:0048863	stem cell differentiation	1/162	39/15247	2.41	0.341055855375641	0.415004988210126	ENSRNOG00000031178	LOC100362054
GO:0051259	protein oligomerization	1/162	39/15247	2.41	0.341055855375641	0.415004988210126	ENSRNOG00000008587	Tek
GO:0060348	bone development	1/162	39/15247	2.41	0.341055855375641	0.415004988210126	ENSRNOG00000038140	Nsd2
GO:0098655	cation transmembrane transport	1/162	39/15247	2.41	0.341055855375641	0.415004988210126	ENSRNOG00000027770	Trpm3
GO:0007165	signal transduction	3/162	195/15247	1.45	0.342977506060624	0.416453441317018	ENSRNOG00000003767/ENSRNOG00000011151/ENSRNOG00000013017	Rps6kc1;Tenm4;Arnt2
GO:0000086	G2/M transition of mitotic cell cycle	1/162	40/15247	2.35	0.348075118357568	0.418184852390505	ENSRNOG00000007151	Cdk14
GO:0019722	calcium-mediated signaling	1/162	40/15247	2.35	0.348075118357568	0.418184852390505	ENSRNOG00000022343	Alms1
GO:0019886	antigen processing and presentation of exogenous peptide antigen via MHC class II	1/162	40/15247	2.35	0.348075118357568	0.418184852390505	ENSRNOG00000061543	Ap2b1
GO:0030097	hemopoiesis	1/162	40/15247	2.35	0.348075118357568	0.418184852390505	ENSRNOG00000008587	Tek
GO:0050790	regulation of catalytic activity	1/162	40/15247	2.35	0.348075118357568	0.418184852390505	ENSRNOG00000000408	Gopc
GO:0045471	response to ethanol	3/162	199/15247	1.42	0.354595698151089	0.4211970529252	ENSRNOG00000000596/ENSRNOG00000012061/ENSRNOG00000019742	Fyn;Prkcb;Stat3
GO:0006914	autophagy	1/162	41/15247	2.3	0.355020066790926	0.4211970529252	ENSRNOG00000000408	Gopc
GO:0030334	regulation of cell migration	1/162	41/15247	2.3	0.355020066790926	0.4211970529252	ENSRNOG00000000327	Hace1
GO:0030593	neutrophil chemotaxis	1/162	41/15247	2.3	0.355020066790926	0.4211970529252	ENSRNOG00000006952	Prex1
GO:0043401	steroid hormone mediated signaling pathway	1/162	41/15247	2.3	0.355020066790926	0.4211970529252	ENSRNOG00000010121	Lef1
GO:0050714	positive regulation of protein secretion	1/162	41/15247	2.3	0.355020066790926	0.4211970529252	ENSRNOG00000005763	Arl1
GO:0010628	positive regulation of gene expression	3/162	200/15247	1.41	0.357496841812213	0.422310811260509	ENSRNOG00000004201/ENSRNOG00000016596/ENSRNOG00000048719	Rims2;Hspa4;Dtnbp1
GO:0008360	regulation of cell shape	2/162	119/15247	1.58	0.361365649343182	0.422310811260509	ENSRNOG00000000596/ENSRNOG00000011059	Fyn;Ttbk2
GO:0018105	peptidyl-serine phosphorylation	2/162	119/15247	1.58	0.361365649343182	0.422310811260509	ENSRNOG00000011059/ENSRNOG00000012061	Ttbk2;Prkcb
GO:0043161	proteasome-mediated ubiquitin-dependent protein catabolic process	2/162	119/15247	1.58	0.361365649343182	0.422310811260509	ENSRNOG00000006695/ENSRNOG00000028422	Rbck1;Rmnd5a
GO:0010212	response to ionizing radiation	1/162	42/15247	2.24	0.361891482625457	0.422310811260509	ENSRNOG00000026649	Dnmt3a
GO:0034599	cellular response to oxidative stress	1/162	42/15247	2.24	0.361891482625457	0.422310811260509	ENSRNOG00000001285	Atp2a2
GO:0042552	myelination	1/162	42/15247	2.24	0.361891482625457	0.422310811260509	ENSRNOG00000000596	Fyn
GO:0061077	chaperone-mediated protein folding	1/162	42/15247	2.24	0.361891482625457	0.422310811260509	ENSRNOG00000003343	Canx
GO:0007338	single fertilization	1/162	43/15247	2.19	0.368690139633985	0.425880998274764	ENSRNOG00000051965	Smad4
GO:0008217	regulation of blood pressure	1/162	43/15247	2.19	0.368690139633985	0.425880998274764	ENSRNOG00000007290	Atp1a2
GO:0030838	positive regulation of actin filament polymerization	1/162	43/15247	2.19	0.368690139633985	0.425880998274764	ENSRNOG00000015898	Fer
GO:0051216	cartilage development	1/162	43/15247	2.19	0.368690139633985	0.425880998274764	ENSRNOG00000010188	Satb2
GO:0060291	long-term synaptic potentiation	1/162	43/15247	2.19	0.368690139633985	0.425880998274764	ENSRNOG00000008169	Slc24a2
GO:0007568	aging	4/162	291/15247	1.29	0.373623510425705	0.428436854112628	ENSRNOG00000003343/ENSRNOG00000004026/ENSRNOG00000019742/ENSRNOG00000026649	Canx;Atp2b1;Stat3;Dnmt3a
GO:0007018	microtubule-based movement	1/162	44/15247	2.14	0.375416803497396	0.428436854112628	ENSRNOG00000061543	Ap2b1
GO:0007059	chromosome segregation	1/162	44/15247	2.14	0.375416803497396	0.428436854112628	ENSRNOG00000005883	Nek10
GO:0009409	response to cold	1/162	44/15247	2.14	0.375416803497396	0.428436854112628	ENSRNOG00000004026	Atp2b1
GO:0016049	cell growth	1/162	44/15247	2.14	0.375416803497396	0.428436854112628	ENSRNOG00000002093	Tgfbr3
GO:0035094	response to nicotine	1/162	44/15247	2.14	0.375416803497396	0.428436854112628	ENSRNOG00000007290	Atp1a2
GO:0006887	exocytosis	1/162	45/15247	2.09	0.382072231888728	0.430851646590519	ENSRNOG00000003967	Vmp1
GO:0008203	cholesterol metabolic process	1/162	45/15247	2.09	0.382072231888728	0.430851646590519	ENSRNOG00000015173	Mbtps1
GO:0016579	protein deubiquitination	1/162	45/15247	2.09	0.382072231888728	0.430851646590519	ENSRNOG00000027012	Usp54
GO:0030433	ubiquitin-dependent ERAD pathway	1/162	45/15247	2.09	0.382072231888728	0.430851646590519	ENSRNOG00000025076	Ecpas
GO:0040008	regulation of growth	1/162	45/15247	2.09	0.382072231888728	0.430851646590519	ENSRNOG00000012061	Prkcb
GO:0060548	negative regulation of cell death	1/162	45/15247	2.09	0.382072231888728	0.430851646590519	ENSRNOG00000051965	Smad4
GO:0043123	positive regulation of I-kappaB kinase/NF-kappaB signaling	2/162	125/15247	1.51	0.384187802352357	0.432381113111349	ENSRNOG00000000596/ENSRNOG00000012061	Fyn;Prkcb
GO:0001503	ossification	1/162	46/15247	2.05	0.388657174556405	0.43483307090273	ENSRNOG00000014599	Dhx36
GO:0007608	sensory perception of smell	1/162	46/15247	2.05	0.388657174556405	0.43483307090273	ENSRNOG00000014530	Nav2
GO:0042102	positive regulation of T cell proliferation	1/162	46/15247	2.05	0.388657174556405	0.43483307090273	ENSRNOG00000012325	Adk
GO:0002053	positive regulation of mesenchymal cell proliferation	1/162	47/15247	2	0.395172373406603	0.439531772230617	ENSRNOG00000016374	Fgfr2
GO:0030509	BMP signaling pathway	1/162	47/15247	2	0.395172373406603	0.439531772230617	ENSRNOG00000010121	Lef1
GO:0035725	sodium ion transmembrane transport	1/162	47/15247	2	0.395172373406603	0.439531772230617	ENSRNOG00000008169	Slc24a2
GO:0001933	negative regulation of protein phosphorylation	1/162	48/15247	1.96	0.40161856258477	0.442381436136334	ENSRNOG00000016596	Hspa4
GO:0006869	lipid transport	1/162	48/15247	1.96	0.40161856258477	0.442381436136334	ENSRNOG00000054058	Osbpl1a
GO:0030512	negative regulation of transforming growth factor beta receptor signaling pathway	1/162	48/15247	1.96	0.40161856258477	0.442381436136334	ENSRNOG00000002093	Tgfbr3
GO:0032880	regulation of protein localization	1/162	48/15247	1.96	0.40161856258477	0.442381436136334	ENSRNOG00000002736	Rabgap1l
GO:0043406	positive regulation of MAP kinase activity	1/162	48/15247	1.96	0.40161856258477	0.442381436136334	ENSRNOG00000005883	Nek10
GO:0001541	ovarian follicle development	1/162	49/15247	1.92	0.407996468556298	0.446813946333922	ENSRNOG00000051965	Smad4
GO:0001570	vasculogenesis	1/162	49/15247	1.92	0.407996468556298	0.446813946333922	ENSRNOG00000008587	Tek
GO:0007179	transforming growth factor beta receptor signaling pathway	1/162	49/15247	1.92	0.407996468556298	0.446813946333922	ENSRNOG00000047605	Ptprk
GO:0007049	cell cycle	2/162	132/15247	1.43	0.410363743087235	0.448543863037063	ENSRNOG00000000327/ENSRNOG00000009402	Hace1;Rabgap1
GO:0035176	social behavior	1/162	50/15247	1.88	0.414306810186373	0.451986255920202	ENSRNOG00000001706	Kalrn
GO:0045893	positive regulation of transcription, DNA-templated	3/162	222/15247	1.27	0.420656974763337	0.458036476495855	ENSRNOG00000003762/ENSRNOG00000004493/ENSRNOG00000031135	Smarca1;Tasp1;Smarcc2
GO:0019827	stem cell population maintenance	1/162	53/15247	1.78	0.432839525330223	0.465076828607052	ENSRNOG00000019742	Stat3
GO:0030317	flagellated sperm motility	1/162	53/15247	1.78	0.432839525330223	0.465076828607052	ENSRNOG00000003031	Atp2b4
GO:0032091	negative regulation of protein binding	1/162	53/15247	1.78	0.432839525330223	0.465076828607052	ENSRNOG00000048719	Dtnbp1
GO:0042475	odontogenesis of dentin-containing tooth	1/162	53/15247	1.78	0.432839525330223	0.465076828607052	ENSRNOG00000010121	Lef1
GO:0048538	thymus development	1/162	53/15247	1.78	0.432839525330223	0.465076828607052	ENSRNOG00000001265	Mad1l1
GO:0060395	SMAD protein signal transduction	1/162	53/15247	1.78	0.432839525330223	0.465076828607052	ENSRNOG00000051965	Smad4
GO:0070373	negative regulation of ERK1 and ERK2 cascade	1/162	53/15247	1.78	0.432839525330223	0.465076828607052	ENSRNOG00000051965	Smad4
GO:0071230	cellular response to amino acid stimulus	1/162	54/15247	1.74	0.438886648990648	0.470686246613025	ENSRNOG00000026649	Dnmt3a
GO:0001558	regulation of cell growth	1/162	55/15247	1.71	0.444869691369607	0.474422438460393	ENSRNOG00000004208	Crim1
GO:0006417	regulation of translation	1/162	55/15247	1.71	0.444869691369607	0.474422438460393	ENSRNOG00000012438	Larp6
GO:0021549	cerebellum development	1/162	55/15247	1.71	0.444869691369607	0.474422438460393	ENSRNOG00000055246	Ncor1
GO:0000082	G1/S transition of mitotic cell cycle	1/162	56/15247	1.68	0.450789327362111	0.478941528088967	ENSRNOG00000002708	Phf8
GO:0031647	regulation of protein stability	1/162	56/15247	1.68	0.450789327362111	0.478941528088967	ENSRNOG00000002757	Tada2a
GO:0006953	acute-phase response	1/162	57/15247	1.65	0.456646224799234	0.481551488116794	ENSRNOG00000019742	Stat3
GO:0007169	transmembrane receptor protein tyrosine kinase signaling pathway	1/162	57/15247	1.65	0.456646224799234	0.481551488116794	ENSRNOG00000000596	Fyn
GO:0010288	response to lead ion	1/162	57/15247	1.65	0.456646224799234	0.481551488116794	ENSRNOG00000026649	Dnmt3a
GO:0097421	liver regeneration	1/162	57/15247	1.65	0.456646224799234	0.481551488116794	ENSRNOG00000019689	Vwf
GO:0043524	negative regulation of neuron apoptotic process	2/162	145/15247	1.3	0.457473913710954	0.481551488116794	ENSRNOG00000000596/ENSRNOG00000003680	Fyn;Gabrb2
GO:0010977	negative regulation of neuron projection development	1/162	58/15247	1.62	0.462441044521586	0.48588192869718	ENSRNOG00000002229	Adcy5
GO:0032092	positive regulation of protein binding	1/162	59/15247	1.6	0.468174440452029	0.48919820817875	ENSRNOG00000016596	Hspa4
GO:0051591	response to cAMP	1/162	59/15247	1.6	0.468174440452029	0.48919820817875	ENSRNOG00000008587	Tek
GO:0071407	cellular response to organic cyclic compound	1/162	59/15247	1.6	0.468174440452029	0.48919820817875	ENSRNOG00000019742	Stat3
GO:0031667	response to nutrient levels	1/162	60/15247	1.57	0.473847059667645	0.493315230020583	ENSRNOG00000012698	Chsy1
GO:0032088	negative regulation of NF-kappaB transcription factor activity	1/162	60/15247	1.57	0.473847059667645	0.493315230020583	ENSRNOG00000006695	Rbck1
GO:0016055	Wnt signaling pathway	1/162	61/15247	1.54	0.479459542470953	0.49733987628566	ENSRNOG00000008990	Amotl1
GO:0051965	positive regulation of synapse assembly	1/162	61/15247	1.54	0.479459542470953	0.49733987628566	ENSRNOG00000012045	Adgrb3
GO:0000902	cell morphogenesis	1/162	62/15247	1.52	0.485012522460398	0.501273807720079	ENSRNOG00000011151	Tenm4
GO:0048661	positive regulation of smooth muscle cell proliferation	1/162	62/15247	1.52	0.485012522460398	0.501273807720079	ENSRNOG00000016374	Fgfr2
GO:0007050	cell cycle arrest	1/162	63/15247	1.49	0.490506626600102	0.505118654212726	ENSRNOG00000016047	Macf1
GO:0032259	methylation	1/162	63/15247	1.49	0.490506626600102	0.505118654212726	ENSRNOG00000002708	Phf8
GO:0060041	retina development in camera-type eye	1/162	64/15247	1.47	0.495942475288905	0.508876015422091	ENSRNOG00000048719	Dtnbp1
GO:0071560	cellular response to transforming growth factor beta stimulus	1/162	64/15247	1.47	0.495942475288905	0.508876015422091	ENSRNOG00000000596	Fyn
GO:0007519	skeletal muscle tissue development	1/162	65/15247	1.45	0.50132068242868	0.513469309340999	ENSRNOG00000055246	Ncor1
GO:0031175	neuron projection development	1/162	66/15247	1.43	0.506641855491949	0.517059505416232	ENSRNOG00000047605	Ptprk
GO:0043154	negative regulation of cysteine-type endopeptidase activity involved in apoptotic process	1/162	66/15247	1.43	0.506641855491949	0.517059505416232	ENSRNOG00000010121	Lef1
GO:0043066	negative regulation of apoptotic process	4/162	348/15247	1.08	0.507771403556344	0.517285244937355	ENSRNOG00000013017/ENSRNOG00000016596/ENSRNOG00000019742/ENSRNOG00000022343	Arnt2;Hspa4;Stat3;Alms1
GO:0009612	response to mechanical stimulus	1/162	67/15247	1.4	0.511906595588801	0.519580533743402	ENSRNOG00000001706	Kalrn
GO:0090263	positive regulation of canonical Wnt signaling pathway	1/162	67/15247	1.4	0.511906595588801	0.519580533743402	ENSRNOG00000016374	Fgfr2
GO:0015031	protein transport	3/162	256/15247	1.1	0.513674026751679	0.519580533743402	ENSRNOG00000000408/ENSRNOG00000008570/ENSRNOG00000056610	Gopc;Cadps;Cog5
GO:0045892	negative regulation of transcription, DNA-templated	3/162	256/15247	1.1	0.513674026751679	0.519580533743402	ENSRNOG00000004362/ENSRNOG00000014486/ENSRNOG00000047605	Rps6ka5;Rfx3;Ptprk
GO:0032526	response to retinoic acid	1/162	68/15247	1.38	0.51711549753311	0.522134162309467	ENSRNOG00000008587	Tek
GO:0000209	protein polyubiquitination	1/162	69/15247	1.36	0.522269149908078	0.52547444690398	ENSRNOG00000014647	Cbfb
GO:0001934	positive regulation of protein phosphorylation	1/162	69/15247	1.36	0.522269149908078	0.52547444690398	ENSRNOG00000048719	Dtnbp1
GO:0045666	positive regulation of neuron differentiation	1/162	71/15247	1.33	0.532413029517911	0.534735819120374	ENSRNOG00000002749	Spag9
GO:0051301	cell division	3/162	264/15247	1.07	0.534424940007348	0.535681289777818	ENSRNOG00000001265/ENSRNOG00000004130/ENSRNOG00000007151	Mad1l1;Anapc4;Cdk14
GO:0006915	apoptotic process	2/162	168/15247	1.12	0.535235713843622	0.535681289777818	ENSRNOG00000006557/ENSRNOG00000012061	Cyfip2;Prkcb
GO:0070374	positive regulation of ERK1 and ERK2 cascade	2/162	171/15247	1.1	0.544806361461066	0.544303308495728	ENSRNOG00000008587/ENSRNOG00000016374	Tek;Fgfr2
GO:0071320	cellular response to cAMP	1/162	75/15247	1.25	0.552063015000665	0.549624753616783	ENSRNOG00000004841	Akap6
GO:1902476	chloride transmembrane transport	1/162	75/15247	1.25	0.552063015000665	0.549624753616783	ENSRNOG00000003680	Gabrb2
GO:0008284	positive regulation of cell proliferation	4/162	369/15247	1.02	0.554088003186643	0.550678074260997	ENSRNOG00000013017/ENSRNOG00000015898/ENSRNOG00000019742/ENSRNOG00000055246	Arnt2;Fer;Stat3;Ncor1
GO:0050728	negative regulation of inflammatory response	1/162	78/15247	1.21	0.566259905042101	0.561794624294474	ENSRNOG00000049604	Mvk
GO:0009408	response to heat	1/162	79/15247	1.19	0.570892108574515	0.564423667285841	ENSRNOG00000016596	Hspa4
GO:0090090	negative regulation of canonical Wnt signaling pathway	1/162	79/15247	1.19	0.570892108574515	0.564423667285841	ENSRNOG00000010121	Lef1
GO:0007010	cytoskeleton organization	1/162	80/15247	1.18	0.575475143807303	0.566986073210255	ENSRNOG00000055371	Sptbn4
GO:0098792	xenophagy	1/162	80/15247	1.18	0.575475143807303	0.566986073210255	ENSRNOG00000008086	Dpf3
GO:0000184	nuclear-transcribed mRNA catabolic process, nonsense-mediated decay	1/162	81/15247	1.16	0.580009529427611	0.570466603800268	ENSRNOG00000023593	Upf2
GO:0017148	negative regulation of translation	1/162	82/15247	1.15	0.584495778684681	0.573887869815631	ENSRNOG00000049604	Mvk
GO:0042593	glucose homeostasis	1/162	83/15247	1.13	0.588934399446507	0.577250675062162	ENSRNOG00000019742	Stat3
GO:0051897	positive regulation of protein kinase B signaling	1/162	84/15247	1.12	0.593325894255902	0.580555812610676	ENSRNOG00000008587	Tek
GO:0007229	integrin-mediated signaling pathway	1/162	85/15247	1.11	0.597670760385991	0.582400047383984	ENSRNOG00000023257	Adamts9
GO:0071260	cellular response to mechanical stimulus	1/162	85/15247	1.11	0.597670760385991	0.582400047383984	ENSRNOG00000007290	Atp1a2
GO:0045087	innate immune response	3/162	290/15247	0.97	0.598278791744268	0.582400047383984	ENSRNOG00000000596/ENSRNOG00000015898/ENSRNOG00000030247	Fyn;Fer;Ankhd1
GO:0006974	cellular response to DNA damage stimulus	1/162	86/15247	1.09	0.601969489895124	0.584992804083459	ENSRNOG00000012716	Chd2
GO:0009749	response to glucose	1/162	90/15247	1.05	0.61871270339957	0.600239527551632	ENSRNOG00000012061	Prkcb
GO:0043627	response to estrogen	1/162	94/15247	1	0.634755776265986	0.614756310347115	ENSRNOG00000008587	Tek
GO:0002230	positive regulation of defense response to virus by host	1/162	99/15247	0.95	0.653869266100899	0.632192427773365	ENSRNOG00000008086	Dpf3
GO:0042060	wound healing	1/162	100/15247	0.94	0.657570954699504	0.634693820682304	ENSRNOG00000016047	Macf1
GO:0042493	response to drug	4/162	425/15247	0.89	0.665283830318893	0.641051834005737	ENSRNOG00000000596/ENSRNOG00000012061/ENSRNOG00000019742/ENSRNOG00000026649	Fyn;Prkcb;Stat3;Dnmt3a
GO:0006397	mRNA processing	1/162	108/15247	0.87	0.685802382181804	0.659706772333492	ENSRNOG00000005332	Csdc2
GO:0001525	angiogenesis	1/162	115/15247	0.82	0.70859979326388	0.678199890589579	ENSRNOG00000016374	Fgfr2
GO:0006281	DNA repair	1/162	115/15247	0.82	0.70859979326388	0.678199890589579	ENSRNOG00000001138	Taok3
GO:0030308	negative regulation of cell growth	1/162	115/15247	0.82	0.70859979326388	0.678199890589579	ENSRNOG00000051965	Smad4
GO:0007268	chemical synaptic transmission	1/162	117/15247	0.8	0.714805937002694	0.680707642877059	ENSRNOG00000018378	Cacnb2
GO:0010976	positive regulation of neuron projection development	1/162	117/15247	0.8	0.714805937002694	0.680707642877059	ENSRNOG00000000596	Fyn
GO:0071456	cellular response to hypoxia	1/162	117/15247	0.8	0.714805937002694	0.680707642877059	ENSRNOG00000026649	Dnmt3a
GO:0007399	nervous system development	1/162	120/15247	0.78	0.723869685409351	0.688188208077426	ENSRNOG00000008086	Dpf3
GO:0042127	regulation of cell proliferation	1/162	126/15247	0.75	0.74114717422015	0.70343968640895	ENSRNOG00000000596	Fyn
GO:0007204	positive regulation of cytosolic calcium ion concentration	1/162	130/15247	0.72	0.752064200625505	0.712613595828703	ENSRNOG00000002229	Adcy5
GO:0010951	negative regulation of endopeptidase activity	1/162	132/15247	0.71	0.757349865543688	0.716429930510815	ENSRNOG00000004208	Crim1
GO:0007275	multicellular organism development	2/162	260/15247	0.72	0.766730216784048	0.722901790310508	ENSRNOG00000009932/ENSRNOG00000010150	Mctp2;Strbp
GO:0030154	cell differentiation	2/162	260/15247	0.72	0.766730216784048	0.722901790310508	ENSRNOG00000049223/ENSRNOG00000061040	Vipas39;Herc4
GO:0098609	cell-cell adhesion	2/162	264/15247	0.71	0.774068073235484	0.728271356432422	ENSRNOG00000015396/ENSRNOG00000016047	Sptan1;Macf1
GO:0007166	cell surface receptor signaling pathway	1/162	139/15247	0.68	0.774983031235019	0.728271356432422	ENSRNOG00000012045	Adgrb3
GO:0071222	cellular response to lipopolysaccharide	1/162	143/15247	0.66	0.784481077429208	0.735982420687075	ENSRNOG00000019689	Vwf
GO:0008285	negative regulation of cell proliferation	2/162	273/15247	0.69	0.789849491068091	0.73980016389861	ENSRNOG00000019742/ENSRNOG00000051965	Stat3;Smad4
GO:0006955	immune response	1/162	154/15247	0.61	0.808595316827631	0.756114538767174	ENSRNOG00000002093	Tgfbr3
GO:0008283	cell proliferation	1/162	156/15247	0.6	0.812682266519764	0.758690433455034	ENSRNOG00000001686	Hlcs
GO:0007067	mitotic cell cycle	1/162	157/15247	0.6	0.814693098991025	0.759322881478412	ENSRNOG00000002757	Tada2a
GO:0006810	transport	1/162	166/15247	0.57	0.831851954019487	0.77404868786471	ENSRNOG00000015205	Cyb5a
GO:0043065	positive regulation of apoptotic process	1/162	180/15247	0.52	0.855456892265528	0.794714825647207	ENSRNOG00000018457	Ptpa
GO:0006508	proteolysis	2/162	330/15247	0.57	0.869030738532856	0.80600999407899	ENSRNOG00000004493/ENSRNOG00000023257	Tasp1;Adamts9
GO:0032496	response to lipopolysaccharide	1/162	200/15247	0.47	0.883576231176644	0.818168149022789	ENSRNOG00000015898	Fer
GO:0006954	inflammatory response	1/162	208/15247	0.45	0.893236156582484	0.825770267790711	ENSRNOG00000004362	Rps6ka5
