# Supplementary material for: Deep Sequencing of the Rat MCAO Cortexes Reveals Crucial circRNAs Involved in Early Stroke Events and Their Regulatory Networks
Source: Neural Plast. 2021 Nov 24;2021:9942537. doi: 10.1155/2021/9942537 (PMC8635952; doi:10.1155/2021/9942537)
Supplement: Supplementary Materials — The following are available online. Figure S1: distribution of circRNA reads. Figure S2: tissue enrichment of select genes. Table S1: neurobehavioral scores and performance of the selected rats in the MCAO group and sham group. Table S2: summary of the mapping data from the cortex tissue. Table S3: circRNA_known. Table S4: circRNA_newname. Table S5: DE-circRNAs. Table S6: Biological_Process_enrich. Table S7: Molecular_Function_enrich. Table S8: Cellular_Component_enrich. Table S9: KEGG_pathway_enrich. Table S10: cyto-scape_circRNA-miRNA-mRNA. Table S11: expression of select mRNAs. [file 9942537.f1.zip › Table S7 Molecular_Function_enrich.txt]

ID	Description	GeneRatio	BgRatio	enrich_factor	pvalue	qvalue	geneID	Symbol
GO:0004842	ubiquitin-protein transferase activity	10/163	166/14752	5.45	1.55819333367124e-05	0.0030343764918861	ENSRNOG00000000327/ENSRNOG00000006695/ENSRNOG00000007304/ENSRNOG00000012929/ENSRNOG00000016046/ENSRNOG00000019533/ENSRNOG00000028422/ENSRNOG00000029441/ENSRNOG00000033372/ENSRNOG00000049604	Hace1;Rbck1;Herc3;Wsb1;Hecw1;AABR07026957.1;Rmnd5a;Klhl2;Klhl24;Mvk
GO:0030676	Rac guanyl-nucleotide exchange factor activity	3/163	11/14752	24.68	0.000204745301867747	0.0199357267608069	ENSRNOG00000001706/ENSRNOG00000005391/ENSRNOG00000006952	Kalrn;Prex2;Prex1
GO:0032947	protein complex scaffold activity	3/163	33/14752	8.23	0.00566605070248993	0.216300792296193	ENSRNOG00000004841/ENSRNOG00000019885/ENSRNOG00000025076	Akap6;Magi3;Ecpas
GO:0030165	PDZ domain binding	5/163	104/14752	4.35	0.00591863866110714	0.216300792296193	ENSRNOG00000002093/ENSRNOG00000003031/ENSRNOG00000004026/ENSRNOG00000004208/ENSRNOG00000016671	Tgfbr3;Atp2b4;Atp2b1;Crim1;Dtna
GO:0005096	GTPase activator activity	7/163	199/14752	3.18	0.00665194120672602	0.216300792296193	ENSRNOG00000002736/ENSRNOG00000005391/ENSRNOG00000009402/ENSRNOG00000012045/ENSRNOG00000021984/ENSRNOG00000025406/ENSRNOG00000049127	Rabgap1l;Prex2;Rabgap1;Adgrb3;Rgs7;Iqgap2;Smap1
GO:0017137	Rab GTPase binding	5/163	107/14752	4.23	0.00666440278966648	0.216300792296193	ENSRNOG00000000327/ENSRNOG00000002736/ENSRNOG00000004201/ENSRNOG00000009402/ENSRNOG00000015898	Hace1;Rabgap1l;Rims2;Rabgap1;Fer
GO:0030955	potassium ion binding	2/163	14/14752	12.93	0.0101202783878202	0.281541579210037	ENSRNOG00000007290/ENSRNOG00000008169	Atp1a2;Slc24a2
GO:0050839	cell adhesion molecule binding	3/163	44/14752	6.17	0.012592170388998	0.293767294596369	ENSRNOG00000002176/ENSRNOG00000005711/ENSRNOG00000011151	Nectin3;Ptprd;Tenm4
GO:0003682	chromatin binding	9/163	341/14752	2.39	0.0135768128043187	0.293767294596369	ENSRNOG00000002708/ENSRNOG00000002757/ENSRNOG00000010121/ENSRNOG00000010188/ENSRNOG00000012061/ENSRNOG00000026649/ENSRNOG00000038140/ENSRNOG00000051965/ENSRNOG00000055246	Phf8;Tada2a;Lef1;Satb2;Prkcb;Dnmt3a;Nsd2;Smad4;Ncor1
GO:0031402	sodium ion binding	2/163	18/14752	10.06	0.0165312456843804	0.297680211905173	ENSRNOG00000007290/ENSRNOG00000008169	Atp1a2;Slc24a2
GO:0008094	DNA-dependent ATPase activity	2/163	19/14752	9.53	0.0183435373822647	0.297680211905173	ENSRNOG00000003762/ENSRNOG00000014599	Smarca1;Dhx36
GO:0008179	adenylate cyclase binding	2/163	19/14752	9.53	0.0183435373822647	0.297680211905173	ENSRNOG00000002229/ENSRNOG00000004841	Adcy5;Akap6
GO:0005246	calcium channel regulator activity	2/163	24/14752	7.54	0.0285629325831338	0.380105322052539	ENSRNOG00000012061/ENSRNOG00000018378	Prkcb;Cacnb2
GO:0030507	spectrin binding	2/163	26/14752	6.96	0.0331558166638056	0.380105322052539	ENSRNOG00000015396/ENSRNOG00000055371	Sptan1;Sptbn4
GO:0003779	actin binding	6/163	221/14752	2.46	0.0361622589945313	0.380105322052539	ENSRNOG00000015396/ENSRNOG00000015898/ENSRNOG00000016047/ENSRNOG00000019533/ENSRNOG00000029441/ENSRNOG00000055371	Sptan1;Fer;Macf1;AABR07026957.1;Klhl2;Sptbn4
GO:0001948	protein binding	3/163	66/14752	4.11	0.0365274875405938	0.380105322052539	ENSRNOG00000000596/ENSRNOG00000003343/ENSRNOG00000019689	Fyn;Canx;Vwf
GO:0019899	enzyme binding	7/163	283/14752	2.24	0.0378539082632122	0.380105322052539	ENSRNOG00000000596/ENSRNOG00000001108/ENSRNOG00000001285/ENSRNOG00000001686/ENSRNOG00000001706/ENSRNOG00000006001/ENSRNOG00000015205	Fyn;N4bp2l2;Atp2a2;Hlcs;Kalrn;Luc7l2;Cyb5a
GO:0001077	transcriptional activator activity, RNA polymerase II core promoter proximal region sequence-specific binding	6/163	228/14752	2.38	0.0410826263465799	0.380105322052539	ENSRNOG00000010121/ENSRNOG00000010188/ENSRNOG00000013017/ENSRNOG00000018602/ENSRNOG00000019742/ENSRNOG00000051965	Lef1;Satb2;Arnt2;Camta1;Stat3;Smad4
GO:0044325	ion channel binding	4/163	119/14752	3.04	0.0429519352821065	0.380105322052539	ENSRNOG00000000408/ENSRNOG00000000596/ENSRNOG00000004201/ENSRNOG00000004841	Gopc;Fyn;Rims2;Akap6
GO:0051721	protein phosphatase 2A binding	2/163	31/14752	5.84	0.0457758262825899	0.380105322052539	ENSRNOG00000004841/ENSRNOG00000018457	Akap6;Ptpa
GO:0005109	frizzled binding	2/163	32/14752	5.66	0.0484813760687686	0.380105322052539	ENSRNOG00000000408/ENSRNOG00000019885	Gopc;Magi3
GO:0000978	RNA polymerase II core promoter proximal region sequence-specific DNA binding	7/163	300/14752	2.11	0.0491244860379449	0.380105322052539	ENSRNOG00000010121/ENSRNOG00000010188/ENSRNOG00000013017/ENSRNOG00000014486/ENSRNOG00000019742/ENSRNOG00000031135/ENSRNOG00000051965	Lef1;Satb2;Arnt2;Rfx3;Stat3;Smarcc2;Smad4
GO:0004386	helicase activity	2/163	33/14752	5.49	0.0512436551246575	0.380105322052539	ENSRNOG00000003762/ENSRNOG00000012716	Smarca1;Chd2
GO:0017134	fibroblast growth factor binding	2/163	34/14752	5.32	0.0540610967187618	0.380105322052539	ENSRNOG00000002093/ENSRNOG00000016374	Tgfbr3;Fgfr2
GO:0048365	Rac GTPase binding	2/163	34/14752	5.32	0.0540610967187618	0.380105322052539	ENSRNOG00000000327/ENSRNOG00000025406	Hace1;Iqgap2
GO:0016887	ATPase activity	3/163	81/14752	3.35	0.0605280536560186	0.380105322052539	ENSRNOG00000014483/ENSRNOG00000016047/ENSRNOG00000018457	Ino80;Macf1;Ptpa
GO:0004715	non-membrane spanning protein tyrosine kinase activity	2/163	37/14752	4.89	0.0628291367582052	0.380105322052539	ENSRNOG00000000596/ENSRNOG00000015898	Fyn;Fer
GO:0030331	estrogen receptor binding	2/163	38/14752	4.76	0.0658521014958716	0.380105322052539	ENSRNOG00000010121/ENSRNOG00000055246	Lef1;Ncor1
GO:0001085	RNA polymerase II transcription factor binding	2/163	39/14752	4.64	0.0689227968465687	0.380105322052539	ENSRNOG00000016596/ENSRNOG00000051965	Hspa4;Smad4
GO:0005262	calcium channel activity	2/163	40/14752	4.53	0.0720398140046681	0.380105322052539	ENSRNOG00000008169/ENSRNOG00000049378	Slc24a2;AABR07062583.1
GO:0019904	protein domain specific binding	6/163	265/14752	2.05	0.0739341337783101	0.380105322052539	ENSRNOG00000004201/ENSRNOG00000005763/ENSRNOG00000018378/ENSRNOG00000030515/ENSRNOG00000055246/ENSRNOG00000058805	Rims2;Arl1;Cacnb2;Nfasc;Ncor1;Aida
GO:0016874	ligase activity	5/163	204/14752	2.22	0.0760008111658076	0.380105322052539	ENSRNOG00000000327/ENSRNOG00000006695/ENSRNOG00000007304/ENSRNOG00000016046/ENSRNOG00000049604	Hace1;Rbck1;Herc3;Hecw1;Mvk
GO:0016301	kinase activity	3/163	90/14752	3.02	0.077688297823001	0.380105322052539	ENSRNOG00000004841/ENSRNOG00000006695/ENSRNOG00000019885	Akap6;Rbck1;Magi3
GO:0003723	RNA binding	5/163	213/14752	2.12	0.0875547056327293	0.380105322052539	ENSRNOG00000004827/ENSRNOG00000005332/ENSRNOG00000012438/ENSRNOG00000015121/ENSRNOG00000023593	Papola;Csdc2;Larp6;N4bp1;Upf2
GO:0003729	mRNA binding	4/163	154/14752	2.35	0.0913174872329617	0.380105322052539	ENSRNOG00000005927/ENSRNOG00000006001/ENSRNOG00000034233/ENSRNOG00000049604	Cpsf6;Luc7l2;Fyttd1;Mvk
GO:0005516	calmodulin binding	4/163	156/14752	2.32	0.0946419217628107	0.380105322052539	ENSRNOG00000003031/ENSRNOG00000004026/ENSRNOG00000015396/ENSRNOG00000025406	Atp2b4;Atp2b1;Sptan1;Iqgap2
GO:0005080	protein kinase C binding	2/163	47/14752	3.85	0.0950427540091172	0.380105322052539	ENSRNOG00000006695/ENSRNOG00000012061	Rbck1;Prkcb
GO:0030159	receptor signaling complex scaffold activity	1/163	10/14752	9.05	0.105188827896895	0.380105322052539	ENSRNOG00000002749	Spag9
GO:0038191	neuropilin binding	1/163	10/14752	9.05	0.105188827896895	0.380105322052539	ENSRNOG00000006526	Sema3c
GO:0051010	microtubule plus-end binding	1/163	10/14752	9.05	0.105188827896895	0.380105322052539	ENSRNOG00000021611	Clip2
GO:0070016	armadillo repeat domain binding	1/163	10/14752	9.05	0.105188827896895	0.380105322052539	ENSRNOG00000010121	Lef1
GO:0042393	histone binding	3/163	103/14752	2.64	0.105736501317593	0.380105322052539	ENSRNOG00000010121/ENSRNOG00000012061/ENSRNOG00000012716	Lef1;Prkcb;Chd2
GO:0005518	collagen binding	2/163	51/14752	3.55	0.109005577605201	0.380105322052539	ENSRNOG00000019689/ENSRNOG00000051965	Vwf;Smad4
GO:0097110	scaffold protein binding	2/163	52/14752	3.48	0.112577291698595	0.380105322052539	ENSRNOG00000002229/ENSRNOG00000003031	Adcy5;Atp2b4
GO:0001191	transcriptional repressor activity, RNA polymerase II transcription factor binding	1/163	11/14752	8.23	0.115082615785431	0.380105322052539	ENSRNOG00000005934	Mlip
GO:0004697	protein kinase C activity	1/163	11/14752	8.23	0.115082615785431	0.380105322052539	ENSRNOG00000012061	Prkcb
GO:0008432	JUN kinase binding	1/163	11/14752	8.23	0.115082615785431	0.380105322052539	ENSRNOG00000002749	Spag9
GO:0034185	apolipoprotein binding	1/163	11/14752	8.23	0.115082615785431	0.380105322052539	ENSRNOG00000003343	Canx
GO:0036310	annealing helicase activity	1/163	11/14752	8.23	0.115082615785431	0.380105322052539	ENSRNOG00000003762	Smarca1
GO:0047485	protein N-terminus binding	3/163	111/14752	2.45	0.124695555662632	0.380105322052539	ENSRNOG00000004841/ENSRNOG00000015396/ENSRNOG00000019689	Akap6;Sptan1;Vwf
GO:0001076	transcription factor activity, RNA polymerase II transcription factor binding	1/163	12/14752	7.54	0.12486767335459	0.380105322052539	ENSRNOG00000051965	Smad4
GO:0004383	guanylate cyclase activity	1/163	12/14752	7.54	0.12486767335459	0.380105322052539	ENSRNOG00000029876	Gucy1a2
GO:0005227	calcium activated cation channel activity	1/163	12/14752	7.54	0.12486767335459	0.380105322052539	ENSRNOG00000027770	Trpm3
GO:0005520	insulin-like growth factor binding	1/163	12/14752	7.54	0.12486767335459	0.380105322052539	ENSRNOG00000004208	Crim1
GO:0048185	activin binding	1/163	12/14752	7.54	0.12486767335459	0.380105322052539	ENSRNOG00000002093	Tgfbr3
GO:0070411	I-SMAD binding	1/163	12/14752	7.54	0.12486767335459	0.380105322052539	ENSRNOG00000051965	Smad4
GO:0005543	phospholipid binding	2/163	56/14752	3.23	0.127154811036246	0.380105322052539	ENSRNOG00000006952/ENSRNOG00000055371	Prex1;Sptbn4
GO:0042826	histone deacetylase binding	3/163	114/14752	2.38	0.13210283328228	0.380105322052539	ENSRNOG00000010121/ENSRNOG00000014599/ENSRNOG00000055246	Lef1;Dhx36;Ncor1
GO:0018024	histone-lysine N-methyltransferase activity	1/163	13/14752	6.96	0.13454518822862	0.380105322052539	ENSRNOG00000038140	Nsd2
GO:0031005	filamin binding	1/163	13/14752	6.96	0.13454518822862	0.380105322052539	ENSRNOG00000051965	Smad4
GO:0031491	nucleosome binding	1/163	13/14752	6.96	0.13454518822862	0.380105322052539	ENSRNOG00000003762	Smarca1
GO:0031681	G-protein beta-subunit binding	1/163	13/14752	6.96	0.13454518822862	0.380105322052539	ENSRNOG00000021984	Rgs7
GO:0034237	protein kinase A regulatory subunit binding	1/163	13/14752	6.96	0.13454518822862	0.380105322052539	ENSRNOG00000004841	Akap6
GO:0035091	phosphatidylinositol binding	2/163	58/14752	3.12	0.134603175036825	0.380105322052539	ENSRNOG00000003767/ENSRNOG00000058805	Rps6kc1;Aida
GO:0042162	telomeric DNA binding	1/163	14/14752	6.46	0.144116335139451	0.380105322052539	ENSRNOG00000023593	Upf2
GO:0044548	S100 protein binding	1/163	14/14752	6.46	0.144116335139451	0.380105322052539	ENSRNOG00000001285	Atp2a2
GO:0008157	protein phosphatase 1 binding	1/163	15/14752	6.03	0.153582276065782	0.380105322052539	ENSRNOG00000015898	Fer
GO:0008301	DNA binding, bending	1/163	15/14752	6.03	0.153582276065782	0.380105322052539	ENSRNOG00000010121	Lef1
GO:0008553	hydrogen-exporting ATPase activity, phosphorylative mechanism	1/163	15/14752	6.03	0.153582276065782	0.380105322052539	ENSRNOG00000028884	Atp5mg
GO:0015026	coreceptor activity	1/163	15/14752	6.03	0.153582276065782	0.380105322052539	ENSRNOG00000002093	Tgfbr3
GO:0051015	actin filament binding	3/163	124/14752	2.19	0.157839038835059	0.380105322052539	ENSRNOG00000005877/ENSRNOG00000018378/ENSRNOG00000025406	Lrpprc;Cacnb2;Iqgap2
GO:0004012	phospholipid-translocating ATPase activity	1/163	16/14752	5.66	0.16294416037068	0.380105322052539	ENSRNOG00000034200	Atp8a1
GO:0016757	transferase activity, transferring glycosyl groups	1/163	16/14752	5.66	0.16294416037068	0.380105322052539	ENSRNOG00000031038	Gtdc1
GO:0017016	Ras GTPase binding	1/163	16/14752	5.66	0.16294416037068	0.380105322052539	ENSRNOG00000026705	Dgki
GO:0046933	proton-transporting ATP synthase activity, rotational mechanism	1/163	16/14752	5.66	0.16294416037068	0.380105322052539	ENSRNOG00000028884	Atp5mg
GO:0019905	syntaxin binding	2/163	66/14752	2.74	0.165276777702792	0.380105322052539	ENSRNOG00000003402/ENSRNOG00000015396	Stx6;Sptan1
GO:0004016	adenylate cyclase activity	1/163	17/14752	5.32	0.172203124937698	0.380105322052539	ENSRNOG00000029876	Gucy1a2
GO:0004890	GABA-A receptor activity	1/163	17/14752	5.32	0.172203124937698	0.380105322052539	ENSRNOG00000003680	Gabrb2
GO:0030215	semaphorin receptor binding	1/163	17/14752	5.32	0.172203124937698	0.380105322052539	ENSRNOG00000006526	Sema3c
GO:0004725	protein tyrosine phosphatase activity	2/163	68/14752	2.66	0.173128710031922	0.380105322052539	ENSRNOG00000005711/ENSRNOG00000047605	Ptprd;Ptprk
GO:0004004	ATP-dependent RNA helicase activity	2/163	69/14752	2.62	0.177077493570797	0.380105322052539	ENSRNOG00000014599/ENSRNOG00000015928	Dhx36;Dhx35
GO:0003950	NAD+ ADP-ribosyltransferase activity	1/163	18/14752	5.03	0.18136029430554	0.380105322052539	ENSRNOG00000008196	Parp12
GO:0035259	glucocorticoid receptor binding	1/163	18/14752	5.03	0.18136029430554	0.380105322052539	ENSRNOG00000019742	Stat3
GO:0036459	thiol-dependent ubiquitinyl hydrolase activity	1/163	18/14752	5.03	0.18136029430554	0.380105322052539	ENSRNOG00000027012	Usp54
GO:0070034	telomerase RNA binding	1/163	18/14752	5.03	0.18136029430554	0.380105322052539	ENSRNOG00000014599	Dhx36
GO:0070412	R-SMAD binding	1/163	18/14752	5.03	0.18136029430554	0.380105322052539	ENSRNOG00000051965	Smad4
GO:0071949	FAD binding	1/163	18/14752	5.03	0.18136029430554	0.380105322052539	ENSRNOG00000001547	Agps
GO:0004674	protein serine/threonine kinase activity	4/163	201/14752	1.8	0.182831250117468	0.380105322052539	ENSRNOG00000001706/ENSRNOG00000003767/ENSRNOG00000005883/ENSRNOG00000011059	Kalrn;Rps6kc1;Nek10;Ttbk2
GO:0008013	beta-catenin binding	2/163	71/14752	2.55	0.185016677731498	0.380105322052539	ENSRNOG00000010121/ENSRNOG00000047605	Lef1;Ptprk
GO:0043548	phosphatidylinositol 3-kinase binding	1/163	19/14752	4.76	0.190416780801278	0.380105322052539	ENSRNOG00000000596	Fyn
GO:0045296	cadherin binding	1/163	19/14752	4.76	0.190416780801278	0.380105322052539	ENSRNOG00000015898	Fer
GO:0046875	ephrin receptor binding	1/163	19/14752	4.76	0.190416780801278	0.380105322052539	ENSRNOG00000000596	Fyn
GO:0050431	transforming growth factor beta binding	1/163	19/14752	4.76	0.190416780801278	0.380105322052539	ENSRNOG00000002093	Tgfbr3
GO:0004298	threonine-type endopeptidase activity	1/163	20/14752	4.53	0.199373684672139	0.380105322052539	ENSRNOG00000004493	Tasp1
GO:0004714	transmembrane receptor protein tyrosine kinase activity	1/163	20/14752	4.53	0.199373684672139	0.380105322052539	ENSRNOG00000008587	Tek
GO:0030506	ankyrin binding	1/163	20/14752	4.53	0.199373684672139	0.380105322052539	ENSRNOG00000055371	Sptbn4
GO:0033613	activating transcription factor binding	1/163	20/14752	4.53	0.199373684672139	0.380105322052539	ENSRNOG00000016596	Hspa4
GO:0042975	peroxisome proliferator activated receptor binding	1/163	20/14752	4.53	0.199373684672139	0.380105322052539	ENSRNOG00000055246	Ncor1
GO:0046965	retinoid X receptor binding	1/163	20/14752	4.53	0.199373684672139	0.380105322052539	ENSRNOG00000055246	Ncor1
GO:0001106	RNA polymerase II transcription corepressor activity	1/163	21/14752	4.31	0.208232094215883	0.380105322052539	ENSRNOG00000001108	N4bp2l2
GO:0046966	thyroid hormone receptor binding	1/163	21/14752	4.31	0.208232094215883	0.380105322052539	ENSRNOG00000055246	Ncor1
GO:0051393	alpha-actinin binding	1/163	21/14752	4.31	0.208232094215883	0.380105322052539	ENSRNOG00000022343	Alms1
GO:0003725	double-stranded RNA binding	2/163	78/14752	2.32	0.21316127799447	0.380105322052539	ENSRNOG00000010150/ENSRNOG00000014599	Strbp;Dhx36
GO:0003713	transcription coactivator activity	3/163	144/14752	1.89	0.213218288065941	0.380105322052539	ENSRNOG00000002757/ENSRNOG00000005879/ENSRNOG00000014647	Tada2a;Maml2;Cbfb
GO:0004879	RNA polymerase II transcription factor activity, ligand-activated sequence-specific DNA binding	1/163	22/14752	4.11	0.216993085909781	0.380105322052539	ENSRNOG00000019742	Stat3
GO:0016922	ligand-dependent nuclear receptor binding	1/163	22/14752	4.11	0.216993085909781	0.380105322052539	ENSRNOG00000055246	Ncor1
GO:0030332	cyclin binding	1/163	22/14752	4.11	0.216993085909781	0.380105322052539	ENSRNOG00000007151	Cdk14
GO:0050998	nitric-oxide synthase binding	1/163	22/14752	4.11	0.216993085909781	0.380105322052539	ENSRNOG00000003031	Atp2b4
GO:0030246	carbohydrate binding	3/163	148/14752	1.83	0.224771712069029	0.380105322052539	ENSRNOG00000001687/ENSRNOG00000003343/ENSRNOG00000017406	Crybg3;Canx;Atrnl1
GO:0019903	protein phosphatase binding	2/163	81/14752	2.23	0.225350886629117	0.380105322052539	ENSRNOG00000004130/ENSRNOG00000019742	Anapc4;Stat3
GO:0019838	growth factor binding	1/163	23/14752	3.93	0.225657724538206	0.380105322052539	ENSRNOG00000008587	Tek
GO:0005102	receptor binding	4/163	223/14752	1.62	0.233226483805977	0.380105322052539	ENSRNOG00000002176/ENSRNOG00000005711/ENSRNOG00000018457/ENSRNOG00000030127	Nectin3;Ptprd;Ptpa;Eml2
GO:0000062	fatty-acyl-CoA binding	1/163	24/14752	3.77	0.234227063318862	0.380105322052539	ENSRNOG00000003550	Acbd6
GO:0001103	RNA polymerase II repressing transcription factor binding	1/163	24/14752	3.77	0.234227063318862	0.380105322052539	ENSRNOG00000019742	Stat3
GO:0001618	virus receptor activity	1/163	24/14752	3.77	0.234227063318862	0.380105322052539	ENSRNOG00000000042	Xpr1
GO:0004693	cyclin-dependent protein serine/threonine kinase activity	1/163	24/14752	3.77	0.234227063318862	0.380105322052539	ENSRNOG00000007151	Cdk14
GO:0008536	Ran GTPase binding	1/163	24/14752	3.77	0.234227063318862	0.380105322052539	ENSRNOG00000005042	Ranbp17
GO:0035255	ionotropic glutamate receptor binding	1/163	24/14752	3.77	0.234227063318862	0.380105322052539	ENSRNOG00000003343	Canx
GO:0045499	chemorepellent activity	1/163	24/14752	3.77	0.234227063318862	0.380105322052539	ENSRNOG00000006526	Sema3c
GO:0070742	C2H2 zinc finger domain binding	1/163	24/14752	3.77	0.234227063318862	0.380105322052539	ENSRNOG00000010121	Lef1
GO:0050681	androgen receptor binding	1/163	25/14752	3.62	0.24270214402765	0.39060371157125	ENSRNOG00000012061	Prkcb
GO:0015631	tubulin binding	1/163	26/14752	3.48	0.251083997122203	0.400781186088072	ENSRNOG00000000596	Fyn
GO:0017080	sodium channel regulator activity	1/163	27/14752	3.35	0.259373641864094	0.401225757957193	ENSRNOG00000003031	Atp2b4
GO:0017112	Rab guanyl-nucleotide exchange factor activity	1/163	27/14752	3.35	0.259373641864094	0.401225757957193	ENSRNOG00000049378	AABR07062583.1
GO:0043014	alpha-tubulin binding	1/163	27/14752	3.35	0.259373641864094	0.401225757957193	ENSRNOG00000014483	Ino80
GO:0043565	sequence-specific DNA binding	4/163	234/14752	1.55	0.259603909337708	0.401225757957193	ENSRNOG00000018602/ENSRNOG00000038140/ENSRNOG00000055246/ENSRNOG00000061851	Camta1;Nsd2;Ncor1;Foxj3
GO:0008289	lipid binding	2/163	91/14752	1.99	0.266261022406692	0.407079243349908	ENSRNOG00000003550/ENSRNOG00000015898	Acbd6;Fer
GO:0043027	cysteine-type endopeptidase inhibitor activity involved in apoptotic process	1/163	28/14752	3.23	0.267572086439724	0.407079243349908	ENSRNOG00000010121	Lef1
GO:0003700	transcription factor activity, sequence-specific DNA binding	6/163	394/14752	1.38	0.270133735771182	0.407497587768533	ENSRNOG00000002757/ENSRNOG00000014486/ENSRNOG00000014647/ENSRNOG00000031178/ENSRNOG00000055246/ENSRNOG00000061851	Tada2a;Rfx3;Cbfb;LOC100362054;Ncor1;Foxj3
GO:0008201	heparin binding	3/163	164/14752	1.66	0.272032173456291	0.407497587768533	ENSRNOG00000002093/ENSRNOG00000014530/ENSRNOG00000016374	Tgfbr3;Nav2;Fgfr2
GO:0003824	catalytic activity	1/163	30/14752	3.02	0.283699353178273	0.41853572837305	ENSRNOG00000056106	Dip2b
GO:0005154	epidermal growth factor receptor binding	1/163	30/14752	3.02	0.283699353178273	0.41853572837305	ENSRNOG00000015898	Fer
GO:0001102	RNA polymerase II activating transcription factor binding	1/163	32/14752	2.83	0.299473645838431	0.438485354017489	ENSRNOG00000055246	Ncor1
GO:0005085	guanyl-nucleotide exchange factor activity	1/163	33/14752	2.74	0.307230833048237	0.446486285262559	ENSRNOG00000014576	Dock3
GO:0005484	SNAP receptor activity	1/163	34/14752	2.66	0.314902643240038	0.448576330188686	ENSRNOG00000003402	Stx6
GO:0030374	ligand-dependent nuclear receptor transcription coactivator activity	1/163	34/14752	2.66	0.314902643240038	0.448576330188686	ENSRNOG00000012061	Prkcb
GO:0051087	chaperone binding	2/163	104/14752	1.74	0.319392199938756	0.448576330188686	ENSRNOG00000007290/ENSRNOG00000019689	Atp1a2;Vwf
GO:0003774	motor activity	1/163	35/14752	2.59	0.322490010351866	0.448576330188686	ENSRNOG00000054080	Cgnl1
GO:0004402	histone acetyltransferase activity	1/163	35/14752	2.59	0.322490010351866	0.448576330188686	ENSRNOG00000002757	Tada2a
GO:0009055	electron carrier activity	1/163	35/14752	2.59	0.322490010351866	0.448576330188686	ENSRNOG00000015205	Cyb5a
GO:0001046	core promoter sequence-specific DNA binding	1/163	37/14752	2.45	0.337415100429565	0.456299660668636	ENSRNOG00000012716	Chd2
GO:0001664	G-protein coupled receptor binding	1/163	37/14752	2.45	0.337415100429565	0.456299660668636	ENSRNOG00000000596	Fyn
GO:0005254	chloride channel activity	1/163	37/14752	2.45	0.337415100429565	0.456299660668636	ENSRNOG00000003680	Gabrb2
GO:0046332	SMAD binding	1/163	37/14752	2.45	0.337415100429565	0.456299660668636	ENSRNOG00000002093	Tgfbr3
GO:0000287	magnesium ion binding	3/163	187/14752	1.45	0.341432775551834	0.456710408694149	ENSRNOG00000004362/ENSRNOG00000005763/ENSRNOG00000034200	Rps6ka5;Arl1;Atp8a1
GO:0003755	peptidyl-prolyl cis-trans isomerase activity	1/163	38/14752	2.38	0.344754640941286	0.456710408694149	ENSRNOG00000018457	Ptpa
GO:0019894	kinesin binding	1/163	38/14752	2.38	0.344754640941286	0.456710408694149	ENSRNOG00000002749	Spag9
GO:0008022	protein C-terminus binding	3/163	189/14752	1.44	0.347478452643395	0.45699981846256	ENSRNOG00000000408/ENSRNOG00000001285/ENSRNOG00000030127	Gopc;Atp2a2;Eml2
GO:0004519	endonuclease activity	1/163	39/14752	2.32	0.352013373680621	0.45699981846256	ENSRNOG00000005877	Lrpprc
GO:0048487	beta-tubulin binding	1/163	39/14752	2.32	0.352013373680621	0.45699981846256	ENSRNOG00000005877	Lrpprc
GO:0046983	protein dimerization activity	2/163	113/14752	1.6	0.355675700295826	0.457176152989818	ENSRNOG00000008169/ENSRNOG00000019742	Slc24a2;Stat3
GO:0019902	phosphatase binding	1/163	40/14752	2.26	0.359192182903081	0.457176152989818	ENSRNOG00000055371	Sptbn4
GO:0051219	phosphoprotein binding	1/163	40/14752	2.26	0.359192182903081	0.457176152989818	ENSRNOG00000018378	Cacnb2
GO:0004702	signal transducer, downstream of receptor, with serine/threonine kinase activity	1/163	41/14752	2.21	0.36629194324748	0.462799205248314	ENSRNOG00000001138	Taok3
GO:0001227	transcriptional repressor activity, RNA polymerase II transcription regulatory region sequence-specific binding	1/163	42/14752	2.15	0.373313519839871	0.462799205248314	ENSRNOG00000009145	Klf12
GO:0005547	phosphatidylinositol-3,4,5-trisphosphate binding	1/163	42/14752	2.15	0.373313519839871	0.462799205248314	ENSRNOG00000025406	Iqgap2
GO:0030145	manganese ion binding	1/163	42/14752	2.15	0.373313519839871	0.462799205248314	ENSRNOG00000008169	Slc24a2
GO:0019901	protein kinase binding	5/163	364/14752	1.24	0.375492760582551	0.462799205248314	ENSRNOG00000008570/ENSRNOG00000015898/ENSRNOG00000018378/ENSRNOG00000019742/ENSRNOG00000047605	Cadps;Fer;Cacnb2;Stat3;Ptprk
GO:0005544	calcium-dependent phospholipid binding	1/163	44/14752	2.06	0.387125535324876	0.468245989114756	ENSRNOG00000009932	Mctp2
GO:0008168	methyltransferase activity	1/163	44/14752	2.06	0.387125535324876	0.468245989114756	ENSRNOG00000002708	Phf8
GO:0030276	clathrin binding	1/163	44/14752	2.06	0.387125535324876	0.468245989114756	ENSRNOG00000049127	Smap1
GO:0001047	core promoter binding	1/163	46/14752	1.97	0.400634963991086	0.47572187636939	ENSRNOG00000014599	Dhx36
GO:0003777	microtubule motor activity	1/163	46/14752	1.97	0.400634963991086	0.47572187636939	ENSRNOG00000018168	Klc4
GO:0015485	cholesterol binding	1/163	46/14752	1.97	0.400634963991086	0.47572187636939	ENSRNOG00000054058	Osbpl1a
GO:0015293	symporter activity	1/163	47/14752	1.93	0.407278272903738	0.480679301353693	ENSRNOG00000008169	Slc24a2
GO:0003676	nucleic acid binding	4/163	303/14752	1.19	0.431425142183568	0.503352247653837	ENSRNOG00000008086/ENSRNOG00000019533/ENSRNOG00000027707/ENSRNOG00000031178	Dpf3;AABR07026957.1;Exd2;LOC100362054
GO:0003705	transcription factor activity, RNA polymerase II distal enhancer sequence-specific binding	1/163	51/14752	1.77	0.433127607771837	0.503352247653837	ENSRNOG00000010121	Lef1
GO:0003727	single-stranded RNA binding	1/163	52/14752	1.74	0.439412908086998	0.503352247653837	ENSRNOG00000010150	Strbp
GO:0005546	phosphatidylinositol-4,5-bisphosphate binding	1/163	52/14752	1.74	0.439412908086998	0.503352247653837	ENSRNOG00000008570	Cadps
GO:0030170	pyridoxal phosphate binding	1/163	52/14752	1.74	0.439412908086998	0.503352247653837	ENSRNOG00000015514	Bcat1
GO:0020037	heme binding	2/163	137/14752	1.32	0.448506277378435	0.506111434225201	ENSRNOG00000015205/ENSRNOG00000029876	Cyb5a;Gucy1a2
GO:0000166	nucleotide binding	4/163	311/14752	1.16	0.451088463903812	0.506111434225201	ENSRNOG00000005927/ENSRNOG00000006718/ENSRNOG00000012438/ENSRNOG00000019533	Cpsf6;Rbm33;Larp6;AABR07026957.1
GO:0031490	chromatin DNA binding	1/163	54/14752	1.68	0.451776467678143	0.506111434225201	ENSRNOG00000019742	Stat3
GO:0000977	RNA polymerase II regulatory region sequence-specific DNA binding	2/163	138/14752	1.31	0.452217405823923	0.506111434225201	ENSRNOG00000009145/ENSRNOG00000022173	Klf12;Gatad2a
GO:0030674	protein binding, bridging	1/163	56/14752	1.62	0.463868989248618	0.513252171118387	ENSRNOG00000022173	Gatad2a
GO:0031492	nucleosomal DNA binding	1/163	56/14752	1.62	0.463868989248618	0.513252171118387	ENSRNOG00000031135	Smarcc2
GO:0043130	ubiquitin binding	1/163	58/14752	1.56	0.475696378705709	0.523365031582255	ENSRNOG00000006695	Rbck1
GO:0008565	protein transporter activity	1/163	59/14752	1.53	0.481512459437366	0.526787729130176	ENSRNOG00000061543	Ap2b1
GO:0008134	transcription factor binding	3/163	249/14752	1.09	0.521395264397514	0.567233895404529	ENSRNOG00000003762/ENSRNOG00000005332/ENSRNOG00000010121	Smarca1;Csdc2;Lef1
GO:0051287	NAD binding	1/163	69/14752	1.31	0.536259790598477	0.580164100939872	ENSRNOG00000015582	Me2
GO:0035064	methylated histone binding	1/163	70/14752	1.29	0.541407897533875	0.582497592577882	ENSRNOG00000002708	Phf8
GO:0003690	double-stranded DNA binding	1/163	71/14752	1.27	0.546499200673909	0.584744662375206	ENSRNOG00000006695	Rbck1
GO:0000980	RNA polymerase II distal enhancer sequence-specific DNA binding	1/163	73/14752	1.24	0.556513880546204	0.588987802637573	ENSRNOG00000031135	Smarcc2
GO:0019003	GDP binding	1/163	73/14752	1.24	0.556513880546204	0.588987802637573	ENSRNOG00000005763	Arl1
GO:0005200	structural constituent of cytoskeleton	1/163	75/14752	1.21	0.566308732716887	0.59611445549146	ENSRNOG00000055371	Sptbn4
GO:0042277	peptide binding	1/163	77/14752	1.18	0.575888553388998	0.60293934565345	ENSRNOG00000006340	Memo1
GO:0004872	receptor activity	1/163	86/14752	1.05	0.61646017917137	0.641965286499879	ENSRNOG00000002176	Nectin3
GO:0003697	single-stranded DNA binding	1/163	87/14752	1.04	0.620722895030846	0.642966044684806	ENSRNOG00000005877	Lrpprc
GO:0005178	integrin binding	1/163	90/14752	1.01	0.633230571066648	0.652451437746198	ENSRNOG00000019689	Vwf
GO:0008017	microtubule binding	2/163	198/14752	0.91	0.646018036788363	0.662123749616882	ENSRNOG00000016047/ENSRNOG00000030127	Macf1;Eml2
GO:0008144	drug binding	1/163	95/14752	0.95	0.653172143489553	0.665951207195191	ENSRNOG00000007290	Atp1a2
GO:0051082	unfolded protein binding	1/163	101/14752	0.9	0.675684289704696	0.685315754360574	ENSRNOG00000003343	Canx
GO:0016787	hydrolase activity	1/163	105/14752	0.86	0.689879367189384	0.692253293106184	ENSRNOG00000010834	Mpped1
GO:0017124	SH3 domain binding	1/163	106/14752	0.85	0.693330562870966	0.692253293106184	ENSRNOG00000014576	Dock3
GO:0032403	protein complex binding	3/163	322/14752	0.84	0.694378911495981	0.692253293106184	ENSRNOG00000015396/ENSRNOG00000016596/ENSRNOG00000061543	Sptan1;Hspa4;Ap2b1
GO:0004222	metalloendopeptidase activity	1/163	107/14752	0.85	0.696743584737143	0.692253293106184	ENSRNOG00000023257	Adamts9
GO:0004867	serine-type endopeptidase inhibitor activity	1/163	115/14752	0.79	0.722722911566566	0.713375299210509	ENSRNOG00000004208	Crim1
GO:0005525	GTP binding	3/163	338/14752	0.8	0.725329155575658	0.713375299210509	ENSRNOG00000001687/ENSRNOG00000005763/ENSRNOG00000029876	Crybg3;Arl1;Gucy1a2
GO:0002020	protease binding	1/163	120/14752	0.75	0.737823887077311	0.72201755678023	ENSRNOG00000019689	Vwf
GO:0003714	transcription corepressor activity	1/163	128/14752	0.71	0.760303138275066	0.740295160952038	ENSRNOG00000055246	Ncor1
GO:0004871	signal transducer activity	1/163	139/14752	0.65	0.788116297429235	0.763558601856027	ENSRNOG00000021984	Rgs7
GO:0061630	ubiquitin protein ligase activity	1/163	148/14752	0.61	0.808467867077212	0.779398412763336	ENSRNOG00000061040	Herc4
GO:0005506	iron ion binding	1/163	151/14752	0.6	0.814810239908926	0.78164321692067	ENSRNOG00000002708	Phf8
GO:0098641	cadherin binding involved in cell-cell adhesion	2/163	315/14752	0.57	0.866352030597037	0.827013032303673	ENSRNOG00000015396/ENSRNOG00000016047	Sptan1;Macf1
GO:0004252	serine-type endopeptidase activity	1/163	190/14752	0.48	0.880540491475384	0.836456949540159	ENSRNOG00000015173	Mbtps1
GO:0003924	GTPase activity	1/163	199/14752	0.45	0.892053066461671	0.843279597830399	ENSRNOG00000005763	Arl1
GO:0031625	ubiquitin protein ligase binding	1/163	288/14752	0.31	0.960507311401869	0.903604640779791	ENSRNOG00000005877	Lrpprc
