# Supplementary material for: Deep Sequencing of the Rat MCAO Cortexes Reveals Crucial circRNAs Involved in Early Stroke Events and Their Regulatory Networks
Source: Neural Plast. 2021 Nov 24;2021:9942537. doi: 10.1155/2021/9942537 (PMC8635952; doi:10.1155/2021/9942537)
Supplement: Supplementary Materials — The following are available online. Figure S1: distribution of circRNA reads. Figure S2: tissue enrichment of select genes. Table S1: neurobehavioral scores and performance of the selected rats in the MCAO group and sham group. Table S2: summary of the mapping data from the cortex tissue. Table S3: circRNA_known. Table S4: circRNA_newname. Table S5: DE-circRNAs. Table S6: Biological_Process_enrich. Table S7: Molecular_Function_enrich. Table S8: Cellular_Component_enrich. Table S9: KEGG_pathway_enrich. Table S10: cyto-scape_circRNA-miRNA-mRNA. Table S11: expression of select mRNAs. [file 9942537.f1.zip › Table S8 Cellular_Component_enrich.txt]

ID	Description	GeneRatio	BgRatio	enrich_factor	pvalue	qvalue	geneID	Symbol
GO:0033270	paranode region of axon	3/174	14/16184	19.93	0.00040749834641353	0.0673444635651834	ENSRNOG00000015396/ENSRNOG00000030515/ENSRNOG00000055371	Sptan1;Nfasc;Sptbn4
GO:0000790	nuclear chromatin	7/174	165/16184	3.95	0.00206140256617727	0.168119613412793	ENSRNOG00000003762/ENSRNOG00000010188/ENSRNOG00000014486/ENSRNOG00000015898/ENSRNOG00000019742/ENSRNOG00000031135/ENSRNOG00000051965	Smarca1;Satb2;Rfx3;Fer;Stat3;Smarcc2;Smad4
GO:0005874	microtubule	8/174	237/16184	3.14	0.00415657514910817	0.168119613412793	ENSRNOG00000004415/ENSRNOG00000005877/ENSRNOG00000008425/ENSRNOG00000016047/ENSRNOG00000018168/ENSRNOG00000018205/ENSRNOG00000025406/ENSRNOG00000030127	Togaram1;Lrpprc;Nav1;Macf1;Klc4;Ttl;Iqgap2;Eml2
GO:0031234	extrinsic component of cytoplasmic side of plasma membrane	4/174	62/16184	6	0.00443354950111478	0.168119613412793	ENSRNOG00000000596/ENSRNOG00000001285/ENSRNOG00000015898/ENSRNOG00000016671	Fyn;Atp2a2;Fer;Dtna
GO:0043231	intracellular membrane-bounded organelle	5/174	103/16184	4.52	0.00508642142490934	0.168119613412793	ENSRNOG00000003031/ENSRNOG00000003767/ENSRNOG00000006952/ENSRNOG00000007290/ENSRNOG00000015396	Atp2b4;Rps6kc1;Prex1;Atp1a2;Sptan1
GO:0030054	cell junction	10/174	366/16184	2.54	0.00631492665461967	0.173937453469349	ENSRNOG00000000408/ENSRNOG00000003680/ENSRNOG00000004026/ENSRNOG00000004201/ENSRNOG00000006557/ENSRNOG00000008570/ENSRNOG00000015898/ENSRNOG00000016671/ENSRNOG00000025394/ENSRNOG00000048719	Gopc;Gabrb2;Atp2b1;Rims2;Cyfip2;Cadps;Fer;Dtna;Tanc1;Dtnbp1
GO:0034704	calcium channel complex	2/174	14/16184	13.29	0.00960738384170054	0.17598326577918	ENSRNOG00000004841/ENSRNOG00000018457	Akap6;Ptpa
GO:0071565	nBAF complex	2/174	14/16184	13.29	0.00960738384170054	0.17598326577918	ENSRNOG00000008086/ENSRNOG00000031135	Dpf3;Smarcc2
GO:0072686	mitotic spindle	3/174	43/16184	6.49	0.0110003151783136	0.17598326577918	ENSRNOG00000001265/ENSRNOG00000002757/ENSRNOG00000030127	Mad1l1;Tada2a;Eml2
GO:0043194	axon initial segment	2/174	15/16184	12.4	0.011007695607588	0.17598326577918	ENSRNOG00000030515/ENSRNOG00000055371	Nfasc;Sptbn4
GO:0014704	intercalated disc	3/174	44/16184	6.34	0.0117135358432639	0.17598326577918	ENSRNOG00000001285/ENSRNOG00000004841/ENSRNOG00000007290	Atp2a2;Akap6;Atp1a2
GO:0033268	node of Ranvier	2/174	17/16184	10.94	0.0140585579584569	0.192038478172185	ENSRNOG00000030515/ENSRNOG00000055371	Nfasc;Sptbn4
GO:0098794	postsynapse	2/174	18/16184	10.33	0.0157052443954934	0.192038478172185	ENSRNOG00000005763/ENSRNOG00000012045	Arl1;Adgrb3
GO:0030315	T-tubule	3/174	50/16184	5.58	0.0165442758049155	0.192038478172185	ENSRNOG00000003031/ENSRNOG00000004841/ENSRNOG00000007290	Atp2b4;Akap6;Atp1a2
GO:0005640	nuclear outer membrane	2/174	19/16184	9.79	0.0174302440379212	0.192038478172185	ENSRNOG00000004841/ENSRNOG00000005877	Akap6;Lrpprc
GO:0031463	Cul3-RING ubiquitin ligase complex	3/174	53/16184	5.26	0.0193186225945474	0.19954103600947	ENSRNOG00000019533/ENSRNOG00000029441/ENSRNOG00000033372	AABR07026957.1;Klhl2;Klhl24
GO:0017053	transcriptional repressor complex	3/174	62/16184	4.5	0.0290910473701723	0.266257120288536	ENSRNOG00000001108/ENSRNOG00000031135/ENSRNOG00000055246	N4bp2l2;Smarcc2;Ncor1
GO:0014069	postsynaptic density of dendrite	6/174	217/16184	2.57	0.0299962343804318	0.266257120288536	ENSRNOG00000000596/ENSRNOG00000001706/ENSRNOG00000016047/ENSRNOG00000025394/ENSRNOG00000026705/ENSRNOG00000048719	Fyn;Kalrn;Macf1;Tanc1;Dgki;Dtnbp1
GO:0005840	ribosome	3/174	64/16184	4.36	0.0315572742946312	0.266257120288536	ENSRNOG00000003343/ENSRNOG00000003767/ENSRNOG00000004362	Canx;Rps6kc1;Rps6ka5
GO:0005912	adherens junction	2/174	27/16184	6.89	0.0338333092341166	0.266257120288536	ENSRNOG00000002024/ENSRNOG00000055371	Epha5;Sptbn4
GO:0048786	presynaptic active zone	2/174	27/16184	6.89	0.0338333092341166	0.266257120288536	ENSRNOG00000004201/ENSRNOG00000026705	Rims2;Dgki
GO:0005769	early endosome	5/174	169/16184	2.75	0.0359422760044554	0.269997001564569	ENSRNOG00000002736/ENSRNOG00000003402/ENSRNOG00000003767/ENSRNOG00000025076/ENSRNOG00000049223	Rabgap1l;Stx6;Rps6kc1;Ecpas;Vipas39
GO:0060076	excitatory synapse	2/174	32/16184	5.81	0.0461783884479075	0.300658459872412	ENSRNOG00000016374/ENSRNOG00000026705	Fgfr2;Dgki
GO:0043005	neuron projection	5/174	182/16184	2.56	0.0468919181017271	0.300658459872412	ENSRNOG00000001706/ENSRNOG00000003031/ENSRNOG00000004201/ENSRNOG00000006557/ENSRNOG00000011151	Kalrn;Atp2b4;Rims2;Cyfip2;Tenm4
GO:0042383	sarcolemma	3/174	76/16184	3.67	0.0485577654075385	0.300658459872412	ENSRNOG00000002229/ENSRNOG00000016671/ENSRNOG00000048719	Adcy5;Dtna;Dtnbp1
GO:0043197	dendritic spine	4/174	128/16184	2.91	0.0494070064630582	0.300658459872412	ENSRNOG00000003343/ENSRNOG00000007290/ENSRNOG00000026705/ENSRNOG00000048719	Canx;Atp1a2;Dgki;Dtnbp1
GO:0043234	protein complex	8/174	382/16184	1.95	0.0545532398955979	0.300658459872412	ENSRNOG00000000408/ENSRNOG00000001285/ENSRNOG00000003031/ENSRNOG00000003343/ENSRNOG00000004201/ENSRNOG00000004841/ENSRNOG00000015396/ENSRNOG00000022249	Gopc;Atp2a2;Atp2b4;Canx;Rims2;Akap6;Sptan1;Mllt10
GO:0030027	lamellipodium	4/174	135/16184	2.76	0.0579219042531044	0.300658459872412	ENSRNOG00000008990/ENSRNOG00000015898/ENSRNOG00000025406/ENSRNOG00000029441	Amotl1;Fer;Iqgap2;Klhl2
GO:0016363	nuclear matrix	3/174	82/16184	3.4	0.0584289461150116	0.300658459872412	ENSRNOG00000001686/ENSRNOG00000026649/ENSRNOG00000055371	Hlcs;Dnmt3a;Sptbn4
GO:0005778	peroxisomal membrane	2/174	37/16184	5.03	0.0598990252671152	0.300658459872412	ENSRNOG00000001547/ENSRNOG00000005763	Agps;Arl1
GO:0045211	postsynaptic membrane	5/174	196/16184	2.37	0.0606781803974337	0.300658459872412	ENSRNOG00000000408/ENSRNOG00000002176/ENSRNOG00000003680/ENSRNOG00000025394/ENSRNOG00000048719	Gopc;Nectin3;Gabrb2;Tanc1;Dtnbp1
GO:0016605	PML body	3/174	84/16184	3.32	0.0619139464719799	0.300658459872412	ENSRNOG00000005934/ENSRNOG00000015121/ENSRNOG00000055371	Mlip;N4bp1;Sptbn4
GO:0005643	nuclear pore	2/174	38/16184	4.9	0.0627923629236968	0.300658459872412	ENSRNOG00000001265/ENSRNOG00000005042	Mad1l1;Ranbp17
GO:0005770	late endosome	3/174	85/16184	3.28	0.0636920976862401	0.300658459872412	ENSRNOG00000005763/ENSRNOG00000049223/ENSRNOG00000054058	Arl1;Vipas39;Osbpl1a
GO:0015630	microtubule cytoskeleton	3/174	85/16184	3.28	0.0636920976862401	0.300658459872412	ENSRNOG00000010150/ENSRNOG00000015396/ENSRNOG00000015898	Strbp;Sptan1;Fer
GO:0030529	intracellular ribonucleoprotein complex	3/174	86/16184	3.24	0.0654937536792132	0.300658459872412	ENSRNOG00000005877/ENSRNOG00000005927/ENSRNOG00000012438	Lrpprc;Cpsf6;Larp6
GO:0005814	centriole	3/174	94/16184	2.97	0.0807282052756687	0.351155920336557	ENSRNOG00000001074/ENSRNOG00000011059/ENSRNOG00000022343	Mphosph9;Ttbk2;Alms1
GO:0036064	ciliary basal body	3/174	96/16184	2.91	0.0847569400937324	0.351155920336557	ENSRNOG00000004415/ENSRNOG00000011059/ENSRNOG00000022343	Togaram1;Ttbk2;Alms1
GO:0030424	axon	5/174	225/16184	2.07	0.0957721009616726	0.351155920336557	ENSRNOG00000002024/ENSRNOG00000003343/ENSRNOG00000016671/ENSRNOG00000033372/ENSRNOG00000047605	Epha5;Canx;Dtna;Klhl24;Ptprk
GO:0016580	Sin3 complex	1/174	10/16184	9.3	0.102485461418846	0.351155920336557	ENSRNOG00000055246	Ncor1
GO:0030122	AP-2 adaptor complex	1/174	10/16184	9.3	0.102485461418846	0.351155920336557	ENSRNOG00000061543	Ap2b1
GO:0008074	guanylate cyclase complex, soluble	1/174	11/16184	8.46	0.11214092881795	0.351155920336557	ENSRNOG00000029876	Gucy1a2
GO:0016581	NuRD complex	1/174	11/16184	8.46	0.11214092881795	0.351155920336557	ENSRNOG00000022173	Gatad2a
GO:0043296	apical junction complex	1/174	11/16184	8.46	0.11214092881795	0.351155920336557	ENSRNOG00000002176	Nectin3
GO:0005923	bicellular tight junction	3/174	109/16184	2.56	0.112915412182992	0.351155920336557	ENSRNOG00000008990/ENSRNOG00000019885/ENSRNOG00000054080	Amotl1;Magi3;Cgnl1
GO:0032580	Golgi cisterna membrane	2/174	55/16184	3.38	0.118088346935756	0.351155920336557	ENSRNOG00000000327/ENSRNOG00000012698	Hace1;Chsy1
GO:0005884	actin filament	2/174	56/16184	3.32	0.121634789373765	0.351155920336557	ENSRNOG00000000596/ENSRNOG00000008587	Fyn;Tek
GO:0000407	pre-autophagosomal structure	1/174	12/16184	7.75	0.121693113223174	0.351155920336557	ENSRNOG00000003967	Vmp1
GO:0005916	fascia adherens	1/174	12/16184	7.75	0.121693113223174	0.351155920336557	ENSRNOG00000015396	Sptan1
GO:0016514	SWI/SNF complex	1/174	12/16184	7.75	0.121693113223174	0.351155920336557	ENSRNOG00000031135	Smarcc2
GO:0017119	Golgi transport complex	1/174	12/16184	7.75	0.121693113223174	0.351155920336557	ENSRNOG00000056610	Cog5
GO:0031083	BLOC-1 complex	1/174	12/16184	7.75	0.121693113223174	0.351155920336557	ENSRNOG00000048719	Dtnbp1
GO:0071004	U2-type prespliceosome	1/174	12/16184	7.75	0.121693113223174	0.351155920336557	ENSRNOG00000006001	Luc7l2
GO:0071564	npBAF complex	1/174	12/16184	7.75	0.121693113223174	0.351155920336557	ENSRNOG00000031135	Smarcc2
GO:1903561	extracellular vesicle	1/174	12/16184	7.75	0.121693113223174	0.351155920336557	ENSRNOG00000007290	Atp1a2
GO:0045202	synapse	3/174	115/16184	2.43	0.12696583238171	0.351155920336557	ENSRNOG00000006557/ENSRNOG00000011914/ENSRNOG00000016671	Cyfip2;Dtnb;Dtna
GO:0000276	mitochondrial proton-transporting ATP synthase complex, coupling factor F(o)	1/174	13/16184	7.15	0.131143113118002	0.351155920336557	ENSRNOG00000028884	Atp5mg
GO:0005614	interstitial matrix	1/174	13/16184	7.15	0.131143113118002	0.351155920336557	ENSRNOG00000014530	Nav2
GO:0031011	Ino80 complex	1/174	13/16184	7.15	0.131143113118002	0.351155920336557	ENSRNOG00000014483	Ino80
GO:0031226	intrinsic component of plasma membrane	1/174	13/16184	7.15	0.131143113118002	0.351155920336557	ENSRNOG00000000042	Xpr1
GO:0042734	presynaptic membrane	2/174	59/16184	3.15	0.132426123776417	0.351155920336557	ENSRNOG00000004201/ENSRNOG00000048719	Rims2;Dtnbp1
GO:0043679	axon terminus	2/174	59/16184	3.15	0.132426123776417	0.351155920336557	ENSRNOG00000025394/ENSRNOG00000026705	Tanc1;Dgki
GO:0005791	rough endoplasmic reticulum	2/174	62/16184	3	0.143425857983352	0.351155920336557	ENSRNOG00000002024/ENSRNOG00000003343	Epha5;Canx
GO:0000159	protein phosphatase type 2A complex	1/174	15/16184	6.2	0.149740895353057	0.351155920336557	ENSRNOG00000018457	Ptpa
GO:0005680	anaphase-promoting complex	1/174	15/16184	6.2	0.149740895353057	0.351155920336557	ENSRNOG00000004130	Anapc4
GO:0005685	U1 snRNP	1/174	15/16184	6.2	0.149740895353057	0.351155920336557	ENSRNOG00000006001	Luc7l2
GO:0030134	COPII-coated ER to Golgi transport vesicle	1/174	15/16184	6.2	0.149740895353057	0.351155920336557	ENSRNOG00000025076	Ecpas
GO:0030140	trans-Golgi network transport vesicle	1/174	15/16184	6.2	0.149740895353057	0.351155920336557	ENSRNOG00000000408	Gopc
GO:0031045	dense core granule	1/174	15/16184	6.2	0.149740895353057	0.351155920336557	ENSRNOG00000008570	Cadps
GO:0044291	cell-cell contact zone	1/174	15/16184	6.2	0.149740895353057	0.351155920336557	ENSRNOG00000002176	Nectin3
GO:0005815	microtubule organizing center	2/174	64/16184	2.91	0.150862846029941	0.351155920336557	ENSRNOG00000001265/ENSRNOG00000002749	Mad1l1;Spag9
GO:0030017	sarcomere	1/174	16/16184	5.81	0.158890817067978	0.351326113553428	ENSRNOG00000005763	Arl1
GO:1902711	GABA-A receptor complex	1/174	16/16184	5.81	0.158890817067978	0.351326113553428	ENSRNOG00000003680	Gabrb2
GO:0015629	actin cytoskeleton	3/174	130/16184	2.15	0.1645491905789	0.351326113553428	ENSRNOG00000001265/ENSRNOG00000015898/ENSRNOG00000016047	Mad1l1;Fer;Macf1
GO:0001725	stress fiber	2/174	68/16184	2.74	0.165955515248937	0.351326113553428	ENSRNOG00000008587/ENSRNOG00000029441	Tek;Klhl2
GO:0005901	caveola	2/174	68/16184	2.74	0.165955515248937	0.351326113553428	ENSRNOG00000004841/ENSRNOG00000007290	Akap6;Atp1a2
GO:0005902	microvillus	2/174	68/16184	2.74	0.165955515248937	0.351326113553428	ENSRNOG00000008587/ENSRNOG00000025406	Tek;Iqgap2
GO:0000421	autophagosome membrane	1/174	17/16184	5.47	0.167942833262324	0.351326113553428	ENSRNOG00000003967	Vmp1
GO:0030673	axolemma	1/174	17/16184	5.47	0.167942833262324	0.351326113553428	ENSRNOG00000029598	Robo2
GO:0030659	cytoplasmic vesicle membrane	2/174	70/16184	2.66	0.173598322689356	0.358617587660906	ENSRNOG00000003680/ENSRNOG00000008570	Gabrb2;Cadps
GO:0043025	neuronal cell body	7/174	426/16184	1.53	0.175799025824597	0.358680273612239	ENSRNOG00000001706/ENSRNOG00000002024/ENSRNOG00000003343/ENSRNOG00000025394/ENSRNOG00000026705/ENSRNOG00000047605/ENSRNOG00000048719	Kalrn;Epha5;Canx;Tanc1;Dgki;Ptprk;Dtnbp1
GO:0005667	transcription factor complex	4/174	207/16184	1.8	0.183844720444168	0.369865527074997	ENSRNOG00000010188/ENSRNOG00000013017/ENSRNOG00000014486/ENSRNOG00000055246	Satb2;Arnt2;Rfx3;Ncor1
GO:0035371	microtubule plus-end	1/174	19/16184	4.9	0.185757304521424	0.369865527074997	ENSRNOG00000021611	Clip2
GO:0001741	XY body	1/174	20/16184	4.65	0.194521809873312	0.373913307976894	ENSRNOG00000026649	Dnmt3a
GO:0005671	Ada2/Gcn5/Ada3 transcription activator complex	1/174	20/16184	4.65	0.194521809873312	0.373913307976894	ENSRNOG00000002757	Tada2a
GO:0005802	trans-Golgi network	3/174	142/16184	1.97	0.196685456888622	0.373913307976894	ENSRNOG00000005763/ENSRNOG00000034200/ENSRNOG00000061543	Arl1;Atp8a1;Ap2b1
GO:0005929	cilium	2/174	76/16184	2.45	0.196840349708856	0.373913307976894	ENSRNOG00000002229/ENSRNOG00000002736	Adcy5;Rabgap1l
GO:0033017	sarcoplasmic reticulum membrane	1/174	21/16184	4.43	0.203192510509419	0.380411367640399	ENSRNOG00000001285	Atp2a2
GO:0000502	proteasome complex	1/174	22/16184	4.23	0.211770404660961	0.380411367640399	ENSRNOG00000025076	Ecpas
GO:0012506	vesicle membrane	1/174	22/16184	4.23	0.211770404660961	0.380411367640399	ENSRNOG00000001285	Atp2a2
GO:0032588	trans-Golgi network membrane	1/174	22/16184	4.23	0.211770404660961	0.380411367640399	ENSRNOG00000003402	Stx6
GO:0097228	sperm principal piece	1/174	22/16184	4.23	0.211770404660961	0.380411367640399	ENSRNOG00000003031	Atp2b4
GO:0000781	chromosome, telomeric region	1/174	23/16184	4.04	0.220256479997491	0.381172061920306	ENSRNOG00000014599	Dhx36
GO:0000794	condensed nuclear chromosome	1/174	23/16184	4.04	0.220256479997491	0.381172061920306	ENSRNOG00000005877	Lrpprc
GO:0005795	Golgi stack	1/174	23/16184	4.04	0.220256479997491	0.381172061920306	ENSRNOG00000015173	Mbtps1
GO:0045121	membrane raft	4/174	224/16184	1.66	0.221451411074883	0.381172061920306	ENSRNOG00000000596/ENSRNOG00000002229/ENSRNOG00000004026/ENSRNOG00000008587	Fyn;Adcy5;Atp2b1;Tek
GO:0043209	myelin sheath	4/174	225/16184	1.65	0.223726149719466	0.381172061920306	ENSRNOG00000003343/ENSRNOG00000007290/ENSRNOG00000015396/ENSRNOG00000030515	Canx;Atp1a2;Sptan1;Nfasc
GO:0000775	chromosome, centromeric region	1/174	24/16184	3.88	0.228651713738004	0.38558881908557	ENSRNOG00000026649	Dnmt3a
GO:0005771	multivesicular body	1/174	25/16184	3.72	0.236957072760874	0.39160274129955	ENSRNOG00000025076	Ecpas
GO:0045335	phagocytic vesicle	1/174	25/16184	3.72	0.236957072760874	0.39160274129955	ENSRNOG00000003402	Stx6
GO:0055037	recycling endosome	2/174	88/16184	2.11	0.244252358087641	0.393380088430094	ENSRNOG00000003402/ENSRNOG00000049223	Stx6;Vipas39
GO:0005720	nuclear heterochromatin	1/174	26/16184	3.58	0.245173513712642	0.393380088430094	ENSRNOG00000026649	Dnmt3a
GO:0032993	protein-DNA complex	1/174	26/16184	3.58	0.245173513712642	0.393380088430094	ENSRNOG00000010121	Lef1
GO:0035145	exon-exon junction complex	1/174	27/16184	3.44	0.253301983115662	0.402514284910515	ENSRNOG00000023593	Upf2
GO:0032809	neuronal cell body membrane	1/174	28/16184	3.32	0.261343417474631	0.407456966668492	ENSRNOG00000004026	Atp2b1
GO:1904115	axon cytoplasm	1/174	28/16184	3.32	0.261343417474631	0.407456966668492	ENSRNOG00000048719	Dtnbp1
GO:0000118	histone deacetylase complex	1/174	29/16184	3.21	0.269298743381998	0.412084821744383	ENSRNOG00000010188	Satb2
GO:0097060	synaptic membrane	1/174	29/16184	3.21	0.269298743381998	0.412084821744383	ENSRNOG00000026705	Dgki
GO:0032839	dendrite cytoplasm	1/174	30/16184	3.1	0.277168877622266	0.416416399872687	ENSRNOG00000003343	Canx
GO:0090575	RNA polymerase II transcription factor complex	1/174	30/16184	3.1	0.277168877622266	0.416416399872687	ENSRNOG00000019742	Stat3
GO:0005938	cell cortex	2/174	97/16184	1.92	0.280128426649823	0.41707124688499	ENSRNOG00000015898/ENSRNOG00000016374	Fer;Fgfr2
GO:0005790	smooth endoplasmic reticulum	1/174	31/16184	3	0.284954727275214	0.420468911486924	ENSRNOG00000003343	Canx
GO:0005637	nuclear inner membrane	1/174	32/16184	2.91	0.292657189818031	0.42054873377825	ENSRNOG00000005877	Lrpprc
GO:0016459	myosin complex	1/174	32/16184	2.91	0.292657189818031	0.42054873377825	ENSRNOG00000054080	Cgnl1
GO:0033116	endoplasmic reticulum-Golgi intermediate compartment membrane	1/174	32/16184	2.91	0.292657189818031	0.42054873377825	ENSRNOG00000003967	Vmp1
GO:0005768	endosome	3/174	177/16184	1.58	0.296778300729079	0.42054873377825	ENSRNOG00000000596/ENSRNOG00000002229/ENSRNOG00000007290	Fyn;Adcy5;Atp1a2
GO:0005876	spindle microtubule	1/174	33/16184	2.82	0.300277153226381	0.42054873377825	ENSRNOG00000055246	Ncor1
GO:0008180	COP9 signalosome	1/174	33/16184	2.82	0.300277153226381	0.42054873377825	ENSRNOG00000008990	Amotl1
GO:0098793	presynapse	1/174	35/16184	2.66	0.315273087633737	0.429358171100635	ENSRNOG00000008570	Cadps
GO:0030018	Z disc	2/174	106/16184	1.75	0.315884744442994	0.429358171100635	ENSRNOG00000003031/ENSRNOG00000015396	Atp2b4;Sptan1
GO:0000777	condensed chromosome kinetochore	1/174	36/16184	2.58	0.322650787971326	0.429358171100635	ENSRNOG00000001265	Mad1l1
GO:0005834	heterotrimeric G-protein complex	1/174	36/16184	2.58	0.322650787971326	0.429358171100635	ENSRNOG00000021984	Rgs7
GO:0042645	mitochondrial nucleoid	1/174	36/16184	2.58	0.322650787971326	0.429358171100635	ENSRNOG00000005877	Lrpprc
GO:0031410	cytoplasmic vesicle	3/174	187/16184	1.49	0.326176148816337	0.429358171100635	ENSRNOG00000008990/ENSRNOG00000016374/ENSRNOG00000034200	Amotl1;Fgfr2;Atp8a1
GO:0009925	basal plasma membrane	1/174	37/16184	2.51	0.329949448046444	0.429358171100635	ENSRNOG00000008587	Tek
GO:0031252	cell leading edge	1/174	37/16184	2.51	0.329949448046444	0.429358171100635	ENSRNOG00000005763	Arl1
GO:0031941	filamentous actin	1/174	37/16184	2.51	0.329949448046444	0.429358171100635	ENSRNOG00000025406	Iqgap2
GO:0005578	proteinaceous extracellular matrix	3/174	192/16184	1.45	0.340886885675557	0.440125337590975	ENSRNOG00000002093/ENSRNOG00000019689/ENSRNOG00000023257	Tgfbr3;Vwf;Adamts9
GO:0005911	cell-cell junction	2/174	114/16184	1.63	0.347336057184066	0.443283175442552	ENSRNOG00000008587/ENSRNOG00000047605	Tek;Ptprk
GO:0005871	kinesin complex	1/174	40/16184	2.33	0.351379561680418	0.443283175442552	ENSRNOG00000018168	Klc4
GO:0030139	endocytic vesicle	1/174	40/16184	2.33	0.351379561680418	0.443283175442552	ENSRNOG00000025076	Ecpas
GO:0031201	SNARE complex	1/174	41/16184	2.27	0.358370391478957	0.448677443877163	ENSRNOG00000003402	Stx6
GO:0034707	chloride channel complex	1/174	42/16184	2.21	0.365286302516723	0.453897502929367	ENSRNOG00000003680	Gabrb2
GO:0005881	cytoplasmic microtubule	1/174	44/16184	2.11	0.378896553020077	0.467295827369615	ENSRNOG00000021611	Clip2
GO:0005844	polysome	1/174	47/16184	1.98	0.398769722369918	0.48457311464456	ENSRNOG00000023593	Upf2
GO:0030672	synaptic vesicle membrane	1/174	47/16184	1.98	0.398769722369918	0.48457311464456	ENSRNOG00000048719	Dtnbp1
GO:0009898	cytoplasmic side of plasma membrane	1/174	48/16184	1.94	0.405252592067361	0.485313935580287	ENSRNOG00000004026	Atp2b1
GO:0016328	lateral plasma membrane	1/174	48/16184	1.94	0.405252592067361	0.485313935580287	ENSRNOG00000015396	Sptan1
GO:0012505	endomembrane system	1/174	50/16184	1.86	0.418010556689578	0.496990968574508	ENSRNOG00000009402	Rabgap1
GO:0009986	cell surface	6/174	485/16184	1.15	0.422341744704486	0.498553788861687	ENSRNOG00000008587/ENSRNOG00000016374/ENSRNOG00000023257/ENSRNOG00000025406/ENSRNOG00000029598/ENSRNOG00000047605	Tek;Fgfr2;Adamts9;Iqgap2;Robo2;Ptprk
GO:0001750	photoreceptor outer segment	1/174	53/16184	1.75	0.436639063338186	0.508171482165272	ENSRNOG00000047605	Ptprk
GO:0043198	dendritic shaft	1/174	53/16184	1.75	0.436639063338186	0.508171482165272	ENSRNOG00000006952	Prex1
GO:0030426	growth cone	2/174	143/16184	1.3	0.456364470223518	0.5274142202804	ENSRNOG00000006952/ENSRNOG00000048719	Prex1;Dtnbp1
GO:0019013	viral nucleocapsid	1/174	61/16184	1.52	0.483466922551729	0.547823876280596	ENSRNOG00000012438	Larp6
GO:0031514	motile cilium	1/174	61/16184	1.52	0.483466922551729	0.547823876280596	ENSRNOG00000022343	Alms1
GO:0005856	cytoskeleton	3/174	242/16184	1.15	0.483969246115405	0.547823876280596	ENSRNOG00000001706/ENSRNOG00000009402/ENSRNOG00000019533	Kalrn;Rabgap1;AABR07026957.1
GO:0010008	endosome membrane	1/174	63/16184	1.48	0.494555992351242	0.55599921803899	ENSRNOG00000048719	Dtnbp1
GO:0031526	brush border membrane	1/174	66/16184	1.41	0.510747313669191	0.570322391508271	ENSRNOG00000012061	Prkcb
GO:0031090	organelle membrane	1/174	68/16184	1.37	0.521253961462243	0.57212479351434	ENSRNOG00000015205	Cyb5a
GO:0005777	peroxisome	1/174	69/16184	1.35	0.526422850188079	0.57212479351434	ENSRNOG00000049604	Mvk
GO:0032587	ruffle membrane	1/174	69/16184	1.35	0.526422850188079	0.57212479351434	ENSRNOG00000016047	Macf1
GO:0005758	mitochondrial intermembrane space	1/174	70/16184	1.33	0.531536249137336	0.57212479351434	ENSRNOG00000043436	Micu1
GO:0016323	basolateral plasma membrane	2/174	165/16184	1.13	0.531817976671327	0.57212479351434	ENSRNOG00000003031/ENSRNOG00000004026	Atp2b4;Atp2b1
GO:0000785	chromatin	1/174	71/16184	1.31	0.53659475060501	0.57212479351434	ENSRNOG00000001686	Hlcs
GO:0030175	filopodium	1/174	71/16184	1.31	0.53659475060501	0.57212479351434	ENSRNOG00000025406	Iqgap2
GO:0016324	apical plasma membrane	3/174	267/16184	1.05	0.54998539461735	0.582643096861835	ENSRNOG00000004026/ENSRNOG00000008587/ENSRNOG00000008990	Atp2b1;Tek;Amotl1
GO:0005694	chromosome	1/174	75/16184	1.24	0.556291408946121	0.584437971357346	ENSRNOG00000002757	Tada2a
GO:0030425	dendrite	4/174	369/16184	1.01	0.563322446102425	0.584437971357346	ENSRNOG00000000596/ENSRNOG00000002024/ENSRNOG00000025394/ENSRNOG00000047605	Fyn;Epha5;Tanc1;Ptprk
GO:0000922	spindle pole	1/174	77/16184	1.21	0.565825297110296	0.584437971357346	ENSRNOG00000001265	Mad1l1
GO:0001726	ruffle	1/174	77/16184	1.21	0.565825297110296	0.584437971357346	ENSRNOG00000029441	Klhl2
GO:0042470	melanosome	1/174	79/16184	1.18	0.575155484430036	0.590385165449596	ENSRNOG00000003343	Canx
GO:0005811	lipid droplet	1/174	89/16184	1.05	0.618899216359521	0.631365672309583	ENSRNOG00000016596	Hspa4
GO:0008021	synaptic vesicle	1/174	90/16184	1.03	0.62301922483131	0.631669475611984	ENSRNOG00000026705	Dgki
GO:0005813	centrosome	3/174	304/16184	0.92	0.638021632222553	0.642935791135692	ENSRNOG00000005883/ENSRNOG00000012061/ENSRNOG00000025076	Nek10;Prkcb;Ecpas
GO:0009897	external side of plasma membrane	3/174	309/16184	0.9	0.648957950911027	0.64775730476658	ENSRNOG00000002024/ENSRNOG00000002093/ENSRNOG00000019689	Epha5;Tgfbr3;Vwf
GO:0042995	cell projection	1/174	97/16184	0.96	0.650645394660444	0.64775730476658	ENSRNOG00000000408	Gopc
GO:0005635	nuclear envelope	1/174	99/16184	0.94	0.658162125533848	0.65131707348764	ENSRNOG00000005934	Mlip
GO:0043235	receptor complex	1/174	103/16184	0.9	0.672716546243866	0.657841779883444	ENSRNOG00000002093	Tgfbr3
GO:0071013	catalytic step 2 spliceosome	1/174	103/16184	0.9	0.672716546243866	0.657841779883444	ENSRNOG00000015928	Dhx35
GO:0005622	intracellular	3/174	329/16184	0.85	0.690354013761778	0.671118143409283	ENSRNOG00000004201/ENSRNOG00000012929/ENSRNOG00000030515	Rims2;Wsb1;Nfasc
GO:0030496	midbody	1/174	116/16184	0.8	0.715894936568217	0.68553301740473	ENSRNOG00000003343	Canx
GO:0043195	terminal bouton	1/174	116/16184	0.8	0.715894936568217	0.68553301740473	ENSRNOG00000003402	Stx6
GO:0031012	extracellular matrix	2/174	233/16184	0.8	0.717626442104887	0.68553301740473	ENSRNOG00000003343/ENSRNOG00000016374	Canx;Fgfr2
GO:0005789	endoplasmic reticulum membrane	4/174	457/16184	0.81	0.728073617064447	0.691515776643183	ENSRNOG00000003343/ENSRNOG00000015173/ENSRNOG00000015205/ENSRNOG00000048719	Canx;Mbtps1;Cyb5a;Dtnbp1
GO:0000784	nuclear chromosome, telomeric region	1/174	123/16184	0.76	0.73674752811273	0.695755560383149	ENSRNOG00000031178	LOC100362054
GO:0016607	nuclear speck	1/174	126/16184	0.74	0.745211683293438	0.699526642925754	ENSRNOG00000034233	Fyttd1
GO:0000139	Golgi membrane	2/174	248/16184	0.75	0.749206401324622	0.699526642925754	ENSRNOG00000005763/ENSRNOG00000015173	Arl1;Mbtps1
GO:0043204	perikaryon	1/174	135/16184	0.69	0.769014529039611	0.713987469303483	ENSRNOG00000033372	Klhl24
GO:0031965	nuclear membrane	1/174	196/16184	0.47	0.881354388006792	0.810367948278215	ENSRNOG00000002708	Phf8
GO:0005913	cell-cell adherens junction	2/174	339/16184	0.55	0.882630058315763	0.810367948278215	ENSRNOG00000002176/ENSRNOG00000016047	Nectin3;Macf1
GO:0005743	mitochondrial inner membrane	1/174	225/16184	0.41	0.913640435920704	0.834204992378892	ENSRNOG00000019742	Stat3
GO:0005576	extracellular region	2/174	435/16184	0.43	0.950146747020893	0.862770614703761	ENSRNOG00000008587/ENSRNOG00000012698	Tek;Chsy1
GO:0005925	focal adhesion	2/174	485/16184	0.38	0.968610000251707	0.874729767267863	ENSRNOG00000005763/ENSRNOG00000030515	Arl1;Nfasc
