# Supplementary material for: Deep Sequencing of the Rat MCAO Cortexes Reveals Crucial circRNAs Involved in Early Stroke Events and Their Regulatory Networks
Source: Neural Plast. 2021 Nov 24;2021:9942537. doi: 10.1155/2021/9942537 (PMC8635952; doi:10.1155/2021/9942537)
Supplement: Supplementary Materials — The following are available online. Figure S1: distribution of circRNA reads. Figure S2: tissue enrichment of select genes. Table S1: neurobehavioral scores and performance of the selected rats in the MCAO group and sham group. Table S2: summary of the mapping data from the cortex tissue. Table S3: circRNA_known. Table S4: circRNA_newname. Table S5: DE-circRNAs. Table S6: Biological_Process_enrich. Table S7: Molecular_Function_enrich. Table S8: Cellular_Component_enrich. Table S9: KEGG_pathway_enrich. Table S10: cyto-scape_circRNA-miRNA-mRNA. Table S11: expression of select mRNAs. [file 9942537.f1.zip › Table S9 KEGG_pathway_enrich.txt]

ID	Description	GeneRatio	BgRatio	enrich_factor	pvalue	qvalue	geneID	Symbol
ko04261	Adrenergic signaling in cardiomyocytes	9/81	152/8122	5.94	1.8377102495692e-05	0.00177489570161862	ENSRNOG00000001285/ENSRNOG00000002229/ENSRNOG00000003031/ENSRNOG00000004026/ENSRNOG00000004362/ENSRNOG00000007290/ENSRNOG00000017060/ENSRNOG00000018378/ENSRNOG00000021497	Atp2a2;Adcy5;Atp2b4;Atp2b1;Rps6ka5;Atp1a2;Ryr2;Cacnb2;Akt3
ko04024	cAMP signaling pathway	10/81	198/8122	5.06	2.46153418472655e-05	0.00177489570161862	ENSRNOG00000001285/ENSRNOG00000002229/ENSRNOG00000003031/ENSRNOG00000004026/ENSRNOG00000007290/ENSRNOG00000011417/ENSRNOG00000014276/ENSRNOG00000017060/ENSRNOG00000021497/ENSRNOG00000021569	Atp2a2;Adcy5;Atp2b4;Atp2b1;Atp1a2;Pde3b;Plce1;Ryr2;Akt3;Tiam1
ko04972	Pancreatic secretion	7/81	102/8122	6.88	6.50758761279682e-05	0.0031282087822918	ENSRNOG00000001285/ENSRNOG00000002229/ENSRNOG00000003031/ENSRNOG00000004026/ENSRNOG00000007290/ENSRNOG00000012061/ENSRNOG00000017060	Atp2a2;Adcy5;Atp2b4;Atp2b1;Atp1a2;Prkcb;Ryr2
ko04970	Salivary secretion	6/81	76/8122	7.92	0.000102307856550088	0.0036884674598321	ENSRNOG00000002229/ENSRNOG00000003031/ENSRNOG00000004026/ENSRNOG00000007290/ENSRNOG00000012061/ENSRNOG00000029876	Adcy5;Atp2b4;Atp2b1;Atp1a2;Prkcb;Gucy1a2
ko04022	cGMP-PKG signaling pathway	8/81	171/8122	4.69	0.000285069083689091	0.00822199251903272	ENSRNOG00000001285/ENSRNOG00000002229/ENSRNOG00000003031/ENSRNOG00000004026/ENSRNOG00000007290/ENSRNOG00000011417/ENSRNOG00000021497/ENSRNOG00000029876	Atp2a2;Adcy5;Atp2b4;Atp2b1;Atp1a2;Pde3b;Akt3;Gucy1a2
ko04919	Thyroid hormone signaling pathway	6/81	119/8122	5.06	0.00115627828538495	0.0255048761974757	ENSRNOG00000001285/ENSRNOG00000007290/ENSRNOG00000012061/ENSRNOG00000014276/ENSRNOG00000021497/ENSRNOG00000055246	Atp2a2;Atp1a2;Prkcb;Plce1;Akt3;Ncor1
ko04961	Endocrine and other factor-regulated calcium reabsorption	4/81	49/8122	8.19	0.00138333914885086	0.0255048761974757	ENSRNOG00000004026/ENSRNOG00000007290/ENSRNOG00000012061/ENSRNOG00000061543	Atp2b1;Atp1a2;Prkcb;Ap2b1
ko04015	Rap1 signaling pathway	8/81	218/8122	3.68	0.0014148690445315	0.0255048761974757	ENSRNOG00000002229/ENSRNOG00000008587/ENSRNOG00000012061/ENSRNOG00000014276/ENSRNOG00000016374/ENSRNOG00000019885/ENSRNOG00000021497/ENSRNOG00000021569	Adcy5;Tek;Prkcb;Plce1;Fgfr2;Magi3;Akt3;Tiam1
ko04911	Insulin secretion	5/81	87/8122	5.76	0.00169886897898251	0.0258830499164445	ENSRNOG00000002229/ENSRNOG00000004201/ENSRNOG00000007290/ENSRNOG00000012061/ENSRNOG00000017060	Adcy5;Rims2;Atp1a2;Prkcb;Ryr2
ko04062	Chemokine signaling pathway	7/81	177/8122	3.97	0.00185573354891664	0.0258830499164445	ENSRNOG00000002229/ENSRNOG00000006952/ENSRNOG00000012061/ENSRNOG00000019742/ENSRNOG00000021497/ENSRNOG00000021569/ENSRNOG00000059705	Adcy5;Prex1;Prkcb;Stat3;Akt3;Tiam1;Elmo1
ko04914	Progesterone-mediated oocyte maturation	5/81	90/8122	5.57	0.00197429103377259	0.0258830499164445	ENSRNOG00000001265/ENSRNOG00000002229/ENSRNOG00000004130/ENSRNOG00000011417/ENSRNOG00000021497	Mad1l1;Adcy5;Anapc4;Pde3b;Akt3
ko03015	mRNA surveillance pathway	5/81	95/8122	5.28	0.00250403407394409	0.0277775439781652	ENSRNOG00000002275/ENSRNOG00000004827/ENSRNOG00000005927/ENSRNOG00000011382/ENSRNOG00000023593	Fip1l1;Papola;Cpsf6;Wdr33;Upf2
ko04713	Circadian entrainment	5/81	95/8122	5.28	0.00250403407394409	0.0277775439781652	ENSRNOG00000002229/ENSRNOG00000004362/ENSRNOG00000012061/ENSRNOG00000017060/ENSRNOG00000029876	Adcy5;Rps6ka5;Prkcb;Ryr2;Gucy1a2
ko04530	Tight junction	6/81	144/8122	4.18	0.00304973698584382	0.0314145839895191	ENSRNOG00000008990/ENSRNOG00000012061/ENSRNOG00000015396/ENSRNOG00000019885/ENSRNOG00000021497/ENSRNOG00000024322	Amotl1;Prkcb;Sptan1;Magi3;Akt3;Shroom2
ko04933	AGE-RAGE signaling pathway in diabetic complications	5/81	104/8122	4.82	0.00370732760246113	0.0356423776517315	ENSRNOG00000012061/ENSRNOG00000014276/ENSRNOG00000019742/ENSRNOG00000021497/ENSRNOG00000051965	Prkcb;Plce1;Stat3;Akt3;Smad4
ko04918	Thyroid hormone synthesis	4/81	73/8122	5.49	0.00593355626227805	0.0534244181942154	ENSRNOG00000002229/ENSRNOG00000003343/ENSRNOG00000007290/ENSRNOG00000012061	Adcy5;Canx;Atp1a2;Prkcb
ko05412	Arrhythmogenic right ventricular cardiomyopathy (ARVC)	4/81	76/8122	5.28	0.00683873867920381	0.0534244181942154	ENSRNOG00000001285/ENSRNOG00000010121/ENSRNOG00000017060/ENSRNOG00000018378	Atp2a2;Lef1;Ryr2;Cacnb2
ko04520	Adherens junction	4/81	78/8122	5.14	0.00749042867084086	0.0534244181942154	ENSRNOG00000000596/ENSRNOG00000002176/ENSRNOG00000010121/ENSRNOG00000051965	Fyn;Nectin3;Lef1;Smad4
ko04960	Aldosterone-regulated sodium reabsorption	3/81	41/8122	7.34	0.00775658287901831	0.0534244181942154	ENSRNOG00000007290/ENSRNOG00000012061/ENSRNOG00000017610	Atp1a2;Prkcb;Nedd4l
ko04973	Carbohydrate digestion and absorption	3/81	41/8122	7.34	0.00775658287901831	0.0534244181942154	ENSRNOG00000007290/ENSRNOG00000012061/ENSRNOG00000021497	Atp1a2;Prkcb;Akt3
ko04611	Platelet activation	5/81	124/8122	4.04	0.00777968717499706	0.0534244181942154	ENSRNOG00000000596/ENSRNOG00000002229/ENSRNOG00000019689/ENSRNOG00000021497/ENSRNOG00000029876	Fyn;Adcy5;Vwf;Akt3;Gucy1a2
ko01521	EGFR tyrosine kinase inhibitor resistance	4/81	84/8122	4.77	0.00968777148303097	0.063503573836136	ENSRNOG00000012061/ENSRNOG00000016374/ENSRNOG00000019742/ENSRNOG00000021497	Prkcb;Fgfr2;Stat3;Akt3
ko04260	Cardiac muscle contraction	4/81	86/8122	4.66	0.0105040465984708	0.0658606125396112	ENSRNOG00000001285/ENSRNOG00000007290/ENSRNOG00000017060/ENSRNOG00000018378	Atp2a2;Atp1a2;Ryr2;Cacnb2
ko05032	Morphine addiction	4/81	94/8122	4.27	0.0142106983696465	0.0853888454667358	ENSRNOG00000002229/ENSRNOG00000003680/ENSRNOG00000011417/ENSRNOG00000012061	Adcy5;Gabrb2;Pde3b;Prkcb
ko04120	Ubiquitin mediated proteolysis	5/81	151/8122	3.32	0.017184512884061	0.093823584978679	ENSRNOG00000004130/ENSRNOG00000007304/ENSRNOG00000013718/ENSRNOG00000017610/ENSRNOG00000061040	Anapc4;Herc3;Herc2;Nedd4l;Herc4
ko04070	Phosphatidylinositol signaling system	4/81	102/8122	3.93	0.0186588576014368	0.093823584978679	ENSRNOG00000012061/ENSRNOG00000014276/ENSRNOG00000026705/ENSRNOG00000030771	Prkcb;Plce1;Dgki;Dgkb
ko05231	Choline metabolism in cancer	4/81	102/8122	3.93	0.0186588576014368	0.093823584978679	ENSRNOG00000012061/ENSRNOG00000021497/ENSRNOG00000026705/ENSRNOG00000030771	Prkcb;Akt3;Dgki;Dgkb
ko04020	Calcium signaling pathway	6/81	213/8122	2.82	0.0192631060706272	0.093823584978679	ENSRNOG00000001285/ENSRNOG00000003031/ENSRNOG00000004026/ENSRNOG00000012061/ENSRNOG00000014276/ENSRNOG00000017060	Atp2a2;Atp2b4;Atp2b1;Prkcb;Plce1;Ryr2
ko04921	Oxytocin signaling pathway	5/81	158/8122	3.17	0.0204918048267029	0.093823584978679	ENSRNOG00000002229/ENSRNOG00000012061/ENSRNOG00000017060/ENSRNOG00000018378/ENSRNOG00000029876	Adcy5;Prkcb;Ryr2;Cacnb2;Gucy1a2
ko00561	Glycerolipid metabolism	3/81	59/8122	5.1	0.0208192480536631	0.093823584978679	ENSRNOG00000026705/ENSRNOG00000030771/ENSRNOG00000061050	Dgki;Dgkb;Mboat2
ko04923	Regulation of lipolysis in adipocytes	3/81	59/8122	5.1	0.0208192480536631	0.093823584978679	ENSRNOG00000002229/ENSRNOG00000011417/ENSRNOG00000021497	Adcy5;Pde3b;Akt3
ko05221	Acute myeloid leukemia	3/81	59/8122	5.1	0.0208192480536631	0.093823584978679	ENSRNOG00000010121/ENSRNOG00000019742/ENSRNOG00000021497	Lef1;Stat3;Akt3
ko05414	Dilated cardiomyopathy	4/81	108/8122	3.71	0.0225053329512876	0.0969110198289485	ENSRNOG00000001285/ENSRNOG00000002229/ENSRNOG00000017060/ENSRNOG00000018378	Atp2a2;Adcy5;Ryr2;Cacnb2
ko00900	Terpenoid backbone biosynthesis	2/81	24/8122	8.36	0.0235244355132373	0.0969110198289485	ENSRNOG00000007862/ENSRNOG00000049604	Acat1;Mvk
ko04931	Insulin resistance	4/81	110/8122	3.65	0.023887385538615	0.0969110198289485	ENSRNOG00000012061/ENSRNOG00000018457/ENSRNOG00000019742/ENSRNOG00000021497	Prkcb;Ptpa;Stat3;Akt3
ko04072	Phospholipase D signaling pathway	5/81	165/8122	3.04	0.0241923859718981	0.0969110198289485	ENSRNOG00000000596/ENSRNOG00000002229/ENSRNOG00000021497/ENSRNOG00000026705/ENSRNOG00000030771	Fyn;Adcy5;Akt3;Dgki;Dgkb
ko04725	Cholinergic synapse	4/81	115/8122	3.49	0.0275648699124186	0.107436335078274	ENSRNOG00000000596/ENSRNOG00000002229/ENSRNOG00000012061/ENSRNOG00000021497	Fyn;Adcy5;Prkcb;Akt3
ko04924	Renin secretion	3/81	68/8122	4.42	0.0301217178443809	0.114107121430515	ENSRNOG00000002229/ENSRNOG00000011417/ENSRNOG00000029876	Adcy5;Pde3b;Gucy1a2
ko05212	Pancreatic cancer	3/81	69/8122	4.36	0.0312701480615609	0.114107121430515	ENSRNOG00000019742/ENSRNOG00000021497/ENSRNOG00000051965	Stat3;Akt3;Smad4
ko04014	Ras signaling pathway	6/81	240/8122	2.51	0.0322110108832208	0.114107121430515	ENSRNOG00000008587/ENSRNOG00000012061/ENSRNOG00000014276/ENSRNOG00000016374/ENSRNOG00000021497/ENSRNOG00000021569	Tek;Prkcb;Plce1;Fgfr2;Akt3;Tiam1
ko05210	Colorectal cancer	3/81	70/8122	4.3	0.0324414042315222	0.114107121430515	ENSRNOG00000010121/ENSRNOG00000021497/ENSRNOG00000051965	Lef1;Akt3;Smad4
ko04360	Axon guidance	5/81	180/8122	2.79	0.0335122149649797	0.115067003764467	ENSRNOG00000000596/ENSRNOG00000002024/ENSRNOG00000006526/ENSRNOG00000007882/ENSRNOG00000029598	Fyn;Epha5;Sema3c;Ablim2;Robo2
ko04971	Gastric acid secretion	3/81	73/8122	4.12	0.0360915294676497	0.121041359536549	ENSRNOG00000002229/ENSRNOG00000007290/ENSRNOG00000012061	Adcy5;Atp1a2;Prkcb
ko04010	MAPK signaling pathway	6/81	264/8122	2.28	0.047655236253176	0.150518344247451	ENSRNOG00000001138/ENSRNOG00000004362/ENSRNOG00000012061/ENSRNOG00000016374/ENSRNOG00000018378/ENSRNOG00000021497	Taok3;Rps6ka5;Prkcb;Fgfr2;Cacnb2;Akt3
ko05410	Hypertrophic cardiomyopathy (HCM)	3/81	84/8122	3.58	0.0511937169308782	0.150518344247451	ENSRNOG00000001285/ENSRNOG00000017060/ENSRNOG00000018378	Atp2a2;Ryr2;Cacnb2
ko05202	Transcriptional misregulation in cancer	5/81	203/8122	2.47	0.0516755586617685	0.150518344247451	ENSRNOG00000007151/ENSRNOG00000007590/ENSRNOG00000013017/ENSRNOG00000038140/ENSRNOG00000055246	Cdk14;Eya1;Arnt2;Nsd2;Ncor1
ko04066	HIF-1 signaling pathway	4/81	141/8122	2.84	0.0519347337244081	0.150518344247451	ENSRNOG00000008587/ENSRNOG00000012061/ENSRNOG00000019742/ENSRNOG00000021497	Tek;Prkcb;Stat3;Akt3
ko04550	Signaling pathways regulating pluripotency of stem cells	4/81	142/8122	2.82	0.0530492799544142	0.150518344247451	ENSRNOG00000016374/ENSRNOG00000019742/ENSRNOG00000021497/ENSRNOG00000051965	Fgfr2;Stat3;Akt3;Smad4
ko05200	Pathways in cancer	8/81	416/8122	1.93	0.0546269807865845	0.150518344247451	ENSRNOG00000002229/ENSRNOG00000010121/ENSRNOG00000012061/ENSRNOG00000013017/ENSRNOG00000016374/ENSRNOG00000019742/ENSRNOG00000021497/ENSRNOG00000051965	Adcy5;Lef1;Prkcb;Arnt2;Fgfr2;Stat3;Akt3;Smad4
ko05161	Hepatitis B	4/81	144/8122	2.79	0.0553175574512559	0.150518344247451	ENSRNOG00000012061/ENSRNOG00000019742/ENSRNOG00000021497/ENSRNOG00000051965	Prkcb;Stat3;Akt3;Smad4
ko05206	MicroRNAs in cancer	4/81	144/8122	2.79	0.0553175574512559	0.150518344247451	ENSRNOG00000004362/ENSRNOG00000012061/ENSRNOG00000019742/ENSRNOG00000026649	Rps6ka5;Prkcb;Stat3;Dnmt3a
ko05205	Proteoglycans in cancer	5/81	208/8122	2.41	0.0562620477553017	0.150518344247451	ENSRNOG00000012061/ENSRNOG00000014276/ENSRNOG00000019742/ENSRNOG00000021497/ENSRNOG00000021569	Prkcb;Plce1;Stat3;Akt3;Tiam1
ko04540	Gap junction	3/81	88/8122	3.42	0.0573360146689904	0.150518344247451	ENSRNOG00000002229/ENSRNOG00000012061/ENSRNOG00000029876	Adcy5;Prkcb;Gucy1a2
ko04727	GABAergic synapse	3/81	88/8122	3.42	0.0573360146689904	0.150518344247451	ENSRNOG00000002229/ENSRNOG00000003680/ENSRNOG00000012061	Adcy5;Gabrb2;Prkcb
ko00620	Pyruvate metabolism	2/81	39/8122	5.14	0.0574057188826959	0.150518344247451	ENSRNOG00000007862/ENSRNOG00000015582	Acat1;Me2
ko05215	Prostate cancer	3/81	95/8122	3.17	0.0688829589716241	0.177386567276551	ENSRNOG00000010121/ENSRNOG00000016374/ENSRNOG00000021497	Lef1;Fgfr2;Akt3
ko00564	Glycerophospholipid metabolism	3/81	96/8122	3.13	0.070613004800152	0.178651554157356	ENSRNOG00000026705/ENSRNOG00000030771/ENSRNOG00000061050	Dgki;Dgkb;Mboat2
ko04916	Melanogenesis	3/81	99/8122	3.04	0.0759203013991616	0.188767355565974	ENSRNOG00000002229/ENSRNOG00000010121/ENSRNOG00000012061	Adcy5;Lef1;Prkcb
ko01522	Endocrine resistance	3/81	100/8122	3.01	0.0777278877116212	0.189986094852669	ENSRNOG00000002229/ENSRNOG00000021497/ENSRNOG00000055246	Adcy5;Akt3;Ncor1
ko00270	Cysteine and methionine metabolism	2/81	48/8122	4.18	0.0825653805041767	0.198446616299512	ENSRNOG00000015514/ENSRNOG00000026649	Bcat1;Dnmt3a
ko04723	Retrograde endocannabinoid signaling	3/81	106/8122	2.84	0.0889652232308149	0.210323305998648	ENSRNOG00000002229/ENSRNOG00000003680/ENSRNOG00000012061	Adcy5;Gabrb2;Prkcb
ko00280	Valine, leucine and isoleucine degradation	2/81	53/8122	3.78	0.0977512718413231	0.227367134843145	ENSRNOG00000007862/ENSRNOG00000015514	Acat1;Bcat1
ko04978	Mineral absorption	2/81	54/8122	3.71	0.100877987189629	0.230915359147522	ENSRNOG00000004026/ENSRNOG00000007290	Atp2b1;Atp1a2
ko05213	Endometrial cancer	2/81	56/8122	3.58	0.107213972430847	0.241584115510296	ENSRNOG00000010121/ENSRNOG00000021497	Lef1;Akt3
ko00230	Purine metabolism	4/81	183/8122	2.19	0.109583053875278	0.243123536533006	ENSRNOG00000002229/ENSRNOG00000011417/ENSRNOG00000012325/ENSRNOG00000029876	Adcy5;Pde3b;Adk;Gucy1a2
ko05223	Non-small cell lung cancer	2/81	58/8122	3.46	0.113654444896711	0.2483358684346	ENSRNOG00000012061/ENSRNOG00000021497	Prkcb;Akt3
ko00310	Lysine degradation	2/81	59/8122	3.4	0.116911820224538	0.251640524285336	ENSRNOG00000007862/ENSRNOG00000038140	Acat1;Nsd2
ko04370	VEGF signaling pathway	2/81	60/8122	3.34	0.120192891684259	0.254898237782407	ENSRNOG00000012061/ENSRNOG00000021497	Prkcb;Akt3
ko04726	Serotonergic synapse	3/81	124/8122	2.43	0.126369733290859	0.261160812174862	ENSRNOG00000002229/ENSRNOG00000003680/ENSRNOG00000012061	Adcy5;Gabrb2;Prkcb
ko04110	Cell cycle	3/81	125/8122	2.41	0.128594677982649	0.261160812174862	ENSRNOG00000001265/ENSRNOG00000004130/ENSRNOG00000051965	Mad1l1;Anapc4;Smad4
ko04730	Long-term depression	2/81	64/8122	3.13	0.133538708890271	0.261160812174862	ENSRNOG00000012061/ENSRNOG00000029876	Prkcb;Gucy1a2
ko04213	Longevity regulating pathway - multiple species	2/81	65/8122	3.09	0.136926799339599	0.261160812174862	ENSRNOG00000002229/ENSRNOG00000021497	Adcy5;Akt3
ko05031	Amphetamine addiction	2/81	65/8122	3.09	0.136926799339599	0.261160812174862	ENSRNOG00000002229/ENSRNOG00000012061	Adcy5;Prkcb
ko05214	Glioma	2/81	65/8122	3.09	0.136926799339599	0.261160812174862	ENSRNOG00000012061/ENSRNOG00000021497	Prkcb;Akt3
ko04071	Sphingolipid signaling pathway	3/81	129/8122	2.33	0.137633654299453	0.261160812174862	ENSRNOG00000000596/ENSRNOG00000012061/ENSRNOG00000021497	Fyn;Prkcb;Akt3
ko04270	Vascular smooth muscle contraction	3/81	129/8122	2.33	0.137633654299453	0.261160812174862	ENSRNOG00000002229/ENSRNOG00000012061/ENSRNOG00000029876	Adcy5;Prkcb;Gucy1a2
ko04728	Dopaminergic synapse	3/81	132/8122	2.28	0.144553323755173	0.266424043870115	ENSRNOG00000002229/ENSRNOG00000012061/ENSRNOG00000021497	Adcy5;Prkcb;Akt3
ko04068	FoxO signaling pathway	3/81	133/8122	2.26	0.146885539046887	0.266424043870115	ENSRNOG00000019742/ENSRNOG00000021497/ENSRNOG00000051965	Stat3;Akt3;Smad4
ko05230	Central carbon metabolism in cancer	2/81	68/8122	2.95	0.147203451631321	0.266424043870115	ENSRNOG00000016374/ENSRNOG00000021497	Fgfr2;Akt3
ko04510	Focal adhesion	4/81	205/8122	1.96	0.147797279811159	0.266424043870115	ENSRNOG00000000596/ENSRNOG00000012061/ENSRNOG00000019689/ENSRNOG00000021497	Fyn;Prkcb;Vwf;Akt3
ko04144	Endocytosis	5/81	285/8122	1.76	0.154694525500271	0.275414554821795	ENSRNOG00000013884/ENSRNOG00000016374/ENSRNOG00000017610/ENSRNOG00000049127/ENSRNOG00000061543	Psd3;Fgfr2;Nedd4l;Smap1;Ap2b1
ko05166	HTLV-I infection	5/81	287/8122	1.75	0.157882977963198	0.277663260346061	ENSRNOG00000002229/ENSRNOG00000003343/ENSRNOG00000004130/ENSRNOG00000021497/ENSRNOG00000051965	Adcy5;Canx;Anapc4;Akt3;Smad4
ko04976	Bile secretion	2/81	72/8122	2.79	0.161142268718569	0.279369424040513	ENSRNOG00000002229/ENSRNOG00000007290	Adcy5;Atp1a2
ko04920	Adipocytokine signaling pathway	2/81	73/8122	2.75	0.164664824753806	0.279369424040513	ENSRNOG00000019742/ENSRNOG00000021497	Stat3;Akt3
ko05211	Renal cell carcinoma	2/81	73/8122	2.75	0.164664824753806	0.279369424040513	ENSRNOG00000013017/ENSRNOG00000021497	Arnt2;Akt3
ko00770	Pantothenate and CoA biosynthesis	1/81	19/8122	5.28	0.173577344266674	0.287295659710876	ENSRNOG00000015514	Bcat1
ko01210	2-Oxocarboxylic acid metabolism	1/81	19/8122	5.28	0.173577344266674	0.287295659710876	ENSRNOG00000015514	Bcat1
ko04917	Prolactin signaling pathway	2/81	76/8122	2.64	0.175313263881965	0.287295659710876	ENSRNOG00000019742/ENSRNOG00000021497	Stat3;Akt3
ko04310	Wnt signaling pathway	3/81	148/8122	2.03	0.183253194557617	0.294651732568539	ENSRNOG00000010121/ENSRNOG00000012061/ENSRNOG00000051965	Lef1;Prkcb;Smad4
ko04810	Regulation of actin cytoskeleton	4/81	224/8122	1.79	0.184399060974092	0.294651732568539	ENSRNOG00000006557/ENSRNOG00000016374/ENSRNOG00000021569/ENSRNOG00000025406	Cyfip2;Fgfr2;Tiam1;Iqgap2
ko05220	Chronic myeloid leukemia	2/81	79/8122	2.54	0.186070255374484	0.294651732568539	ENSRNOG00000021497/ENSRNOG00000051965	Akt3;Smad4
ko04925	Aldosterone synthesis and secretion	2/81	80/8122	2.51	0.189677337462736	0.294651732568539	ENSRNOG00000002229/ENSRNOG00000012061	Adcy5;Prkcb
ko00532	Glycosaminoglycan biosynthesis - chondroitin sulfate / dermatan sulfate	1/81	21/8122	4.77	0.190018106368105	0.294651732568539	ENSRNOG00000012698	Chsy1
ko04964	Proximal tubule bicarbonate reclamation	1/81	22/8122	4.56	0.198116925450217	0.303941979694062	ENSRNOG00000007290	Atp1a2
ko04146	Peroxisome	2/81	83/8122	2.42	0.200555075775753	0.304443716136047	ENSRNOG00000001547/ENSRNOG00000049604	Agps;Mvk
ko04664	Fc epsilon RI signaling pathway	2/81	85/8122	2.36	0.20784865126802	0.312228785347794	ENSRNOG00000000596/ENSRNOG00000021497	Fyn;Akt3
ko00650	Butanoate metabolism	1/81	25/8122	4.01	0.22193656607963	0.329954525804768	ENSRNOG00000007862	Acat1
ko04012	ErbB signaling pathway	2/81	90/8122	2.23	0.226199136974973	0.330676163410208	ENSRNOG00000012061/ENSRNOG00000021497	Prkcb;Akt3
ko05162	Measles	3/81	165/8122	1.82	0.227007979333796	0.330676163410208	ENSRNOG00000000596/ENSRNOG00000019742/ENSRNOG00000021497	Fyn;Stat3;Akt3
ko04977	Vitamin digestion and absorption	1/81	26/8122	3.86	0.229720083202954	0.331280541040049	ENSRNOG00000013770	Folh1
ko04662	B cell receptor signaling pathway	2/81	92/8122	2.18	0.233575868053943	0.333505929373531	ENSRNOG00000012061/ENSRNOG00000021497	Prkcb;Akt3
ko03018	RNA degradation	2/81	93/8122	2.16	0.23727022912737	0.334135791059359	ENSRNOG00000014599/ENSRNOG00000024025	Dhx36;Edc4
ko04211	Longevity regulating pathway	2/81	94/8122	2.13	0.240968001143538	0.334135791059359	ENSRNOG00000002229/ENSRNOG00000021497	Adcy5;Akt3
ko04912	GnRH signaling pathway	2/81	94/8122	2.13	0.240968001143538	0.334135791059359	ENSRNOG00000002229/ENSRNOG00000012061	Adcy5;Prkcb
ko04612	Antigen processing and presentation	2/81	95/8122	2.11	0.244668754738633	0.336036284703686	ENSRNOG00000003343/ENSRNOG00000016596	Canx;Hspa4
ko00630	Glyoxylate and dicarboxylate metabolism	1/81	30/8122	3.34	0.260092499302164	0.353849775614663	ENSRNOG00000007862	Acat1
ko04922	Glucagon signaling pathway	2/81	101/8122	1.99	0.266912841172444	0.357060129164524	ENSRNOG00000011417/ENSRNOG00000021497	Pde3b;Akt3
ko04130	SNARE interactions in vesicular transport	1/81	31/8122	3.23	0.267498889262189	0.357060129164524	ENSRNOG00000003402	Stx6
ko04915	Estrogen signaling pathway	2/81	102/8122	1.97	0.270623103004437	0.357060129164524	ENSRNOG00000002229/ENSRNOG00000021497	Adcy5;Akt3
ko00640	Propanoate metabolism	1/81	32/8122	3.13	0.274832048324081	0.357060129164524	ENSRNOG00000007862	Acat1
ko05216	Thyroid cancer	1/81	32/8122	3.13	0.274832048324081	0.357060129164524	ENSRNOG00000010121	Lef1
ko04666	Fc gamma R-mediated phagocytosis	2/81	107/8122	1.87	0.289164682769063	0.372326706197008	ENSRNOG00000012061/ENSRNOG00000021497	Prkcb;Akt3
ko05020	Prion diseases	1/81	35/8122	2.86	0.296399256809849	0.375162828566346	ENSRNOG00000000596	Fyn
ko04668	TNF signaling pathway	2/81	109/8122	1.84	0.296570323603907	0.375162828566346	ENSRNOG00000004362/ENSRNOG00000021497	Rps6ka5;Akt3
ko04750	Inflammatory mediator regulation of TRP channels	2/81	111/8122	1.81	0.303965739288943	0.381174428215883	ENSRNOG00000002229/ENSRNOG00000012061	Adcy5;Prkcb
ko00250	Alanine, aspartate and glutamate metabolism	1/81	38/8122	2.64	0.31733272096826	0.392839395552477	ENSRNOG00000013770	Folh1
ko04114	Oocyte meiosis	2/81	115/8122	1.74	0.318716049749327	0.392839395552477	ENSRNOG00000002229/ENSRNOG00000004130	Adcy5;Anapc4
ko04660	T cell receptor signaling pathway	2/81	117/8122	1.71	0.326066269562992	0.398493121589027	ENSRNOG00000000596/ENSRNOG00000021497	Fyn;Akt3
ko04650	Natural killer cell mediated cytotoxicity	2/81	119/8122	1.69	0.333396908545765	0.400661197112015	ENSRNOG00000000596/ENSRNOG00000012061	Fyn;Prkcb
ko04724	Glutamatergic synapse	2/81	119/8122	1.69	0.333396908545765	0.400661197112015	ENSRNOG00000002229/ENSRNOG00000012061	Adcy5;Prkcb
ko05033	Nicotine addiction	1/81	41/8122	2.45	0.337650837131487	0.402419875485113	ENSRNOG00000003680	Gabrb2
ko05145	Toxoplasmosis	2/81	121/8122	1.66	0.340705864158032	0.402732557287751	ENSRNOG00000019742/ENSRNOG00000021497	Stat3;Akt3
ko04722	Neurotrophin signaling pathway	2/81	122/8122	1.64	0.344351578077799	0.403732701725789	ENSRNOG00000004362/ENSRNOG00000021497	Rps6ka5;Akt3
ko05219	Bladder cancer	1/81	43/8122	2.33	0.350863233304226	0.408049770481146	ENSRNOG00000004362	Rps6ka5
ko00071	Fatty acid degradation	1/81	44/8122	2.28	0.357371474188291	0.409021653832881	ENSRNOG00000007862	Acat1
ko00565	Ether lipid metabolism	1/81	44/8122	2.28	0.357371474188291	0.409021653832881	ENSRNOG00000001547	Agps
ko00380	Tryptophan metabolism	1/81	46/8122	2.18	0.370195224424216	0.420362583888252	ENSRNOG00000007862	Acat1
ko04380	Osteoclast differentiation	2/81	130/8122	1.54	0.373275843478836	0.420549264445728	ENSRNOG00000000596/ENSRNOG00000021497	Fyn;Akt3
ko05160	Hepatitis C	2/81	132/8122	1.52	0.380431807056326	0.425288923433021	ENSRNOG00000019742/ENSRNOG00000021497	Stat3;Akt3
ko04330	Notch signaling pathway	1/81	49/8122	2.05	0.38895838619475	0.431476104523731	ENSRNOG00000005879	Maml2
ko04913	Ovarian steroidogenesis	1/81	50/8122	2.01	0.395089238507177	0.431636568385034	ENSRNOG00000002229	Adcy5
ko05030	Cocaine addiction	1/81	50/8122	2.01	0.395089238507177	0.431636568385034	ENSRNOG00000002229	Adcy5
ko04910	Insulin signaling pathway	2/81	139/8122	1.44	0.405205849926856	0.439360517926231	ENSRNOG00000011417/ENSRNOG00000021497	Pde3b;Akt3
ko04210	Apoptosis	2/81	140/8122	1.43	0.408708119164586	0.439850843091503	ENSRNOG00000015396/ENSRNOG00000021497	Sptan1;Akt3
ko01212	Fatty acid metabolism	1/81	53/8122	1.89	0.413119598659854	0.441305146326706	ENSRNOG00000007862	Acat1
ko05143	African trypanosomiasis	1/81	54/8122	1.86	0.41901094981967	0.444307276511569	ENSRNOG00000012061	Prkcb
ko05217	Basal cell carcinoma	1/81	57/8122	1.76	0.43633678426841	0.459301878177274	ENSRNOG00000010121	Lef1
ko04630	Jak-STAT signaling pathway	2/81	152/8122	1.32	0.449935896582818	0.466933959495805	ENSRNOG00000019742/ENSRNOG00000021497	Stat3;Akt3
ko01200	Carbon metabolism	2/81	153/8122	1.31	0.453300851189358	0.466933959495805	ENSRNOG00000007862/ENSRNOG00000015582	Acat1;Me2
ko04390	Hippo signaling pathway	2/81	153/8122	1.31	0.453300851189358	0.466933959495805	ENSRNOG00000010121/ENSRNOG00000051965	Lef1;Smad4
ko04720	Long-term potentiation	1/81	64/8122	1.57	0.474804119398768	0.480501438948388	ENSRNOG00000012061	Prkcb
ko04721	Synaptic vesicle cycle	1/81	64/8122	1.57	0.474804119398768	0.480501438948388	ENSRNOG00000061543	Ap2b1
ko04151	PI3K-Akt signaling pathway	4/81	356/8122	1.13	0.47738725874208	0.480501438948388	ENSRNOG00000008587/ENSRNOG00000016374/ENSRNOG00000019689/ENSRNOG00000021497	Tek;Fgfr2;Vwf;Akt3
ko04150	mTOR signaling pathway	2/81	161/8122	1.25	0.479799976993719	0.480501438948388	ENSRNOG00000012061/ENSRNOG00000021497	Prkcb;Akt3
ko04514	Cell adhesion molecules (CAMs)	2/81	169/8122	1.19	0.505518185197686	0.50276581758318	ENSRNOG00000002176/ENSRNOG00000030515	Nectin3;Nfasc
ko05321	Inflammatory bowel disease (IBD)	1/81	71/8122	1.41	0.510676453083118	0.504417260795871	ENSRNOG00000019742	Stat3
ko05218	Melanoma	1/81	73/8122	1.37	0.520473562056122	0.510597049779368	ENSRNOG00000021497	Akt3
ko04141	Protein processing in endoplasmic reticulum	2/81	176/8122	1.14	0.527350835278614	0.513848253436488	ENSRNOG00000003343/ENSRNOG00000015173	Canx;Mbtps1
ko00562	Inositol phosphate metabolism	1/81	76/8122	1.32	0.534807071242298	0.517616169270186	ENSRNOG00000014276	Plce1
ko05100	Bacterial invasion of epithelial cells	1/81	78/8122	1.29	0.544126802272131	0.523125416921277	ENSRNOG00000059705	Elmo1
ko04512	ECM-receptor interaction	1/81	80/8122	1.25	0.553262080105131	0.525719642072807	ENSRNOG00000019689	Vwf
ko03013	RNA transport	2/81	186/8122	1.08	0.557415913576294	0.525719642072807	ENSRNOG00000006557/ENSRNOG00000023593	Cyfip2;Upf2
ko05132	Salmonella infection	1/81	81/8122	1.24	0.557761678651697	0.525719642072807	ENSRNOG00000018168	Klc4
ko01524	Platinum drug resistance	1/81	84/8122	1.19	0.570993630163883	0.534696700836992	ENSRNOG00000021497	Akt3
ko04610	Complement and coagulation cascades	1/81	85/8122	1.18	0.575316784674548	0.535269266556286	ENSRNOG00000019689	Vwf
ko05140	Leishmaniasis	1/81	86/8122	1.17	0.57959690666551	0.535794711289979	ENSRNOG00000012061	Prkcb
ko04350	TGF-beta signaling pathway	1/81	89/8122	1.13	0.592183287450463	0.543943079991374	ENSRNOG00000051965	Smad4
ko04974	Protein digestion and absorption	1/81	90/8122	1.11	0.59629546891648	0.544253692482064	ENSRNOG00000007290	Atp1a2
ko05203	Viral carcinogenesis	2/81	202/8122	0.99	0.60269444981924	0.544752884404517	ENSRNOG00000001265/ENSRNOG00000019742	Mad1l1;Stat3
ko05222	Small cell lung cancer	1/81	92/8122	1.09	0.604397360799172	0.544752884404517	ENSRNOG00000021497	Akt3
ko04620	Toll-like receptor signaling pathway	1/81	93/8122	1.08	0.608387873099953	0.544943698036571	ENSRNOG00000021497	Akt3
ko05416	Viral myocarditis	1/81	107/8122	0.94	0.66025308744564	0.587749661988646	ENSRNOG00000000596	Fyn
ko05169	Epstein-Barr virus infection	2/81	236/8122	0.85	0.687279856517723	0.594941878789492	ENSRNOG00000019742/ENSRNOG00000021497	Stat3;Akt3
ko01230	Biosynthesis of amino acids	1/81	116/8122	0.86	0.689948658437037	0.594941878789492	ENSRNOG00000015514	Bcat1
ko04670	Leukocyte transendothelial migration	1/81	116/8122	0.86	0.689948658437037	0.594941878789492	ENSRNOG00000012061	Prkcb
ko05142	Chagas disease (American trypanosomiasis)	1/81	116/8122	0.86	0.689948658437037	0.594941878789492	ENSRNOG00000021497	Akt3
ko04064	NF-kappa B signaling pathway	1/81	117/8122	0.86	0.693085575582503	0.594941878789492	ENSRNOG00000012061	Prkcb
ko05323	Rheumatoid arthritis	1/81	117/8122	0.86	0.693085575582503	0.594941878789492	ENSRNOG00000008587	Tek
ko05146	Amoebiasis	1/81	121/8122	0.83	0.705322827558728	0.601863764407012	ENSRNOG00000012061	Prkcb
ko04152	AMPK signaling pathway	1/81	128/8122	0.78	0.725589194899019	0.615515292267279	ENSRNOG00000021497	Akt3
ko05034	Alcoholism	1/81	153/8122	0.66	0.787352845628283	0.659912370348186	ENSRNOG00000002229	Adcy5
ko03040	Spliceosome	1/81	154/8122	0.65	0.789514273599686	0.659912370348186	ENSRNOG00000017724	Sf3b3
ko00190	Oxidative phosphorylation	1/81	155/8122	0.65	0.791654000487039	0.659912370348186	ENSRNOG00000028884	Atp5mg
ko05012	Parkinson's disease	1/81	164/8122	0.61	0.809969813361436	0.670635632175577	ENSRNOG00000002229	Adcy5
ko05164	Influenza A	1/81	166/8122	0.6	0.813818787220363	0.670635632175577	ENSRNOG00000021497	Akt3
ko04932	Non-alcoholic fatty liver disease (NAFLD)	1/81	171/8122	0.59	0.823107598405117	0.674436249889361	ENSRNOG00000021497	Akt3
ko05152	Tuberculosis	1/81	196/8122	0.51	0.863112229967614	0.703219598605787	ENSRNOG00000021497	Akt3
ko04145	Phagosome	1/81	202/8122	0.5	0.871296772439585	0.705899809723378	ENSRNOG00000003343	Canx
ko05010	Alzheimer's disease	1/81	215/8122	0.47	0.887408275004225	0.714605068324017	ENSRNOG00000001285	Atp2a2
ko05016	Huntington's disease	1/81	219/8122	0.46	0.891952311557715	0.714605068324017	ENSRNOG00000061543	Ap2b1
ko04080	Neuroactive ligand-receptor interaction	1/81	287/8122	0.35	0.946535180201778	0.754145505598392	ENSRNOG00000003680	Gabrb2
